# Supplementary material for: reChIP-seq reveals widespread bivalency of H3K4me3 and H3K27me3 in CD4+ memory T cells
Source: Nat Commun. 2016 Aug 17;7:12514. doi: 10.1038/ncomms12514 (PMC4992058; doi:10.1038/ncomms12514)
Supplement: Supplementary Data 1 — TSS classification [file ncomms12514-s2.xlsx]

## Sheet: Supplementary Table 1
Annotation							Classes					Counts
chr	start	end	strand	transcriptID	geneID	geneName	class q < 0.001	class q < 0.01	class q < 0.1	bivalent in BGDB	DNA methylation	Input	H3K4me1	H3K4me3	H3K9me3	H3K27ac	H3K27me3	H3K36me3	reH3K4me3	reH3K27me3
1	68341	69841	+	ENST00000335137.3	ENSG00000186092.4	OR4F5	unmodified	unmodified	unmodified	FALSE	0.826083	0	0	0	3	0	1	0	0	1
1	138629	140129	-	ENST00000423372.3	ENSG00000237683.5	AL627309.1	unmodified	unmodified	unmodified	FALSE	0.925002	1	0	1	1	0	0	0	0	0
1	366890	368390	+	ENST00000426406.1	ENSG00000235249.1	OR4F29	unmodified	unmodified	unmodified	FALSE	NA	0	0	0	0	0	0	0	0	0
1	621303	622803	-	ENST00000332831.2	ENSG00000185097.2	OR4F16	unmodified	unmodified	unmodified	FALSE	NA	0	0	0	0	0	0	0	0	0
1	738387	739887	-	ENST00000599533.1	ENSG00000269831.1	AL669831.1	unmodified	unmodified	unmodified	FALSE	0.880241	8	4	1	0	1	1	6	5	1
1	817293	818793	+	ENST00000594233.1	ENSG00000269308.1	AL645608.2	unmodified	H3K27me3-only	H3K27me3-only	FALSE	0.846995	17	2	4	3	8	10	8	15	11
1	859510	861010	+	ENST00000420190.1	ENSG00000187634.6	SAMD11	bivalent	bivalent	bivalent	FALSE	0.0105889	5	7	47	9	6	18	6	103	432
1	859780	861280	+	ENST00000437963.1	ENSG00000187634.6	SAMD11	bivalent	bivalent	bivalent	FALSE	0.0154499	9	12	39	9	7	19	8	93	395
1	860368	861868	+	ENST00000342066.3	ENSG00000187634.6	SAMD11	bivalent	bivalent	bivalent	TRUE	0.0701371	13	9	22	3	3	15	7	64	235
1	864942	866442	+	ENST00000341065.4	ENSG00000187634.6	SAMD11	unmodified	H3K27me3-only	H3K27me3-only	FALSE	0.804293	10	5	3	7	5	8	1	8	18
1	873905	875405	+	ENST00000455979.1	ENSG00000187634.6	SAMD11	H3K27me3 partial bivalent	H3K27me3 partial bivalent	H3K27me3 partial bivalent	FALSE	0.676631	13	4	4	3	9	28	5	23	45
1	865695	867195	-	ENST00000598827.1	ENSG00000268179.1	AL645608.1	H3K27me3-only	H3K27me3-only	H3K27me3-only	FALSE	0.775113	9	1	3	6	5	8	1	7	14
1	893920	895420	-	ENST00000327044.6	ENSG00000188976.6	NOC2L	H3K4me3-only	H3K4me3-only	H3K4me3-only	TRUE	0.0722095	30	18	132	5	28	5	4	21	151
1	895217	896717	+	ENST00000338591.3	ENSG00000187961.9	KLHL17	H3K4me3 partial bivalent	H3K4me3 partial bivalent	H3K4me3 partial bivalent	TRUE	0.0419637	13	8	74	2	21	4	6	24	105
1	901127	902627	+	ENST00000379410.3	ENSG00000187583.6	PLEKHN1	H3K4me3-only	H3K4me3-only	H3K4me3 partial bivalent	FALSE	0.128976	24	19	56	4	28	0	4	20	81
1	901132	902632	+	ENST00000379409.2	ENSG00000187583.6	PLEKHN1	H3K4me3-only	H3K4me3-only	H3K4me3-only	FALSE	0.128976	25	19	56	4	28	0	4	20	81
1	908142	909642	+	ENST00000491024.1	ENSG00000187583.6	PLEKHN1	H3K27me3-only	H3K27me3-only	H3K27me3-only	FALSE	0.821839	15	4	1	6	3	13	2	5	27
1	916747	918247	-	ENST00000433179.2	ENSG00000187642.5	C1orf170	H3K27me3-only	H3K27me3-only	H3K27me3-only	FALSE	0.690191	7	2	0	5	4	18	2	8	11
1	916723	918223	-	ENST00000341290.2	ENSG00000187642.5	C1orf170	H3K27me3-only	H3K27me3-only	H3K27me3-only	FALSE	0.690191	7	2	0	5	4	18	2	7	13
1	934802	936302	-	ENST00000428771.2	ENSG00000188290.6	HES4	bivalent	bivalent	bivalent	TRUE	0.00370011	16	15	65	13	33	29	2	90	526
1	934741	936241	-	ENST00000304952.6	ENSG00000188290.6	HES4	bivalent	bivalent	bivalent	FALSE	0.00221372	16	14	66	13	32	30	2	92	521
1	934611	936111	-	ENST00000484667.2	ENSG00000188290.6	HES4	bivalent	bivalent	bivalent	FALSE	0.00122624	15	12	63	10	31	32	2	98	520
1	948053	949553	+	ENST00000379389.4	ENSG00000187608.5	ISG15	H3K4me3-only	H3K4me3-only	H3K4me3-only	FALSE	0.224452	41	20	135	4	57	6	4	14	147
1	954753	956253	+	ENST00000379370.2	ENSG00000188157.9	AGRN	bivalent	bivalent	bivalent	FALSE	0.00189934	15	13	65	8	15	12	2	62	230
1	985186	986686	+	ENST00000419249.1	ENSG00000188157.9	AGRN	unmodified	unmodified	H3K27me3-only	FALSE	0.886967	9	5	5	1	4	5	3	3	7
1	1008937	1010437	-	ENST00000453464.2	ENSG00000237330.2	RNF223	H3K27me3-only	H3K27me3-only	H3K27me3-only	FALSE	0.778546	14	3	3	6	4	17	7	8	20
1	1050711	1052211	-	ENST00000379339.1	ENSG00000131591.13	C1orf159	H3K4me3-only	H3K4me3-only	H3K4me3-only	FALSE	0.0139378	29	12	98	2	40	5	4	14	123
1	1050986	1052486	-	ENST00000448924.1	ENSG00000131591.13	C1orf159	H3K4me3-only	H3K4me3-only	H3K4me3-only	FALSE	0.0145132	30	9	93	2	37	2	4	13	114
1	1050728	1052228	-	ENST00000421241.2	ENSG00000131591.13	C1orf159	H3K4me3-only	H3K4me3-only	H3K4me3-only	TRUE	0.0136992	29	11	98	2	40	4	4	15	122
1	1026804	1028304	-	ENST00000379320.1	ENSG00000131591.13	C1orf159	unmodified	unmodified	unmodified	FALSE	0.920305	18	4	1	3	4	5	6	4	2
1	1040757	1042257	-	ENST00000379319.1	ENSG00000131591.13	C1orf159	unmodified	unmodified	unmodified	FALSE	0.943145	13	6	3	1	4	4	11	1	3
1	1050725	1052225	-	ENST00000434641.1	ENSG00000131591.13	C1orf159	H3K4me3-only	H3K4me3-only	H3K4me3-only	FALSE	0.0137463	29	11	99	2	40	4	4	15	122
1	1050991	1052491	-	ENST00000475119.1	ENSG00000131591.13	C1orf159	H3K4me3-only	H3K4me3-only	H3K4me3-only	FALSE	0.0145132	30	9	93	2	37	2	4	13	114
1	1027443	1028943	-	ENST00000442117.1	ENSG00000131591.13	C1orf159	unmodified	unmodified	unmodified	FALSE	0.852617	16	4	3	5	6	4	5	4	4
1	1050719	1052219	-	ENST00000480643.1	ENSG00000131591.13	C1orf159	H3K4me3-only	H3K4me3-only	H3K4me3-only	FALSE	0.0139184	29	12	99	2	40	5	4	15	122
1	1108533	1110033	+	ENST00000379290.1	ENSG00000162571.9	TTLL10	H3K27me3-only	pseudo bivalent	pseudo bivalent	FALSE	0.540376	17	25	15	3	36	11	2	7	54
1	1108536	1110036	+	ENST00000379289.1	ENSG00000162571.9	TTLL10	H3K27me3-only	pseudo bivalent	pseudo bivalent	FALSE	0.540376	17	25	15	3	36	11	2	7	54
1	1114327	1115827	+	ENST00000379288.3	ENSG00000162571.9	TTLL10	unmodified	unmodified	unmodified	FALSE	0.858418	10	3	5	3	6	4	2	6	9
1	1141201	1142701	-	ENST00000328596.6	ENSG00000186891.9	TNFRSF18	pseudo bivalent	bivalent	bivalent	FALSE	0.106343	17	21	35	3	27	13	6	22	108
1	1141321	1142821	-	ENST00000379268.2	ENSG00000186891.9	TNFRSF18	bivalent	bivalent	bivalent	FALSE	0.0986713	15	16	33	4	26	14	4	23	105
1	1140310	1141810	-	ENST00000486728.1	ENSG00000186891.9	TNFRSF18	H3K4me3-only	H3K4me3-only	pseudo bivalent	FALSE	0.374834	16	17	20	1	27	7	5	11	63
1	1148762	1150262	-	ENST00000379236.3	ENSG00000186827.6	TNFRSF4	H3K4me3-only	H3K4me3-only	H3K4me3-only	FALSE	0.2243	27	24	57	3	47	4	6	16	71
1	1166631	1168131	-	ENST00000360001.6	ENSG00000078808.12	SDF4	H3K4me3-only	H3K4me3-only	H3K4me3-only	FALSE	0.0129418	26	8	158	2	69	2	7	12	117
1	1166661	1168161	-	ENST00000263741.7	ENSG00000078808.12	SDF4	H3K4me3-only	H3K4me3-only	H3K4me3-only	FALSE	0.0190978	26	9	155	2	69	2	7	11	115
1	1163226	1164726	-	ENST00000403997.2	ENSG00000078808.12	SDF4	unmodified	unmodified	unmodified	FALSE	0.937941	18	7	4	3	10	0	33	4	10
1	1166620	1168120	-	ENST00000545427.1	ENSG00000078808.12	SDF4	H3K4me3-only	H3K4me3-only	H3K4me3-only	FALSE	0.00770201	27	8	159	2	69	2	7	13	116
1	1166879	1168379	+	ENST00000379198.2	ENSG00000176022.3	B3GALT6	H3K4me3-only	H3K4me3-only	H3K4me3-only	FALSE	0.119978	21	8	120	1	65	1	5	12	89
1	1181352	1182852	-	ENST00000330388.2	ENSG00000184163.3	FAM132A	H3K27me3-only	H3K27me3 partial bivalent	H3K27me3 partial bivalent	FALSE	0.212584	18	8	5	6	6	21	5	22	55
1	1208484	1209984	-	ENST00000347370.2	ENSG00000160087.16	UBE2J2	H3K4me3 partial bivalent	H3K4me3 partial bivalent	H3K4me3 partial bivalent	FALSE	0.0390433	20	14	175	1	61	2	2	35	116
1	1208515	1210015	-	ENST00000349431.6	ENSG00000160087.16	UBE2J2	H3K4me3 partial bivalent	H3K4me3 partial bivalent	H3K4me3 partial bivalent	FALSE	0.0421222	21	14	174	1	61	2	2	36	116
1	1200753	1202253	-	ENST00000339385.6	ENSG00000160087.16	UBE2J2	unmodified	unmodified	unmodified	FALSE	0.862496	17	10	5	0	6	0	27	2	4
1	1208494	1209994	-	ENST00000348298.7	ENSG00000160087.16	UBE2J2	H3K4me3 partial bivalent	H3K4me3 partial bivalent	H3K4me3 partial bivalent	FALSE	0.0421222	20	15	175	1	61	2	2	36	116
1	1208485	1209985	-	ENST00000400929.2	ENSG00000160087.16	UBE2J2	H3K4me3 partial bivalent	H3K4me3 partial bivalent	H3K4me3 partial bivalent	FALSE	0.0390433	20	14	175	1	61	2	2	35	116
1	1208356	1209856	-	ENST00000360466.2	ENSG00000160087.16	UBE2J2	H3K4me3 partial bivalent	H3K4me3 partial bivalent	H3K4me3 partial bivalent	FALSE	0.00729903	22	16	176	1	62	2	4	36	126
1	1208463	1209963	-	ENST00000400930.4	ENSG00000160087.16	UBE2J2	H3K4me3 partial bivalent	H3K4me3 partial bivalent	H3K4me3 partial bivalent	FALSE	0.0390433	20	14	175	1	61	2	2	35	116
1	1208474	1209974	-	ENST00000435198.1	ENSG00000160087.16	UBE2J2	H3K4me3 partial bivalent	H3K4me3 partial bivalent	H3K4me3 partial bivalent	FALSE	0.0390433	20	14	175	1	61	2	2	35	117
1	1208457	1209957	-	ENST00000509720.1	ENSG00000160087.16	UBE2J2	H3K4me3 partial bivalent	H3K4me3 partial bivalent	H3K4me3 partial bivalent	FALSE	0.0390433	20	14	176	1	61	2	2	35	116
1	1208467	1209967	-	ENST00000422076.1	ENSG00000160087.16	UBE2J2	H3K4me3 partial bivalent	H3K4me3 partial bivalent	H3K4me3 partial bivalent	FALSE	0.0390433	20	14	175	1	61	2	2	35	117
1	1208101	1209601	-	ENST00000488418.1	ENSG00000160087.16	UBE2J2	H3K4me3 partial bivalent	H3K4me3 partial bivalent	H3K4me3 partial bivalent	FALSE	0.093605	24	25	163	1	60	3	7	37	124
1	1215066	1216566	+	ENST00000379116.5	ENSG00000162572.15	SCNN1D	unmodified	unmodified	unmodified	FALSE	0.884432	14	3	2	5	3	4	8	2	6
1	1215218	1216718	+	ENST00000338555.2	ENSG00000162572.15	SCNN1D	unmodified	unmodified	unmodified	FALSE	0.910447	13	4	2	4	2	5	8	2	7
1	1216555	1218055	+	ENST00000470022.1	ENSG00000162572.15	SCNN1D	unmodified	unmodified	H3K27me3-only	FALSE	0.793515	11	2	4	2	3	6	2	3	9
1	1216739	1218239	+	ENST00000325425.8	ENSG00000162572.15	SCNN1D	unmodified	unmodified	unmodified	FALSE	0.776198	13	1	6	3	3	5	0	4	8
1	1216826	1218326	+	ENST00000400928.3	ENSG00000162572.15	SCNN1D	unmodified	unmodified	unmodified	FALSE	0.779895	13	1	6	3	3	5	0	4	8
1	1221739	1223239	+	ENST00000379099.3	ENSG00000162572.15	SCNN1D	unmodified	unmodified	H3K27me3-only	FALSE	0.839151	15	5	1	4	5	7	6	6	5
1	1242648	1244148	-	ENST00000354700.5	ENSG00000131584.14	ACAP3	H3K4me3-only	H3K4me3-only	H3K4me3-only	FALSE	0.00347982	32	2	139	2	47	1	2	9	72
1	1242519	1244019	-	ENST00000353662.3	ENSG00000131584.14	ACAP3	H3K4me3-only	H3K4me3-only	H3K4me3-only	FALSE	0.0256939	30	3	115	2	35	1	1	8	72
1	1243197	1244697	+	ENST00000379031.5	ENSG00000169972.7	PUSL1	H3K4me3-only	H3K4me3-only	H3K4me3-only	FALSE	0.00179313	29	2	143	2	50	3	5	12	69
1	1243451	1244951	+	ENST00000467712.1	ENSG00000169972.7	PUSL1	H3K4me3-only	H3K4me3-only	H3K4me3-only	FALSE	0.0499117	31	5	148	2	50	3	6	12	72
1	1259321	1260821	-	ENST00000435064.1	ENSG00000127054.14	CPSF3L	H3K4me3-only	H3K4me3-only	H3K4me3-only	FALSE	0.000934579	28	10	117	2	49	2	9	6	70
1	1259303	1260803	-	ENST00000411962.1	ENSG00000127054.14	CPSF3L	H3K4me3-only	H3K4me3-only	H3K4me3-only	FALSE	0.00095511	28	9	117	2	48	2	9	6	70
1	1259267	1260767	-	ENST00000421495.2	ENSG00000127054.14	CPSF3L	H3K4me3-only	H3K4me3-only	H3K4me3-only	FALSE	0.00775194	27	9	118	2	47	2	9	6	69
1	1259283	1260783	-	ENST00000419704.1	ENSG00000127054.14	CPSF3L	H3K4me3-only	H3K4me3-only	H3K4me3-only	FALSE	0.00097561	27	9	118	2	47	2	9	6	71
1	1259239	1260739	-	ENST00000540437.1	ENSG00000127054.14	CPSF3L	H3K4me3-only	H3K4me3-only	H3K4me3-only	FALSE	0.0163148	26	10	118	2	47	2	9	6	70
1	1259300	1260800	-	ENST00000450926.2	ENSG00000127054.14	CPSF3L	H3K4me3-only	H3K4me3-only	H3K4me3-only	FALSE	0.00095511	28	9	117	2	48	2	9	6	70
1	1259260	1260760	-	ENST00000434694.2	ENSG00000127054.14	CPSF3L	H3K4me3-only	H3K4me3-only	H3K4me3-only	FALSE	0.00775194	27	10	118	2	47	2	9	6	69
1	1259290	1260790	-	ENST00000526332.1	ENSG00000127054.14	CPSF3L	H3K4me3-only	H3K4me3-only	H3K4me3-only	FALSE	0.00097561	27	9	118	2	47	2	9	6	71
1	1259301	1260801	-	ENST00000527719.1	ENSG00000127054.14	CPSF3L	H3K4me3-only	H3K4me3-only	H3K4me3-only	FALSE	0.00095511	28	9	117	2	48	2	9	6	70
1	1259289	1260789	-	ENST00000530031.1	ENSG00000127054.14	CPSF3L	H3K4me3-only	H3K4me3-only	H3K4me3-only	FALSE	0.00097561	27	9	118	2	47	2	9	6	71
1	1259397	1260897	+	ENST00000343938.4	ENSG00000224051.2	GLTPD1	H3K4me3-only	H3K4me3-only	H3K4me3-only	FALSE	0.00366664	28	12	121	2	51	2	9	7	72
1	1259871	1261371	+	ENST00000488011.1	ENSG00000224051.2	GLTPD1	H3K4me3-only	H3K4me3-only	H3K4me3-only	FALSE	0.106031	32	17	95	2	45	1	12	6	52
1	1265944	1267444	+	ENST00000339381.5	ENSG00000169962.4	TAS1R3	unmodified	unmodified	unmodified	FALSE	0.813375	17	4	2	2	4	1	0	4	6
1	1283742	1285242	-	ENST00000378891.5	ENSG00000107404.13	DVL1	H3K4me3-only	H3K4me3-only	H3K4me3 partial bivalent	FALSE	0.00908183	13	6	86	3	42	1	3	15	89
1	1283980	1285480	-	ENST00000378888.5	ENSG00000107404.13	DVL1	H3K4me3-only	H3K4me3-only	H3K4me3 partial bivalent	FALSE	0.0082716	15	1	90	3	44	2	4	19	94
1	1293165	1294665	-	ENST00000309212.6	ENSG00000162576.12	MXRA8	H3K27me3-only	H3K27me3-only	H3K27me3-only	FALSE	0.394204	16	8	5	12	9	13	3	14	32
1	1293173	1294673	-	ENST00000445648.2	ENSG00000162576.12	MXRA8	H3K27me3-only	H3K27me3-only	H3K27me3-only	FALSE	0.386801	16	8	5	12	9	13	4	14	32
1	1296407	1297907	-	ENST00000477278.2	ENSG00000162576.12	MXRA8	unmodified	H3K27me3-only	H3K27me3-only	FALSE	0.682227	12	5	7	5	6	8	8	6	13
1	1293170	1294670	-	ENST00000342753.4	ENSG00000162576.12	MXRA8	H3K27me3-only	H3K27me3-only	H3K27me3-only	FALSE	0.394204	16	8	5	12	9	13	4	14	32
1	1309787	1311287	-	ENST00000338370.3	ENSG00000175756.9	AURKAIP1	H3K4me3-only	H3K4me3-only	H3K4me3-only	FALSE	0.0450317	41	16	167	3	101	1	4	19	111
1	1310125	1311625	-	ENST00000338338.5	ENSG00000175756.9	AURKAIP1	H3K4me3-only	H3K4me3-only	H3K4me3-only	FALSE	0.159377	47	15	172	4	102	2	3	19	108
1	1309799	1311299	-	ENST00000321751.5	ENSG00000175756.9	AURKAIP1	H3K4me3-only	H3K4me3-only	H3K4me3-only	FALSE	0.0450317	41	16	167	3	103	1	4	19	112
1	1309803	1311303	-	ENST00000378853.3	ENSG00000175756.9	AURKAIP1	H3K4me3-only	H3K4me3-only	H3K4me3-only	FALSE	0.0543777	41	16	168	3	103	1	4	19	112
1	1332934	1334434	-	ENST00000408952.5	ENSG00000221978.7	CCNL2	H3K4me3-only	H3K4me3-only	H3K4me3-only	FALSE	0.235651	27	30	76	3	32	3	22	16	74
1	1333942	1335442	-	ENST00000400809.3	ENSG00000221978.7	CCNL2	H3K4me3-only	H3K4me3-only	H3K4me3-only	FALSE	0.00283467	23	5	171	5	66	4	13	19	129
1	1333947	1335447	-	ENST00000408918.4	ENSG00000221978.7	CCNL2	H3K4me3-only	H3K4me3-only	H3K4me3-only	FALSE	0.00143008	23	5	171	5	66	4	13	19	129
1	1333586	1335086	-	ENST00000497013.1	ENSG00000221978.7	CCNL2	H3K4me3-only	H3K4me3-only	H3K4me3-only	FALSE	0.0625323	29	16	137	5	55	3	11	18	105
1	1334152	1335652	+	ENST00000448629.2	ENSG00000224870.3	RP4-758J18.2	H3K4me3-only	H3K4me3-only	H3K4me3-only	FALSE	0.000917148	26	7	170	4	69	4	13	17	134
1	1334157	1335657	+	ENST00000444362.1	ENSG00000224870.3	RP4-758J18.2	H3K4me3-only	H3K4me3-only	H3K4me3-only	FALSE	0.000917148	26	7	170	4	70	4	13	17	134
1	1334182	1335682	+	ENST00000576232.1	ENSG00000224870.3	RP4-758J18.2	H3K4me3-only	H3K4me3-only	H3K4me3-only	FALSE	0.000926923	25	7	164	4	69	4	13	16	133
1	1334192	1335692	+	ENST00000570344.1	ENSG00000224870.3	RP4-758J18.2	H3K4me3-only	H3K4me3-only	H3K4me3-only	FALSE	0.000941318	24	7	163	3	69	4	13	15	131
1	1341943	1343443	-	ENST00000344843.7	ENSG00000242485.1	MRPL20	H3K4me3-only	H3K4me3-only	H3K4me3-only	FALSE	0.00276088	45	12	172	1	86	1	12	18	128
1	1341628	1343128	-	ENST00000492508.1	ENSG00000242485.1	MRPL20	H3K4me3-only	H3K4me3-only	H3K4me3-only	FALSE	0.121332	47	16	154	2	75	1	15	17	109
1	1341920	1343420	-	ENST00000482352.1	ENSG00000242485.1	MRPL20	H3K4me3-only	H3K4me3-only	H3K4me3-only	FALSE	0.00276088	44	10	171	1	86	1	13	18	128
1	1356074	1357574	-	ENST00000520296.1	ENSG00000235098.4	ANKRD65	H3K27me3-only	H3K27me3-only	H3K27me3 partial bivalent	FALSE	0.765302	14	6	4	7	5	15	9	15	32
1	1356399	1357899	-	ENST00000427211.1	ENSG00000235098.4	ANKRD65	H3K27me3-only	H3K27me3-only	H3K27me3 partial bivalent	FALSE	0.770267	14	4	4	8	6	12	8	16	32
1	1355900	1357400	-	ENST00000537107.1	ENSG00000235098.4	ANKRD65	H3K27me3-only	H3K27me3-only	H3K27me3 partial bivalent	FALSE	0.7551	14	8	4	6	4	16	6	14	33
1	1355890	1357390	-	ENST00000442470.1	ENSG00000235098.4	ANKRD65	H3K27me3-only	H3K27me3-only	H3K27me3 partial bivalent	FALSE	0.75689	14	8	4	6	4	16	6	14	33
1	1355522	1357022	-	ENST00000436362.1	ENSG00000235098.4	ANKRD65	H3K27me3-only	H3K27me3-only	H3K27me3-only	FALSE	0.366327	12	8	4	6	3	12	4	12	38
1	1360758	1362258	+	ENST00000378821.3	ENSG00000205116.3	TMEM88B	H3K27me3-only	H3K27me3-only	H3K27me3 partial bivalent	FALSE	0.391814	14	5	6	9	3	19	4	15	44
1	1369491	1370991	+	ENST00000495558.1	ENSG00000179403.10	VWA1	H3K27me3-only	H3K27me3-only	H3K27me3 partial bivalent	FALSE	0.252976	17	11	10	9	7	29	7	19	120
1	1370153	1371653	+	ENST00000338660.5	ENSG00000179403.10	VWA1	bivalent	bivalent	bivalent	FALSE	0.173769	13	18	27	10	7	32	6	37	230
1	1370301	1371801	+	ENST00000476993.1	ENSG00000179403.10	VWA1	bivalent	bivalent	bivalent	FALSE	0.168968	12	18	27	10	8	35	6	34	237
1	1370365	1371865	+	ENST00000471398.1	ENSG00000179403.10	VWA1	bivalent	bivalent	bivalent	FALSE	0.196969	12	18	27	11	6	34	6	33	239
1	1384319	1385819	+	ENST00000378785.2	ENSG00000215915.5	ATAD3C	unmodified	unmodified	H3K27me3-only	FALSE	0.825093	16	6	2	3	6	6	5	7	9
1	1384544	1386044	+	ENST00000475091.2	ENSG00000215915.5	ATAD3C	unmodified	H3K27me3-only	H3K27me3-only	FALSE	0.832145	11	5	1	1	7	8	3	6	9
1	1406393	1407893	+	ENST00000378741.3	ENSG00000160072.15	ATAD3B	H3K4me3-only	H3K4me3-only	H3K4me3 partial bivalent	FALSE	0.00403306	17	9	119	0	53	1	8	18	83
1	1406399	1407899	+	ENST00000308647.7	ENSG00000160072.15	ATAD3B	H3K4me3-only	H3K4me3-only	H3K4me3 partial bivalent	FALSE	0.00403306	17	9	119	0	53	1	8	18	82
1	1446781	1448281	+	ENST00000378756.3	ENSG00000197785.9	ATAD3A	H3K4me3-only	H3K4me3-only	H3K4me3-only	FALSE	0.00126256	21	4	157	1	71	1	9	17	90
1	1446805	1448305	+	ENST00000378755.5	ENSG00000197785.9	ATAD3A	H3K4me3-only	H3K4me3-only	H3K4me3-only	FALSE	0.00125543	20	4	155	1	71	1	9	17	89
1	1447160	1448660	+	ENST00000339113.4	ENSG00000197785.9	ATAD3A	H3K4me3-only	H3K4me3-only	H3K4me3-only	FALSE	0.0269801	19	6	106	3	47	0	6	9	62
1	1458903	1460403	+	ENST00000400830.3	ENSG00000197785.9	ATAD3A	unmodified	unmodified	unmodified	FALSE	0.9064	4	1	2	2	6	1	10	1	3
1	1474987	1476487	-	ENST00000378733.4	ENSG00000205090.4	TMEM240	H3K4me3-only	bivalent	bivalent	FALSE	0.219828	12	9	28	2	21	8	3	20	113
1	1475083	1476583	-	ENST00000425828.1	ENSG00000205090.4	TMEM240	H3K4me3-only	H3K4me3-only	bivalent	FALSE	0.246097	13	8	27	1	21	7	4	17	106
1	1509499	1510999	-	ENST00000291386.3	ENSG00000160075.10	SSU72	H3K4me3-only	H3K4me3 partial bivalent	H3K4me3 partial bivalent	FALSE	0.0100188	30	11	246	0	291	2	9	31	152
1	1509214	1510714	-	ENST00000359060.4	ENSG00000160075.10	SSU72	H3K4me3 partial bivalent	H3K4me3 partial bivalent	H3K4me3 partial bivalent	FALSE	0.00152913	27	7	260	1	274	1	9	35	150
1	1509605	1511105	+	ENST00000366221.2	ENSG00000215014.3	AL645728.1	H3K4me3-only	H3K4me3 partial bivalent	H3K4me3 partial bivalent	FALSE	0.0266398	33	11	232	0	281	2	9	32	138
1	1534726	1536226	-	ENST00000422725.1	ENSG00000228594.1	C1orf233	pseudo bivalent	pseudo bivalent	bivalent	FALSE	0.0904365	8	10	27	0	9	8	4	11	71
1	1550045	1551545	+	ENST00000520777.1	ENSG00000197530.8	MIB2	H3K4me3-only	H3K4me3-only	H3K4me3-only	FALSE	0.0241821	39	11	285	2	209	4	14	26	123
1	1550051	1551551	+	ENST00000355826.5	ENSG00000197530.8	MIB2	H3K4me3-only	H3K4me3-only	H3K4me3-only	FALSE	0.0230873	39	11	285	2	208	4	14	26	123
1	1550067	1551567	+	ENST00000518681.1	ENSG00000197530.8	MIB2	H3K4me3-only	H3K4me3-only	H3K4me3-only	FALSE	0.022911	39	10	283	2	207	4	14	26	120
1	1550073	1551573	+	ENST00000505820.2	ENSG00000197530.8	MIB2	H3K4me3-only	H3K4me3-only	H3K4me3-only	FALSE	0.0227779	39	10	282	2	208	4	14	26	120
1	1550535	1552035	+	ENST00000378712.1	ENSG00000197530.8	MIB2	H3K4me3-only	H3K4me3-only	H3K4me3-only	FALSE	0.0628332	35	11	255	2	164	2	10	23	119
1	1550904	1552404	+	ENST00000510793.1	ENSG00000197530.8	MIB2	H3K4me3-only	H3K4me3-only	H3K4me3 partial bivalent	FALSE	0.186317	26	15	231	2	140	3	9	23	121
1	1550940	1552440	+	ENST00000504599.1	ENSG00000197530.8	MIB2	H3K4me3-only	H3K4me3-only	H3K4me3 partial bivalent	FALSE	0.207879	27	15	226	2	131	3	9	23	119
1	1552038	1553538	+	ENST00000503789.1	ENSG00000197530.8	MIB2	unmodified	unmodified	unmodified	FALSE	0.878718	25	12	10	2	9	2	17	4	21
1	1552190	1553690	+	ENST00000378708.1	ENSG00000197530.8	MIB2	unmodified	unmodified	unmodified	FALSE	0.910085	23	9	8	2	10	2	18	5	18
1	1558432	1559932	+	ENST00000514234.1	ENSG00000197530.8	MIB2	unmodified	unmodified	unmodified	FALSE	0.890655	9	5	4	1	8	3	3	3	5
1	1563119	1564619	+	ENST00000483015.1	ENSG00000197530.8	MIB2	unmodified	unmodified	unmodified	FALSE	0.579798	18	12	7	1	11	0	6	7	14
1	1566724	1568224	+	ENST00000356026.5	ENSG00000189409.8	MMP23B	bivalent	bivalent	bivalent	FALSE	0.0514518	8	12	13	4	10	9	3	24	129
1	1566792	1568292	+	ENST00000472264.1	ENSG00000189409.8	MMP23B	bivalent	bivalent	bivalent	FALSE	0.0495755	6	12	11	4	10	9	3	23	119
1	1566808	1568308	+	ENST00000378675.3	ENSG00000189409.8	MMP23B	bivalent	bivalent	bivalent	FALSE	0.0502156	6	12	11	3	10	9	3	23	118
1	1567412	1568912	+	ENST00000479814.1	ENSG00000189409.8	MMP23B	unmodified	H3K27me3 partial bivalent	H3K27me3 partial bivalent	FALSE	0.0249382	5	7	3	2	3	5	1	12	41
1	1567832	1569332	+	ENST00000435358.1	ENSG00000189409.8	MMP23B	unmodified	unmodified	unmodified	FALSE	0.0340122	0	1	0	1	0	1	0	1	3
1	1579873	1581373	-	ENST00000513088.2	ENSG00000248333.3	CDK11B	unmodified	unmodified	unmodified	FALSE	0.889793	10	4	0	1	5	1	19	4	7
1	1588185	1589685	-	ENST00000407249.3	ENSG00000248333.3	CDK11B	unmodified	unmodified	unmodified	FALSE	0.905998	18	14	9	1	4	0	18	2	9
1	1587964	1589464	-	ENST00000341832.6	ENSG00000248333.3	CDK11B	unmodified	unmodified	unmodified	FALSE	0.913625	22	12	10	2	4	0	28	1	5
1	1589723	1591223	-	ENST00000341028.7	ENSG00000248333.3	CDK11B	H3K4me3-only	H3K4me3-only	H3K4me3-only	FALSE	0.00593472	27	12	80	1	65	2	5	7	51
1	1623333	1624833	-	ENST00000378662.1	ENSG00000189339.7	SLC35E2B	H3K4me3-only	H3K4me3-only	H3K4me3-only	FALSE	0	41	4	95	0	129	0	2	11	40
1	1623417	1624917	-	ENST00000234800.6	ENSG00000189339.7	SLC35E2B	H3K4me3-only	H3K4me3-only	H3K4me3-only	FALSE	0	41	4	95	0	129	0	2	11	40
1	1653520	1655020	-	ENST00000356200.3	ENSG00000008128.18	CDK11A	unmodified	unmodified	unmodified	FALSE	0.860686	20	9	11	3	3	0	17	3	5
1	1655013	1656513	-	ENST00000404249.3	ENSG00000008128.18	CDK11A	H3K4me3-only	H3K4me3-only	H3K4me3-only	FALSE	0.00774482	21	7	87	1	53	0	1	7	41
1	1655016	1656516	-	ENST00000378635.3	ENSG00000008128.18	CDK11A	H3K4me3-only	H3K4me3-only	H3K4me3-only	FALSE	0.00774482	21	7	87	1	53	0	1	7	41
1	1654721	1656221	-	ENST00000479362.1	ENSG00000008128.18	CDK11A	H3K4me3-only	H3K4me3-only	H3K4me3-only	FALSE	0.0150905	21	5	91	1	46	0	4	7	38
1	1654963	1656463	-	ENST00000401096.2	ENSG00000008128.18	CDK11A	H3K4me3-only	H3K4me3-only	H3K4me3-only	FALSE	0.00389134	20	7	89	1	52	0	1	7	41
1	1676608	1678108	-	ENST00000355439.2	ENSG00000215790.2	SLC35E2	H3K4me3-only	H3K4me3-only	H3K4me3-only	FALSE	0.00377358	14	1	71	2	131	0	0	7	21
1	1676681	1678181	-	ENST00000400924.1	ENSG00000215790.2	SLC35E2	H3K4me3-only	H3K4me3-only	H3K4me3-only	FALSE	0.0037594	14	1	71	2	131	0	0	7	21
1	1709159	1710659	-	ENST00000341426.5	ENSG00000008130.11	NADK	H3K4me3-only	H3K4me3-only	H3K4me3-only	FALSE	0.00498333	31	20	145	2	60	1	13	9	104
1	1709479	1710979	-	ENST00000341991.3	ENSG00000008130.11	NADK	H3K4me3-only	H3K4me3-only	H3K4me3-only	FALSE	0.026393	30	27	131	3	54	1	11	10	91
1	1710758	1712258	-	ENST00000378625.1	ENSG00000008130.11	NADK	unmodified	H3K4me3-only	H3K4me3-only	FALSE	0.228576	33	50	23	3	41	2	8	4	40
1	1689331	1690831	-	ENST00000342348.5	ENSG00000008130.11	NADK	unmodified	unmodified	unmodified	FALSE	0.918734	14	6	3	4	7	1	24	0	6
1	1687957	1689457	-	ENST00000469045.1	ENSG00000008130.11	NADK	unmodified	unmodified	unmodified	FALSE	0.918662	16	6	3	3	9	0	29	2	2
1	1689264	1690764	-	ENST00000400922.2	ENSG00000008130.11	NADK	unmodified	unmodified	unmodified	FALSE	0.917167	17	6	3	5	6	1	25	0	6
1	1821745	1823245	-	ENST00000378609.4	ENSG00000078369.13	GNB1	H3K4me3-only	H3K4me3-only	H3K4me3-only	FALSE	0	22	6	212	1	152	1	0	17	105
1	1821525	1823025	-	ENST00000439272.2	ENSG00000078369.13	GNB1	H3K4me3-only	H3K4me3-only	H3K4me3-only	FALSE	0.00062279	24	6	212	0	141	1	2	15	112
1	1821090	1822590	-	ENST00000434686.2	ENSG00000078369.13	GNB1	H3K4me3-only	H3K4me3-only	H3K4me3-only	FALSE	0.00122088	31	9	166	0	134	2	4	16	144
1	1762974	1764474	-	ENST00000437146.1	ENSG00000078369.13	GNB1	unmodified	unmodified	unmodified	FALSE	0.855133	13	11	4	3	6	4	27	2	3
1	1845516	1847016	+	ENST00000307786.3	ENSG00000169885.5	CALML6	unmodified	unmodified	unmodified	FALSE	0.829981	18	3	0	4	2	6	2	5	7
1	1845797	1847297	+	ENST00000378604.3	ENSG00000169885.5	CALML6	unmodified	unmodified	unmodified	FALSE	0.820068	20	3	0	3	5	5	4	4	5
1	1849486	1850986	-	ENST00000378602.3	ENSG00000178821.8	TMEM52	H3K4me3-only	H3K4me3-only	H3K4me3-only	FALSE	0.297854	31	20	42	0	6	1	6	13	61
1	1849962	1851462	-	ENST00000310991.3	ENSG00000178821.8	TMEM52	H3K4me3-only	H3K4me3-only	H3K4me3-only	FALSE	0.138344	37	16	56	5	9	3	6	13	70
1	1849947	1851447	-	ENST00000378598.4	ENSG00000178821.8	TMEM52	H3K4me3-only	H3K4me3-only	H3K4me3-only	FALSE	0.146038	38	18	56	5	8	3	7	13	70
1	1849958	1851458	-	ENST00000416272.1	ENSG00000178821.8	TMEM52	H3K4me3-only	H3K4me3-only	H3K4me3-only	FALSE	0.138344	37	17	56	5	9	3	6	13	70
1	1886404	1887904	-	ENST00000493964.1	ENSG00000142609.13	C1orf222	unmodified	H3K27me3-only	H3K27me3-only	FALSE	0.814686	17	4	3	8	5	9	2	2	3
1	1890795	1892295	-	ENST00000493316.1	ENSG00000142609.13	C1orf222	H3K27me3-only	H3K27me3-only	H3K27me3 partial bivalent	FALSE	0.513942	10	7	5	3	4	12	5	17	14
1	1890797	1892297	-	ENST00000461752.2	ENSG00000142609.13	C1orf222	H3K27me3-only	H3K27me3-only	H3K27me3 partial bivalent	FALSE	0.513942	10	7	5	3	4	12	5	17	14
1	1897215	1898715	-	ENST00000604159.1	ENSG00000142609.13	C1orf222	unmodified	H3K27me3-only	H3K27me3-only	FALSE	0.780127	10	1	3	4	4	7	4	4	7
1	1921618	1923118	-	ENST00000378590.4	ENSG00000142609.13	C1orf222	H3K27me3-only	H3K27me3-only	H3K27me3-only	FALSE	0.735675	14	4	2	5	3	12	7	10	8
1	1934403	1935903	-	ENST00000434971.2	ENSG00000142609.13	C1orf222	H3K27me3-only	H3K27me3 partial bivalent	H3K27me3 partial bivalent	FALSE	0.409226	9	3	4	12	5	27	4	16	18
1	1950030	1951530	+	ENST00000378585.4	ENSG00000187730.6	GABRD	bivalent	bivalent	bivalent	FALSE	0.107389	9	9	18	5	2	15	4	34	136
1	1981159	1982659	+	ENST00000378567.3	ENSG00000067606.11	PRKCZ	H3K4me3-only	H3K4me3 partial bivalent	H3K4me3 partial bivalent	FALSE	0.0151105	33	5	147	2	32	5	9	35	124
1	1981174	1982674	+	ENST00000468310.1	ENSG00000067606.11	PRKCZ	H3K4me3-only	H3K4me3 partial bivalent	H3K4me3 partial bivalent	FALSE	0.0125411	33	5	147	2	32	5	9	35	124
1	1981497	1982997	+	ENST00000503297.1	ENSG00000067606.11	PRKCZ	H3K4me3 partial bivalent	H3K4me3 partial bivalent	H3K4me3 partial bivalent	FALSE	0.0523889	26	7	121	1	32	6	9	35	107
1	2004151	2005651	+	ENST00000400921.2	ENSG00000067606.11	PRKCZ	unmodified	unmodified	unmodified	FALSE	0.86549	14	9	4	4	7	2	15	4	4
1	2004408	2005908	+	ENST00000495347.1	ENSG00000067606.11	PRKCZ	unmodified	unmodified	unmodified	FALSE	0.916916	9	8	3	2	6	2	13	3	4
1	2004675	2006175	+	ENST00000461106.2	ENSG00000067606.11	PRKCZ	unmodified	unmodified	unmodified	FALSE	0.908575	9	8	3	2	5	2	15	3	5
1	2005377	2006877	+	ENST00000461465.1	ENSG00000067606.11	PRKCZ	unmodified	unmodified	unmodified	FALSE	0.805583	11	9	2	3	5	0	16	2	9
1	2005544	2007044	+	ENST00000470596.1	ENSG00000067606.11	PRKCZ	unmodified	unmodified	unmodified	FALSE	0.803295	9	6	2	3	4	0	14	1	7
1	2005933	2007433	+	ENST00000496325.1	ENSG00000067606.11	PRKCZ	unmodified	unmodified	unmodified	FALSE	0.812029	10	7	2	6	3	1	15	1	7
1	2035405	2036905	+	ENST00000482686.1	ENSG00000067606.11	PRKCZ	unmodified	unmodified	unmodified	FALSE	0.890538	14	1	4	2	3	0	16	2	5
1	2035428	2036928	+	ENST00000486681.1	ENSG00000067606.11	PRKCZ	unmodified	unmodified	unmodified	FALSE	0.892979	14	1	4	2	3	0	16	2	5
1	2042343	2043843	+	ENST00000470986.1	ENSG00000067606.11	PRKCZ	unmodified	unmodified	unmodified	FALSE	0.875295	16	0	1	6	4	1	3	5	3
1	2046894	2048394	+	ENST00000470511.1	ENSG00000067606.11	PRKCZ	unmodified	unmodified	unmodified	FALSE	0.788525	12	5	4	3	1	4	4	3	5
1	2064327	2065827	+	ENST00000471018.2	ENSG00000067606.11	PRKCZ	H3K4me3-only	H3K4me3-only	H3K4me3-only	FALSE	0.236366	23	17	34	1	42	3	8	4	57
1	2065502	2067002	+	ENST00000466352.1	ENSG00000067606.11	PRKCZ	unmodified	unmodified	unmodified	FALSE	0.802853	15	5	2	3	9	2	11	4	9
1	2065679	2067179	+	ENST00000497183.1	ENSG00000067606.11	PRKCZ	unmodified	unmodified	unmodified	FALSE	0.817407	14	4	2	3	6	2	12	5	5
1	2125430	2126930	-	ENST00000400919.3	ENSG00000162585.12	C1orf86	H3K4me3-only	H3K4me3-only	H3K4me3-only	FALSE	0.176159	20	18	92	2	47	1	3	4	49
1	2125440	2126940	-	ENST00000400918.3	ENSG00000162585.12	C1orf86	H3K4me3-only	H3K4me3-only	H3K4me3-only	FALSE	0.176159	20	18	92	3	48	1	3	4	49
1	2125439	2126939	-	ENST00000378543.2	ENSG00000162585.12	C1orf86	H3K4me3-only	H3K4me3-only	H3K4me3-only	FALSE	0.176159	20	18	92	3	48	1	3	4	49
1	2125463	2126963	-	ENST00000378546.4	ENSG00000162585.12	C1orf86	H3K4me3-only	H3K4me3-only	H3K4me3-only	FALSE	0.163156	20	17	91	3	49	1	3	4	49
1	2129677	2131177	-	ENST00000378545.3	ENSG00000162585.12	C1orf86	unmodified	unmodified	unmodified	FALSE	0.469039	23	20	10	2	33	2	9	1	26
1	2125437	2126937	-	ENST00000420515.1	ENSG00000162585.12	C1orf86	H3K4me3-only	H3K4me3-only	H3K4me3-only	FALSE	0.176159	20	18	92	3	48	1	3	4	49
1	2120487	2121987	+	ENST00000597060.1	ENSG00000269554.1	AL590822.2	H3K4me3-only	H3K4me3-only	H3K4me3-only	FALSE	0.391794	26	20	41	4	38	3	14	3	33
1	2144870	2146370	-	ENST00000545087.1	ENSG00000203301.2	AL590822.1	unmodified	unmodified	unmodified	FALSE	0.86969	11	6	5	2	4	3	5	4	11
1	2159384	2160884	+	ENST00000378536.4	ENSG00000157933.9	SKI	H3K4me3-only	H3K4me3 partial bivalent	H3K4me3 partial bivalent	FALSE	0.000540833	9	3	106	2	28	0	4	17	84
1	2322396	2323896	-	ENST00000378531.3	ENSG00000116151.9	MORN1	H3K4me3-only	H3K4me3-only	H3K4me3-only	FALSE	0.0035532	27	7	109	1	70	6	3	7	82
1	2319026	2320526	-	ENST00000449373.1	ENSG00000116151.9	MORN1	unmodified	unmodified	unmodified	FALSE	0.937025	15	3	4	0	1	1	6	3	3
1	2320685	2322185	-	ENST00000494279.2	ENSG00000116151.9	MORN1	unmodified	unmodified	unmodified	FALSE	0.848016	13	6	5	3	4	4	1	4	4
1	2257831	2259331	+	ENST00000600779.1	ENSG00000269753.1	AL589739.1	unmodified	unmodified	unmodified	FALSE	0.880617	20	3	2	2	5	5	5	3	2
1	2322517	2324017	+	ENST00000378518.1	ENSG00000157916.14	RER1	H3K4me3-only	H3K4me3-only	H3K4me3-only	FALSE	0.00505306	30	8	107	1	72	6	4	7	85
1	2322522	2324022	+	ENST00000605895.1	ENSG00000157916.14	RER1	H3K4me3-only	H3K4me3-only	H3K4me3-only	FALSE	0.00505306	30	8	107	1	72	6	4	7	85
1	2322529	2324029	+	ENST00000378513.3	ENSG00000157916.14	RER1	H3K4me3-only	H3K4me3-only	H3K4me3-only	FALSE	0.00505306	29	8	107	1	72	6	4	7	84
1	2322532	2324032	+	ENST00000306256.9	ENSG00000157916.14	RER1	H3K4me3-only	H3K4me3-only	H3K4me3-only	FALSE	0.00505306	29	8	107	1	72	6	4	7	84
1	2322579	2324079	+	ENST00000378512.1	ENSG00000157916.14	RER1	H3K4me3-only	H3K4me3-only	H3K4me3-only	FALSE	0.00465839	31	7	106	1	72	6	4	8	86
1	2323863	2325363	+	ENST00000443438.1	ENSG00000157916.14	RER1	unmodified	unmodified	unmodified	FALSE	0.631692	24	20	11	0	11	3	19	7	23
1	2324694	2326194	+	ENST00000488353.1	ENSG00000157916.14	RER1	unmodified	unmodified	unmodified	FALSE	0.920643	20	16	2	0	9	1	20	8	9
1	2343219	2344719	-	ENST00000288774.3	ENSG00000157911.5	PEX10	H3K4me3-only	H3K4me3-only	H3K4me3-only	FALSE	0.0270722	19	8	110	6	51	2	2	13	69
1	2343260	2344760	-	ENST00000447513.2	ENSG00000157911.5	PEX10	H3K4me3-only	H3K4me3-only	H3K4me3-only	FALSE	0.0216148	19	9	112	6	52	2	2	13	69
1	2343229	2344729	-	ENST00000507596.1	ENSG00000157911.5	PEX10	H3K4me3-only	H3K4me3-only	H3K4me3-only	FALSE	0.0216148	19	8	111	6	50	2	2	13	69
1	2344486	2345986	-	ENST00000508384.1	ENSG00000157911.5	PEX10	H3K4me3-only	H3K4me3-only	H3K4me3-only	FALSE	0.232652	17	27	23	6	28	1	3	7	25
1	2356669	2358169	+	ENST00000609981.1	ENSG00000149527.13	PLCH2	unmodified	unmodified	H3K27me3-only	FALSE	0.871365	13	3	3	1	5	7	6	2	4
1	2398148	2399648	+	ENST00000449969.1	ENSG00000149527.13	PLCH2	H3K27me3-only	H3K27me3-only	H3K27me3-only	FALSE	0.388132	16	9	7	7	7	11	6	7	32
1	2407004	2408504	+	ENST00000419816.2	ENSG00000149527.13	PLCH2	unmodified	unmodified	unmodified	FALSE	0.791332	11	1	2	3	11	3	3	3	5
1	2410577	2412077	+	ENST00000278878.6	ENSG00000149527.13	PLCH2	unmodified	unmodified	H3K27me3-only	FALSE	0.839746	6	6	2	1	4	4	7	1	2
1	2457289	2458789	-	ENST00000378466.3	ENSG00000157881.9	PANK4	H3K4me3-only	H3K4me3-only	H3K4me3-only	TRUE	0.0159574	35	14	96	4	37	5	5	9	105
1	2457285	2458785	-	ENST00000435556.3	ENSG00000157881.9	PANK4	H3K4me3-only	H3K4me3-only	H3K4me3-only	FALSE	0.0159574	35	14	96	4	37	5	5	9	105
1	2460934	2462434	-	ENST00000378453.3	ENSG00000197921.5	HES5	bivalent	bivalent	bivalent	FALSE	0.0142971	20	15	26	8	8	17	1	59	312
1	2486328	2487828	+	ENST00000426449.1	ENSG00000157873.13	TNFRSF14	H3K4me3-only	H3K4me3-only	H3K4me3-only	FALSE	0.0750598	21	19	60	1	45	2	2	10	52
1	2486480	2487980	+	ENST00000434817.1	ENSG00000157873.13	TNFRSF14	H3K4me3-only	H3K4me3-only	H3K4me3-only	FALSE	0.0564966	26	18	86	2	61	2	5	11	75
1	2486491	2487991	+	ENST00000435221.2	ENSG00000157873.13	TNFRSF14	H3K4me3-only	H3K4me3-only	H3K4me3-only	FALSE	0.0551871	27	17	86	2	60	2	5	11	75
1	2486669	2488169	+	ENST00000451778.1	ENSG00000157873.13	TNFRSF14	H3K4me3-only	H3K4me3-only	H3K4me3-only	FALSE	0.0471885	29	18	97	2	64	2	8	11	88
1	2486911	2488411	+	ENST00000409119.1	ENSG00000157873.13	TNFRSF14	H3K4me3-only	H3K4me3-only	H3K4me3-only	FALSE	0.00757595	29	15	114	2	71	2	9	14	105
1	2487055	2488555	+	ENST00000355716.4	ENSG00000157873.13	TNFRSF14	H3K4me3-only	H3K4me3-only	H3K4me3-only	FALSE	0.00454986	29	15	114	2	73	2	12	14	111
1	2517464	2518964	+	ENST00000419916.2	ENSG00000157870.10	FAM213B	H3K4me3-only	H3K4me3-only	H3K4me3-only	FALSE	0.00761943	32	9	142	3	64	2	6	18	112
1	2517469	2518969	+	ENST00000378424.4	ENSG00000157870.10	FAM213B	H3K4me3-only	H3K4me3-only	H3K4me3-only	FALSE	0.00759051	32	9	142	3	64	2	6	18	111
1	2517485	2518985	+	ENST00000537325.1	ENSG00000157870.10	FAM213B	H3K4me3-only	H3K4me3-only	H3K4me3-only	FALSE	0.00759051	32	9	140	3	64	3	6	18	110
1	2517487	2518987	+	ENST00000378427.1	ENSG00000157870.10	FAM213B	H3K4me3-only	H3K4me3-only	H3K4me3-only	FALSE	0.00766811	32	9	139	3	64	3	6	18	110
1	2517499	2518999	+	ENST00000378425.5	ENSG00000157870.10	FAM213B	H3K4me3-only	H3K4me3-only	H3K4me3-only	FALSE	0.00774232	31	9	139	3	63	3	6	18	112
1	2517508	2519008	+	ENST00000444521.2	ENSG00000157870.10	FAM213B	H3K4me3-only	H3K4me3-only	H3K4me3-only	FALSE	0.00774232	31	9	140	3	63	3	6	18	112
1	2517522	2519022	+	ENST00000465233.1	ENSG00000157870.10	FAM213B	H3K4me3-only	H3K4me3-only	H3K4me3-only	FALSE	0.00786409	31	10	138	3	63	4	6	17	112
1	2517566	2519066	+	ENST00000498083.1	ENSG00000157870.10	FAM213B	H3K4me3-only	H3K4me3-only	H3K4me3-only	FALSE	0.00782308	30	10	135	3	60	4	6	17	118
1	2523367	2524867	-	ENST00000471840.1	ENSG00000142606.11	MMEL1	unmodified	unmodified	unmodified	FALSE	0.717025	21	6	2	2	12	6	2	2	20
1	2563731	2565231	-	ENST00000288709.6	ENSG00000142606.11	MMEL1	H3K27me3-only	H3K27me3-only	H3K27me3-only	FALSE	0.720157	12	1	3	4	6	17	1	8	9
1	2563679	2565179	-	ENST00000378412.3	ENSG00000142606.11	MMEL1	H3K27me3-only	H3K27me3-only	H3K27me3-only	FALSE	0.706814	12	2	3	4	6	17	1	6	10
1	2560183	2561683	-	ENST00000502556.1	ENSG00000142606.11	MMEL1	H3K27me3-only	H3K27me3-only	H3K27me3-only	FALSE	0.226465	20	9	1	7	5	14	4	17	77
1	2717536	2719036	-	ENST00000401094.6	ENSG00000215912.7	TTC34	unmodified	H3K27me3-only	H3K27me3-only	FALSE	0.503925	14	3	4	6	4	9	5	3	15
1	2705486	2706986	-	ENST00000401095.3	ENSG00000215912.7	TTC34	H3K27me3-only	H3K27me3-only	H3K27me3-only	FALSE	0.136813	15	3	3	5	2	16	7	12	41
1	2705530	2707030	-	ENST00000574621.2	ENSG00000215912.7	TTC34	H3K27me3-only	H3K27me3-only	H3K27me3-only	FALSE	0.134405	15	3	3	5	2	16	7	12	42
1	2937296	2938796	+	ENST00000378404.2	ENSG00000169717.5	ACTRT2	unmodified	unmodified	unmodified	FALSE	0.779637	10	3	1	3	2	4	2	6	2
1	2984982	2986482	+	ENST00000511072.1	ENSG00000142611.12	PRDM16	bivalent	bivalent	bivalent	FALSE	0.0168951	11	7	15	5	4	10	1	39	214
1	2984992	2986492	+	ENST00000378398.3	ENSG00000142611.12	PRDM16	bivalent	bivalent	bivalent	FALSE	0.0168952	11	7	15	5	4	10	1	40	215
1	2985011	2986511	+	ENST00000378391.2	ENSG00000142611.12	PRDM16	H3K27me3 partial bivalent	bivalent	bivalent	FALSE	0.0152275	13	7	15	5	4	10	1	41	215
1	2985025	2986525	+	ENST00000514189.1	ENSG00000142611.12	PRDM16	H3K27me3 partial bivalent	bivalent	bivalent	FALSE	0.0140298	13	7	15	5	4	10	1	43	217
1	3159946	3161446	+	ENST00000463591.1	ENSG00000142611.12	PRDM16	unmodified	H3K27me3-only	H3K27me3-only	FALSE	0.827657	6	1	2	1	3	6	3	4	4
1	3312305	3313805	+	ENST00000509860.1	ENSG00000142611.12	PRDM16	H3K27me3-only	H3K27me3-only	H3K27me3-only	FALSE	0.794591	9	6	0	6	5	12	2	10	4
1	3370240	3371740	+	ENST00000378378.4	ENSG00000130762.10	ARHGEF16	bivalent	bivalent	bivalent	FALSE	0.0734448	15	10	36	5	11	14	3	44	167
1	3381819	3383319	+	ENST00000378373.1	ENSG00000130762.10	ARHGEF16	unmodified	unmodified	H3K27me3-only	FALSE	0.616389	14	8	5	5	3	6	2	2	9
1	3382785	3384285	+	ENST00000378371.2	ENSG00000130762.10	ARHGEF16	unmodified	H3K27me3-only	H3K27me3-only	FALSE	0.777097	17	5	2	4	4	9	4	4	5
1	3384358	3385858	+	ENST00000445297.1	ENSG00000130762.10	ARHGEF16	H3K27me3-only	H3K27me3-only	H3K27me3-only	FALSE	0.772488	4	1	3	1	2	11	4	11	1
1	3387438	3388938	+	ENST00000418137.1	ENSG00000130762.10	ARHGEF16	unmodified	H3K27me3-only	H3K27me3-only	FALSE	0.741006	12	1	2	5	6	8	0	6	3
1	3447262	3448762	-	ENST00000294599.4	ENSG00000162591.11	MEGF6	H3K4me3-only	H3K4me3-only	H3K4me3-only	FALSE	0.097782	18	5	78	4	28	5	8	16	89
1	3527309	3528809	-	ENST00000356575.4	ENSG00000162591.11	MEGF6	bivalent	bivalent	bivalent	FALSE	0.0299227	15	17	31	4	9	11	3	29	162
1	3412531	3414031	-	ENST00000491842.1	ENSG00000162591.11	MEGF6	unmodified	unmodified	unmodified	FALSE	0.830418	10	3	1	3	3	3	8	4	5
1	3540816	3542316	+	ENST00000378344.2	ENSG00000158109.10	TPRG1L	H3K4me3-only	H3K4me3-only	H3K4me3-only	FALSE	0.00214943	40	9	189	2	56	2	7	27	131
1	3540864	3542364	+	ENST00000344579.5	ENSG00000158109.10	TPRG1L	H3K4me3-only	H3K4me3-only	H3K4me3-only	FALSE	0.00581833	39	8	181	2	54	2	8	27	117
1	3565872	3567372	-	ENST00000378322.3	ENSG00000116213.11	WRAP73	H3K4me3-only	H3K4me3-only	pseudo bivalent	FALSE	0.108707	36	21	72	4	21	11	4	24	152
1	3565887	3567387	-	ENST00000270708.7	ENSG00000116213.11	WRAP73	H3K4me3-only	H3K4me3-only	pseudo bivalent	TRUE	0.108707	35	20	72	4	21	11	4	24	154
1	3565840	3567340	-	ENST00000424367.1	ENSG00000116213.11	WRAP73	H3K4me3-only	H3K4me3-only	pseudo bivalent	FALSE	0.103535	35	22	71	4	20	11	5	24	151
1	3568575	3570075	-	ENST00000465916.1	ENSG00000116213.11	WRAP73	bivalent	bivalent	bivalent	FALSE	0.0590776	15	22	26	14	7	16	7	31	201
1	3565877	3567377	-	ENST00000419924.2	ENSG00000116213.11	WRAP73	H3K4me3-only	H3K4me3-only	pseudo bivalent	FALSE	0.108707	36	21	72	4	21	11	4	24	152
1	3568334	3569834	+	ENST00000378295.4	ENSG00000078900.10	TP73	bivalent	bivalent	bivalent	TRUE	0.027544	17	22	26	13	8	16	3	33	229
1	3568379	3569879	+	ENST00000354437.4	ENSG00000078900.10	TP73	bivalent	bivalent	bivalent	FALSE	0.0355165	15	22	26	13	8	17	3	31	223
1	3598180	3599680	+	ENST00000603362.1	ENSG00000078900.10	TP73	unmodified	unmodified	H3K27me3-only	FALSE	0.851097	7	5	4	7	3	4	4	1	2
1	3606486	3607986	+	ENST00000378285.1	ENSG00000078900.10	TP73	unmodified	H3K27me3-only	H3K27me3-only	FALSE	0.828249	7	1	1	5	2	6	1	5	5
1	3613872	3615372	+	ENST00000378290.4	ENSG00000078900.10	TP73	H3K27me3-only	H3K27me3-only	H3K27me3-only	FALSE	0.77711	7	0	1	5	4	11	7	7	5
1	3668212	3669712	+	ENST00000294600.2	ENSG00000162592.4	CCDC27	unmodified	H3K27me3-only	H3K27me3-only	FALSE	0.822695	17	3	1	3	4	9	7	9	6
1	3688602	3690102	+	ENST00000444870.2	ENSG00000235169.3	SMIM1	H3K4me3-only	H3K4me3-only	H3K4me3-only	FALSE	0.128333	17	4	51	2	27	1	0	12	57
1	3688639	3690139	+	ENST00000452264.1	ENSG00000235169.3	SMIM1	H3K4me3-only	H3K4me3-only	H3K4me3-only	FALSE	0.139129	16	4	51	2	26	1	0	12	58
1	3688877	3690377	+	ENST00000561886.1	ENSG00000235169.3	SMIM1	H3K4me3-only	H3K4me3-only	H3K4me3-only	FALSE	0.249113	12	3	42	1	19	1	0	12	41
1	3712318	3713818	-	ENST00000378251.1	ENSG00000130764.5	LRRC47	H3K4me3-only	H3K4me3-only	H3K4me3-only	FALSE	0.0631064	33	15	101	2	39	2	4	20	100
1	3773013	3774513	-	ENST00000378230.3	ENSG00000116198.8	CEP104	H3K4me3-only	H3K4me3-only	H3K4me3-only	FALSE	0.00227994	28	7	111	0	38	4	6	18	84
1	3745120	3746620	-	ENST00000438539.1	ENSG00000116198.8	CEP104	unmodified	unmodified	unmodified	FALSE	0.925299	13	6	3	1	7	1	39	7	6
1	3745187	3746687	-	ENST00000461667.1	ENSG00000116198.8	CEP104	unmodified	unmodified	unmodified	FALSE	0.931455	11	6	3	2	7	1	41	7	5
1	3754924	3756424	-	ENST00000443466.1	ENSG00000116198.8	CEP104	unmodified	unmodified	unmodified	FALSE	0.945042	18	3	3	3	4	3	43	4	3
1	3773008	3774508	-	ENST00000428079.1	ENSG00000116198.8	CEP104	H3K4me3-only	H3K4me3-only	H3K4me3-only	FALSE	0.00227994	28	7	111	0	38	4	6	18	83
1	3773028	3774528	-	ENST00000378223.3	ENSG00000116198.8	CEP104	H3K4me3-only	H3K4me3-only	H3K4me3-only	FALSE	0.0029853	28	7	112	0	37	4	6	18	85
1	3773095	3774595	+	ENST00000378209.3	ENSG00000169598.11	DFFB	H3K4me3-only	H3K4me3-only	H3K4me3-only	FALSE	0.0230931	27	8	115	0	38	4	7	18	86
1	3816099	3817599	-	ENST00000361605.3	ENSG00000198912.6	C1orf174	H3K4me3-only	H3K4me3-only	H3K4me3-only	FALSE	0	42	9	86	3	61	4	5	6	73
1	4714042	4715542	+	ENST00000378190.3	ENSG00000196581.6	AJAP1	H3K27me3-only	H3K27me3-only	H3K27me3-only	FALSE	0.034128	6	5	3	4	4	10	1	5	37
1	4714355	4715855	+	ENST00000378191.4	ENSG00000196581.6	AJAP1	H3K27me3-only	H3K27me3-only	H3K27me3-only	TRUE	0.0331734	5	4	4	5	2	7	1	4	36
1	6051781	6053281	-	ENST00000378156.4	ENSG00000131697.13	NPHP4	H3K4me3-only	H3K4me3-only	H3K4me3-only	TRUE	0.000603681	40	3	163	2	116	0	4	7	76
1	6050776	6052276	+	ENST00000378111.1	ENSG00000069424.10	KCNAB2	H3K4me3-only	H3K4me3-only	H3K4me3-only	FALSE	0.180452	25	8	68	2	75	1	1	9	46
1	6051673	6053173	+	ENST00000378097.1	ENSG00000069424.10	KCNAB2	H3K4me3-only	H3K4me3-only	H3K4me3-only	FALSE	0.00110881	39	3	166	2	116	0	4	8	74
1	6052011	6053511	+	ENST00000378092.1	ENSG00000069424.10	KCNAB2	H3K4me3-only	H3K4me3-only	H3K4me3-only	FALSE	0.000609567	36	3	161	1	107	1	4	8	83
1	6052021	6053521	+	ENST00000445501.1	ENSG00000069424.10	KCNAB2	H3K4me3-only	H3K4me3-only	H3K4me3-only	FALSE	0.000609567	36	3	161	1	106	1	4	8	82
1	6085610	6087110	+	ENST00000389632.4	ENSG00000069424.10	KCNAB2	H3K4me3-only	H3K4me3-only	H3K4me3-only	FALSE	0.0577619	26	22	65	4	51	1	4	4	63
1	6085630	6087130	+	ENST00000602612.1	ENSG00000069424.10	KCNAB2	H3K4me3-only	H3K4me3-only	H3K4me3-only	FALSE	0.0577619	26	22	68	3	51	1	4	5	65
1	6086607	6088107	+	ENST00000435937.1	ENSG00000069424.10	KCNAB2	H3K4me3-only	H3K4me3-only	H3K4me3-only	FALSE	0	25	34	90	1	80	1	8	8	97
1	6093593	6095093	+	ENST00000164247.1	ENSG00000069424.10	KCNAB2	unmodified	unmodified	unmodified	FALSE	0.814599	23	13	2	1	6	0	21	5	7
1	6099928	6101428	+	ENST00000472700.2	ENSG00000069424.10	KCNAB2	unmodified	unmodified	unmodified	FALSE	0.901684	18	5	5	3	10	1	27	6	3
1	6105231	6106731	+	ENST00000378083.3	ENSG00000069424.10	KCNAB2	unmodified	unmodified	unmodified	FALSE	0.906411	17	4	5	4	5	2	22	4	2
1	6105424	6106924	+	ENST00000458166.2	ENSG00000069424.10	KCNAB2	unmodified	unmodified	unmodified	FALSE	0.913047	17	4	5	4	5	1	22	4	1
1	6141571	6143071	+	ENST00000462676.2	ENSG00000069424.10	KCNAB2	unmodified	unmodified	unmodified	FALSE	0.908739	19	1	2	2	8	4	20	0	1
1	6100649	6102149	-	ENST00000594544.1	ENSG00000268332.1	AL035406.1	unmodified	unmodified	unmodified	FALSE	0.902915	19	7	6	5	9	4	34	1	4
1	6239433	6240933	-	ENST00000262450.3	ENSG00000116254.13	CHD5	H3K4me3-only	H3K4me3 partial bivalent	bivalent	FALSE	0.033172	17	8	20	2	4	8	3	24	155
1	6166082	6167582	-	ENST00000475121.1	ENSG00000116254.13	CHD5	unmodified	unmodified	H3K27me3-only	FALSE	0.876235	20	2	1	4	1	7	3	7	6
1	6257067	6258567	-	ENST00000484532.1	ENSG00000116251.5	RPL22	unmodified	unmodified	H3K4me3-only	FALSE	0.72791	29	32	17	2	8	2	16	7	28
1	6258922	6260422	-	ENST00000234875.4	ENSG00000116251.5	RPL22	H3K4me3-only	H3K4me3-only	H3K4me3-only	FALSE	0.0731192	29	10	141	3	44	5	10	17	104
1	6260152	6261652	-	ENST00000497965.1	ENSG00000116251.5	RPL22	unmodified	unmodified	unmodified	FALSE	0.861232	17	8	9	5	6	1	2	5	14
1	6268554	6270054	-	ENST00000471204.1	ENSG00000116251.5	RPL22	H3K4me3 partial bivalent	bivalent	bivalent	FALSE	0.210489	10	17	22	4	9	7	3	19	94
1	6258863	6260363	-	ENST00000465387.1	ENSG00000116251.5	RPL22	H3K4me3-only	H3K4me3-only	H3K4me3-only	FALSE	0.0617676	29	11	142	3	45	5	10	17	106
1	6262804	6264304	-	ENST00000462296.1	ENSG00000116251.5	RPL22	unmodified	unmodified	H3K27me3-only	FALSE	0.924644	15	2	2	4	1	7	5	7	10
1	6268699	6270199	-	ENST00000465335.1	ENSG00000116251.5	RPL22	bivalent	bivalent	bivalent	FALSE	0.107079	11	15	24	4	8	10	3	20	92
1	6265439	6266939	+	ENST00000377948.2	ENSG00000158286.8	RNF207	bivalent	bivalent	bivalent	FALSE	0.0568438	20	8	79	3	18	15	4	48	242
1	6265486	6266986	+	ENST00000377939.4	ENSG00000158286.8	RNF207	bivalent	bivalent	bivalent	TRUE	0.0661363	17	10	78	3	17	15	4	49	241
1	6295250	6296750	-	ENST00000343813.5	ENSG00000116237.11	ICMT	H3K4me3-only	H3K4me3-only	H3K4me3-only	FALSE	0.141128	20	14	99	4	23	5	8	14	72
1	6303502	6305002	+	ENST00000377898.3	ENSG00000173673.7	HES3	H3K27me3-only	H3K27me3-only	H3K27me3-only	TRUE	0.118137	14	2	2	7	0	20	3	6	41
1	6320285	6321785	-	ENST00000377893.2	ENSG00000158292.6	GPR153	H3K4me3 partial bivalent	H3K4me3 partial bivalent	bivalent	TRUE	0.0226454	11	7	51	2	4	5	5	45	249
1	6452671	6454171	-	ENST00000608083.1	ENSG00000097021.15	ACOT7	H3K4me3-only	H3K4me3-only	H3K4me3-only	FALSE	0.00724621	29	8	90	3	93	7	6	14	88
1	6418654	6420154	-	ENST00000377842.3	ENSG00000097021.15	ACOT7	H3K4me3-only	H3K4me3-only	H3K4me3-only	FALSE	0.168417	29	31	28	3	129	2	8	3	31
1	6420017	6421517	-	ENST00000377845.3	ENSG00000097021.15	ACOT7	unmodified	unmodified	unmodified	FALSE	0.857812	23	24	11	3	22	1	5	3	12
1	6445123	6446623	-	ENST00000377855.2	ENSG00000097021.15	ACOT7	unmodified	unmodified	unmodified	FALSE	0.927187	14	3	1	1	6	3	10	6	3
1	6453701	6455201	-	ENST00000361521.4	ENSG00000097021.15	ACOT7	H3K4me3-only	H3K4me3-only	H3K4me3-only	FALSE	0.234201	31	10	55	2	59	4	6	7	35
1	6452688	6454188	-	ENST00000545482.1	ENSG00000097021.15	ACOT7	H3K4me3-only	H3K4me3-only	H3K4me3-only	FALSE	0.00767101	29	8	91	3	94	7	6	15	88
1	6411559	6413059	-	ENST00000473466.1	ENSG00000097021.15	ACOT7	unmodified	unmodified	unmodified	FALSE	0.894215	13	3	4	2	8	1	3	4	3
1	6420016	6421516	-	ENST00000541130.1	ENSG00000097021.15	ACOT7	unmodified	unmodified	unmodified	FALSE	0.857812	23	24	11	3	22	1	5	3	12
1	6483980	6485480	-	ENST00000377837.1	ENSG00000069812.7	HES2	bivalent	bivalent	bivalent	FALSE	0.0596466	17	21	21	4	9	25	3	44	241
1	6479213	6480713	-	ENST00000377836.4	ENSG00000069812.7	HES2	bivalent	bivalent	bivalent	FALSE	0.0337144	11	24	34	9	3	23	1	45	298
1	6479229	6480729	-	ENST00000377834.4	ENSG00000069812.7	HES2	bivalent	bivalent	bivalent	TRUE	0.0324533	11	24	33	8	4	23	2	46	300
1	6479217	6480717	-	ENST00000487437.1	ENSG00000069812.7	HES2	bivalent	bivalent	bivalent	FALSE	0.0337144	11	24	34	9	3	23	2	45	300
1	6479227	6480727	-	ENST00000489730.1	ENSG00000069812.7	HES2	bivalent	bivalent	bivalent	FALSE	0.0324533	11	24	34	9	4	23	2	46	300
1	6484098	6485598	+	ENST00000377828.1	ENSG00000187017.10	ESPN	bivalent	bivalent	bivalent	TRUE	0.0600846	16	20	21	4	9	25	4	41	229
1	6499688	6501188	+	ENST00000418286.1	ENSG00000187017.10	ESPN	unmodified	H3K4me3-only	bivalent	FALSE	0.261793	19	11	17	6	12	8	5	17	117
1	6507353	6508853	+	ENST00000461727.1	ENSG00000187017.10	ESPN	bivalent	bivalent	bivalent	FALSE	0.0224047	23	16	36	3	10	25	3	61	330
1	6507830	6509330	+	ENST00000478323.1	ENSG00000187017.10	ESPN	bivalent	bivalent	bivalent	FALSE	0.0281391	24	20	29	7	9	22	2	46	266
1	6508095	6509595	+	ENST00000416731.1	ENSG00000187017.10	ESPN	bivalent	bivalent	bivalent	FALSE	0.0400987	27	23	24	10	7	22	2	38	236
1	6510968	6512468	+	ENST00000434576.1	ENSG00000187017.10	ESPN	H3K27me3-only	H3K27me3-only	H3K27me3-only	FALSE	0.786908	10	4	4	5	5	17	3	8	29
1	6525485	6526985	-	ENST00000377782.3	ENSG00000215788.5	TNFRSF25	H3K4me3-only	H3K4me3-only	H3K4me3 partial bivalent	FALSE	0.0770694	29	22	157	4	107	5	5	28	143
1	6525505	6527005	-	ENST00000356876.3	ENSG00000215788.5	TNFRSF25	H3K4me3-only	H3K4me3-only	H3K4me3 partial bivalent	FALSE	0.077071	28	22	152	4	106	4	5	27	138
1	6525417	6526917	-	ENST00000351748.3	ENSG00000215788.5	TNFRSF25	H3K4me3-only	H3K4me3-only	H3K4me3 partial bivalent	FALSE	0.0671644	32	22	169	3	106	5	6	30	152
1	6524940	6526440	-	ENST00000481401.1	ENSG00000215788.5	TNFRSF25	H3K4me3-only	H3K4me3-only	H3K4me3 partial bivalent	FALSE	0.0118658	32	14	204	2	107	5	4	29	172
1	6579319	6580819	-	ENST00000377748.1	ENSG00000171680.16	PLEKHG5	unmodified	unmodified	unmodified	FALSE	0.878627	21	7	4	1	8	1	11	2	4
1	6549890	6551390	-	ENST00000340850.5	ENSG00000171680.16	PLEKHG5	H3K4me3-only	H3K4me3-only	H3K4me3 partial bivalent	FALSE	0.0422792	28	12	93	2	25	5	5	23	140
1	6545264	6546764	-	ENST00000400913.1	ENSG00000171680.16	PLEKHG5	H3K27me3 partial bivalent	bivalent	bivalent	FALSE	0.0280662	10	19	11	7	5	21	1	24	97
1	6549880	6551380	-	ENST00000377725.1	ENSG00000171680.16	PLEKHG5	H3K4me3-only	H3K4me3-only	H3K4me3 partial bivalent	FALSE	0.0506116	28	12	93	2	24	5	5	23	140
1	6551010	6552510	-	ENST00000377728.3	ENSG00000171680.16	PLEKHG5	unmodified	unmodified	unmodified	FALSE	0.598727	23	17	7	2	14	2	3	3	25
1	6556006	6557506	-	ENST00000377732.1	ENSG00000171680.16	PLEKHG5	unmodified	H3K4me3-only	H3K4me3-only	FALSE	0.326164	20	9	19	2	17	2	5	5	35
1	6556700	6558200	-	ENST00000400915.3	ENSG00000171680.16	PLEKHG5	H3K4me3-only	H3K4me3-only	H3K4me3-only	FALSE	0.127454	20	11	57	0	27	5	4	16	85
1	6579371	6580871	-	ENST00000377740.3	ENSG00000171680.16	PLEKHG5	unmodified	unmodified	unmodified	FALSE	0.878627	19	7	4	1	8	1	11	2	4
1	6544779	6546279	-	ENST00000535355.1	ENSG00000171680.16	PLEKHG5	H3K27me3 partial bivalent	H3K27me3 partial bivalent	bivalent	FALSE	0.113539	7	14	9	8	6	17	4	18	76
1	6556406	6557906	-	ENST00000537245.1	ENSG00000171680.16	PLEKHG5	H3K4me3-only	H3K4me3-only	H3K4me3-only	FALSE	0.163002	19	8	47	1	25	6	5	14	79
1	6556734	6558234	-	ENST00000544978.1	ENSG00000171680.16	PLEKHG5	H3K4me3-only	H3K4me3-only	H3K4me3-only	FALSE	0.134712	20	11	58	0	28	4	4	16	87
1	6613845	6615345	-	ENST00000377705.5	ENSG00000162408.10	NOL9	H3K4me3-only	H3K4me3-only	H3K4me3-only	FALSE	0.143321	30	9	126	3	51	3	9	14	111
1	6614491	6615991	+	ENST00000333172.6	ENSG00000173662.15	TAS1R1	H3K4me3-only	H3K4me3-only	H3K4me3-only	FALSE	0.366338	23	11	29	4	19	5	5	2	23
1	6614588	6616088	+	ENST00000328191.4	ENSG00000173662.15	TAS1R1	unmodified	H3K4me3-only	H3K4me3-only	FALSE	0.436487	25	11	19	4	16	5	5	2	22
1	6614619	6616119	+	ENST00000351136.3	ENSG00000173662.15	TAS1R1	unmodified	H3K4me3-only	H3K4me3-only	FALSE	0.477133	22	11	19	4	15	5	5	2	21
1	6630251	6631751	+	ENST00000411823.1	ENSG00000173662.15	TAS1R1	H3K27me3-only	H3K27me3-only	H3K27me3-only	FALSE	0.812501	9	0	3	7	2	9	4	7	11
1	6639311	6640811	+	ENST00000319084.5	ENSG00000204859.7	ZBTB48	H3K4me3-only	H3K4me3-only	H3K4me3-only	FALSE	0.182904	35	9	117	4	85	0	7	12	74
1	6639327	6640827	+	ENST00000435905.1	ENSG00000204859.7	ZBTB48	H3K4me3-only	H3K4me3-only	H3K4me3-only	FALSE	0.182904	34	9	117	4	85	0	7	12	74
1	6639358	6640858	+	ENST00000377674.4	ENSG00000204859.7	ZBTB48	H3K4me3-only	H3K4me3-only	H3K4me3-only	FALSE	0.180025	33	9	118	4	86	0	7	12	72
1	6639398	6640898	+	ENST00000488936.1	ENSG00000204859.7	ZBTB48	H3K4me3-only	H3K4me3-only	H3K4me3-only	FALSE	0.165441	32	9	118	4	86	0	7	12	73
1	6662179	6663679	-	ENST00000377658.4	ENSG00000162413.12	KLHL21	H3K4me3-only	H3K4me3-only	H3K4me3-only	FALSE	0.00574406	28	5	202	3	132	2	13	21	111
1	6662311	6663811	-	ENST00000377663.3	ENSG00000162413.12	KLHL21	H3K4me3-only	H3K4me3-only	H3K4me3-only	FALSE	0.0103181	34	5	207	3	149	3	12	19	107
1	6673870	6675370	-	ENST00000467612.1	ENSG00000162413.12	KLHL21	H3K4me3-only	H3K4me3 partial bivalent	H3K4me3 partial bivalent	FALSE	0.000677439	20	4	225	0	35	1	4	24	142
1	6659126	6660626	-	ENST00000496707.1	ENSG00000162413.12	KLHL21	H3K4me3-only	H3K4me3-only	H3K4me3-only	FALSE	0.442899	29	24	54	3	23	2	14	7	59
1	6673917	6675417	-	ENST00000463043.1	ENSG00000162413.12	KLHL21	H3K4me3-only	H3K4me3 partial bivalent	H3K4me3 partial bivalent	FALSE	0.00067288	17	3	224	0	33	1	4	23	139
1	6672995	6674495	+	ENST00000377648.4	ENSG00000116273.5	PHF13	H3K4me3-only	H3K4me3-only	H3K4me3-only	FALSE	0.00163973	34	3	174	1	53	3	3	18	125
1	6684176	6685676	+	ENST00000054650.4	ENSG00000041988.11	THAP3	H3K4me3-only	H3K4me3-only	H3K4me3-only	FALSE	0.244357	21	8	79	4	37	2	7	6	58
1	6684491	6685991	+	ENST00000307896.6	ENSG00000041988.11	THAP3	H3K4me3-only	H3K4me3-only	H3K4me3-only	FALSE	0.151204	23	11	107	3	43	4	7	12	76
1	6684502	6686002	+	ENST00000377627.3	ENSG00000041988.11	THAP3	H3K4me3-only	H3K4me3-only	H3K4me3-only	FALSE	0.138658	23	11	108	3	43	4	7	12	77
1	6684540	6686040	+	ENST00000472925.1	ENSG00000041988.11	THAP3	H3K4me3-only	H3K4me3-only	H3K4me3-only	FALSE	0.129181	23	12	111	3	42	4	6	12	78
1	6740347	6741847	-	ENST00000451196.1	ENSG00000007923.11	DNAJC11	unmodified	unmodified	H3K27me3-only	FALSE	0.906404	10	3	3	3	3	6	29	5	3
1	6761234	6762734	-	ENST00000377577.5	ENSG00000007923.11	DNAJC11	H3K4me3-only	H3K4me3-only	H3K4me3-only	FALSE	0.164908	27	7	94	5	36	3	4	14	85
1	6740606	6742106	-	ENST00000542246.1	ENSG00000007923.11	DNAJC11	unmodified	unmodified	unmodified	FALSE	0.904123	12	4	4	2	4	4	26	4	3
1	6761113	6762613	-	ENST00000377573.5	ENSG00000007923.11	DNAJC11	H3K4me3-only	H3K4me3-only	H3K4me3-only	FALSE	0.1514	27	9	96	5	36	2	3	13	85
1	6761112	6762612	-	ENST00000426784.1	ENSG00000007923.11	DNAJC11	H3K4me3-only	H3K4me3-only	H3K4me3-only	FALSE	0.1514	27	9	96	5	36	2	3	13	85
1	6844634	6846134	+	ENST00000303635.7	ENSG00000171735.14	CAMTA1	H3K4me3-only	H3K4me3-only	H3K4me3-only	FALSE	0.00209937	28	1	101	1	49	2	6	8	59
1	6844790	6846290	+	ENST00000473578.1	ENSG00000171735.14	CAMTA1	H3K4me3-only	H3K4me3-only	H3K4me3-only	FALSE	0.00264201	27	2	107	1	48	2	4	7	62
1	6844801	6846301	+	ENST00000557126.1	ENSG00000171735.14	CAMTA1	H3K4me3-only	H3K4me3-only	H3K4me3-only	FALSE	0.00263158	27	2	108	1	48	2	4	7	63
1	6844828	6846328	+	ENST00000467404.2	ENSG00000171735.14	CAMTA1	H3K4me3-only	H3K4me3-only	H3K4me3-only	FALSE	0.00264901	27	3	109	1	49	2	4	7	64
1	6844841	6846341	+	ENST00000439411.2	ENSG00000171735.14	CAMTA1	H3K4me3-only	H3K4me3-only	H3K4me3-only	FALSE	0.00268998	27	3	111	1	49	2	4	7	66
1	7795718	7797218	+	ENST00000495233.1	ENSG00000171735.14	CAMTA1	H3K27me3-only	H3K27me3-only	H3K27me3-only	FALSE	0.860735	15	1	2	2	4	10	8	13	10
1	7804224	7805724	+	ENST00000490905.1	ENSG00000171735.14	CAMTA1	H3K27me3-only	H3K27me3-only	H3K27me3-only	FALSE	0.849095	11	6	2	5	4	12	4	12	6
1	7804271	7805771	+	ENST00000476864.1	ENSG00000171735.14	CAMTA1	H3K27me3-only	H3K27me3-only	H3K27me3-only	FALSE	0.838845	12	7	1	5	3	12	4	13	7
1	7830579	7832079	+	ENST00000054666.6	ENSG00000049245.8	VAMP3	H3K4me3 partial bivalent	H3K4me3 partial bivalent	H3K4me3 partial bivalent	FALSE	0.0631332	33	13	153	3	37	3	14	55	207
1	7832017	7833517	+	ENST00000470357.1	ENSG00000049245.8	VAMP3	unmodified	unmodified	unmodified	FALSE	0.754995	33	30	9	2	9	2	26	3	27
1	7843630	7845130	+	ENST00000377541.1	ENSG00000049246.10	PER3	H3K4me3-only	H3K4me3-only	bivalent	FALSE	0.364603	21	8	69	2	77	7	5	22	60
1	7843964	7845464	+	ENST00000377532.3	ENSG00000049246.10	PER3	H3K4me3-only	H3K4me3-only	bivalent	FALSE	0.457304	23	7	53	3	74	9	8	22	41
1	7844013	7845513	+	ENST00000361923.2	ENSG00000049246.10	PER3	H3K4me3-only	H3K4me3-only	bivalent	TRUE	0.45963	22	7	52	3	71	9	8	23	40
1	7912822	7914322	-	ENST00000377516.2	ENSG00000049247.9	UTS2	unmodified	unmodified	H3K27me3-only	FALSE	0.774654	15	2	2	8	1	7	11	4	9
1	7912345	7913845	-	ENST00000361696.5	ENSG00000049247.9	UTS2	unmodified	unmodified	H3K27me3-only	FALSE	0.772481	22	1	4	7	1	9	10	4	7
1	7912741	7914241	-	ENST00000054668.5	ENSG00000049247.9	UTS2	unmodified	unmodified	H3K27me3-only	FALSE	0.773475	16	2	2	8	1	7	10	5	9
1	8000176	8001676	-	ENST00000377507.3	ENSG00000049249.4	TNFRSF9	H3K27me3-only	H3K27me3-only	H3K27me3-only	TRUE	0.478467	29	8	12	9	7	16	10	13	42
1	7994410	7995910	-	ENST00000474475.1	ENSG00000049249.4	TNFRSF9	H3K27me3-only	H3K27me3-only	H3K27me3-only	FALSE	0.88236	14	6	2	2	1	17	5	11	6
1	8013601	8015101	+	ENST00000493373.1	ENSG00000116288.8	PARK7	H3K4me3-only	H3K4me3-only	H3K4me3-only	FALSE	0.113609	26	16	63	5	45	2	10	15	78
1	8020973	8022473	+	ENST00000338639.5	ENSG00000116288.8	PARK7	H3K4me3-only	H3K4me3-only	H3K4me3-only	FALSE	0.0015902	41	9	201	3	91	8	12	15	125
1	8021002	8022502	+	ENST00000493678.1	ENSG00000116288.8	PARK7	H3K4me3-only	H3K4me3-only	H3K4me3-only	FALSE	0.00259114	41	9	200	3	91	7	12	16	126
1	8021011	8022511	+	ENST00000377493.5	ENSG00000116288.8	PARK7	H3K4me3-only	H3K4me3-only	H3K4me3-only	FALSE	0.00456506	41	10	200	3	91	7	12	16	126
1	8021204	8022704	+	ENST00000377491.1	ENSG00000116288.8	PARK7	H3K4me3-only	H3K4me3-only	H3K4me3-only	FALSE	0.0127978	39	15	197	3	97	7	9	18	124
1	8021279	8022779	+	ENST00000377488.1	ENSG00000116288.8	PARK7	H3K4me3-only	H3K4me3-only	H3K4me3-only	FALSE	0.0177107	34	15	194	3	101	7	11	18	125
1	8024661	8026161	+	ENST00000469225.1	ENSG00000116288.8	PARK7	unmodified	unmodified	unmodified	FALSE	0.793275	18	19	8	1	9	3	46	8	5
1	8085593	8087093	-	ENST00000474874.1	ENSG00000116285.8	ERRFI1	bivalent	bivalent	bivalent	FALSE	0.066816	25	19	71	10	20	18	8	48	253
1	8085618	8087118	-	ENST00000377482.5	ENSG00000116285.8	ERRFI1	bivalent	bivalent	bivalent	TRUE	0.0747561	25	18	70	10	20	17	8	47	252
1	8074943	8076443	-	ENST00000467067.1	ENSG00000116285.8	ERRFI1	H3K27me3-only	H3K27me3-only	H3K27me3-only	FALSE	0.502807	29	3	2	4	5	18	3	12	13
1	8085606	8087106	-	ENST00000469499.1	ENSG00000116285.8	ERRFI1	bivalent	bivalent	bivalent	FALSE	0.0753976	25	19	70	10	20	17	8	47	252
1	8377136	8378636	+	ENST00000471889.1	ENSG00000162426.10	SLC45A1	pseudo bivalent	pseudo bivalent	pseudo bivalent	FALSE	0.358402	20	21	36	4	24	15	2	16	98
1	8377419	8378919	+	ENST00000377479.2	ENSG00000162426.10	SLC45A1	pseudo bivalent	pseudo bivalent	bivalent	FALSE	0.25136	15	24	40	3	23	17	3	16	107
1	8383640	8385140	+	ENST00000289877.8	ENSG00000162426.10	SLC45A1	unmodified	unmodified	H3K27me3-only	FALSE	0.82927	7	2	5	1	9	5	5	0	1
1	8876774	8878274	-	ENST00000337907.3	ENSG00000142599.13	RERE	H3K4me3 partial bivalent	H3K4me3 partial bivalent	H3K4me3 partial bivalent	FALSE	0.00427932	22	11	191	3	85	5	4	53	167
1	8585248	8586748	-	ENST00000377464.1	ENSG00000142599.13	RERE	H3K4me3-only	H3K4me3-only	H3K4me3-only	FALSE	0.0843184	48	19	56	5	83	4	14	14	61
1	8715680	8717180	-	ENST00000400907.2	ENSG00000142599.13	RERE	unmodified	unmodified	H3K27me3-only	FALSE	0.900731	16	4	2	3	5	6	25	6	2
1	8482976	8484476	-	ENST00000476556.1	ENSG00000142599.13	RERE	H3K4me3-only	H3K4me3-only	H3K4me3 partial bivalent	FALSE	0.00147044	30	11	236	5	91	2	7	26	140
1	8876952	8878452	-	ENST00000400908.2	ENSG00000142599.13	RERE	H3K4me3 partial bivalent	H3K4me3 partial bivalent	H3K4me3 partial bivalent	FALSE	0.00476651	27	10	202	3	85	5	4	55	175
1	8422154	8423654	-	ENST00000505225.1	ENSG00000142599.13	RERE	unmodified	unmodified	unmodified	FALSE	0.921808	18	3	6	2	9	1	51	4	0
1	8484522	8486022	-	ENST00000488215.1	ENSG00000142599.13	RERE	unmodified	H3K4me3-only	H3K4me3-only	FALSE	0.700002	25	32	21	1	25	2	9	4	29
1	8585336	8586836	-	ENST00000464972.1	ENSG00000142599.13	RERE	H3K4me3-only	H3K4me3-only	H3K4me3-only	FALSE	0.146257	50	18	55	6	82	4	14	13	55
1	8683689	8685189	-	ENST00000514428.1	ENSG00000142599.13	RERE	unmodified	unmodified	unmodified	FALSE	0.650642	25	17	2	5	4	7	10	11	16
1	8762528	8764028	-	ENST00000468247.1	ENSG00000142599.13	RERE	bivalent	bivalent	bivalent	FALSE	0.15593	36	22	56	16	18	34	10	91	468
1	8937999	8939499	-	ENST00000234590.4	ENSG00000074800.9	ENO1	H3K4me3-only	H3K4me3-only	H3K4me3-only	FALSE	0.000615702	49	12	178	2	122	2	8	12	109
1	8937576	8939076	-	ENST00000497492.1	ENSG00000074800.9	ENO1	H3K4me3-only	H3K4me3-only	H3K4me3-only	FALSE	0.0013817	38	10	161	4	98	3	7	17	107
1	8938558	8940058	-	ENST00000489867.1	ENSG00000074800.9	ENO1	H3K4me3-only	H3K4me3-only	H3K4me3-only	FALSE	0.0578094	48	17	114	2	92	2	14	5	58
1	9005176	9006676	+	ENST00000549778.1	ENSG00000131686.10	CA6	unmodified	unmodified	unmodified	FALSE	0.912837	25	22	5	0	8	5	4	5	9
1	9005191	9006691	+	ENST00000480186.3	ENSG00000131686.10	CA6	unmodified	unmodified	unmodified	FALSE	0.852945	25	21	5	0	8	5	4	5	9
1	9005192	9006692	+	ENST00000377443.2	ENSG00000131686.10	CA6	unmodified	unmodified	unmodified	FALSE	0.852945	24	21	5	0	8	5	4	5	9
1	9005196	9006696	+	ENST00000377436.3	ENSG00000131686.10	CA6	unmodified	unmodified	unmodified	FALSE	0.852945	24	21	5	0	8	4	4	5	9
1	9085654	9087154	-	ENST00000400906.1	ENSG00000197241.3	SLC2A7	unmodified	unmodified	H3K27me3-only	FALSE	0.821574	11	4	2	7	4	6	4	4	7
1	9129025	9130525	-	ENST00000377424.4	ENSG00000142583.13	SLC2A5	H3K27me3-only	H3K27me3-only	H3K27me3-only	FALSE	0.675139	12	4	1	5	8	11	4	9	7
1	9108569	9110069	-	ENST00000536305.1	ENSG00000142583.13	SLC2A5	H3K27me3-only	H3K27me3-only	H3K27me3-only	FALSE	0.869795	18	4	2	4	5	13	4	13	3
1	9128854	9130354	-	ENST00000535586.1	ENSG00000142583.13	SLC2A5	H3K27me3-only	H3K27me3-only	H3K27me3-only	FALSE	0.64681	12	4	1	5	8	9	5	9	6
1	9128913	9130413	-	ENST00000377414.3	ENSG00000142583.13	SLC2A5	H3K27me3-only	H3K27me3-only	H3K27me3-only	FALSE	0.653927	12	4	1	5	8	9	5	9	7
1	9131036	9132536	-	ENST00000484798.1	ENSG00000142583.13	SLC2A5	H3K27me3-only	H3K27me3-only	H3K27me3-only	FALSE	0.875529	10	2	2	2	4	12	6	11	4
1	9131574	9133074	-	ENST00000474145.1	ENSG00000142583.13	SLC2A5	unmodified	H3K27me3-only	H3K27me3-only	FALSE	0.867698	9	1	2	2	4	7	7	7	7
1	9132431	9133931	-	ENST00000479813.1	ENSG00000142583.13	SLC2A5	unmodified	H3K27me3-only	H3K27me3-only	FALSE	0.820079	13	1	2	1	2	9	9	4	7
1	9147787	9149287	-	ENST00000486632.1	ENSG00000142583.13	SLC2A5	H3K27me3-only	H3K27me3-only	H3K27me3-only	FALSE	0.798582	13	2	4	7	3	20	3	12	12
1	9147766	9149266	-	ENST00000487835.1	ENSG00000142583.13	SLC2A5	H3K27me3-only	H3K27me3-only	H3K27me3-only	FALSE	0.798582	14	2	4	7	3	20	3	12	12
1	9147752	9149252	-	ENST00000464985.1	ENSG00000142583.13	SLC2A5	H3K27me3-only	H3K27me3-only	H3K27me3-only	FALSE	0.798582	14	2	4	7	4	20	3	12	12
1	9129160	9130660	-	ENST00000473209.1	ENSG00000142583.13	SLC2A5	H3K27me3-only	H3K27me3-only	H3K27me3-only	FALSE	0.726966	11	4	1	5	9	10	4	9	8
1	9188479	9189979	-	ENST00000377411.4	ENSG00000180758.10	GPR157	H3K4me3-only	H3K4me3-only	H3K4me3-only	TRUE	0.039925	26	7	74	1	22	3	5	14	99
1	9188433	9189933	-	ENST00000414642.2	ENSG00000180758.10	GPR157	H3K4me3-only	H3K4me3-only	H3K4me3-only	FALSE	0.0423935	27	8	73	1	20	3	5	14	101
1	9170679	9172179	-	ENST00000465853.1	ENSG00000180758.10	GPR157	unmodified	unmodified	unmodified	FALSE	0.629309	23	8	3	0	6	6	15	5	9
1	9294084	9295584	+	ENST00000377403.2	ENSG00000049239.8	H6PD	H3K4me3-only	H3K4me3-only	H3K4me3-only	FALSE	0.0208725	21	11	82	2	66	6	10	17	83
1	9299153	9300653	+	ENST00000602477.1	ENSG00000049239.8	H6PD	unmodified	unmodified	H3K4me3-only	FALSE	0.441576	21	48	14	5	11	4	7	8	30
1	9352189	9353689	+	ENST00000328089.6	ENSG00000171621.9	SPSB1	H3K4me3 partial bivalent	H3K4me3 partial bivalent	H3K4me3 partial bivalent	TRUE	0.15464	18	6	81	2	14	3	6	29	109
1	9353837	9355337	+	ENST00000450402.1	ENSG00000171621.9	SPSB1	H3K4me3 partial bivalent	H3K4me3 partial bivalent	H3K4me3 partial bivalent	FALSE	0.294358	10	34	36	1	14	4	12	22	72
1	9410740	9412240	+	ENST00000357898.3	ENSG00000171621.9	SPSB1	unmodified	unmodified	unmodified	FALSE	0.898372	17	4	1	3	4	4	15	6	7
1	9415016	9416516	+	ENST00000377399.2	ENSG00000171621.9	SPSB1	unmodified	unmodified	unmodified	FALSE	0.890357	17	4	4	4	3	2	19	8	5
1	9598791	9600291	+	ENST00000302692.6	ENSG00000171612.6	SLC25A33	H3K4me3-only	H3K4me3-only	H3K4me3-only	FALSE	0.243198	28	6	83	3	56	2	10	18	96
1	9648182	9649682	+	ENST00000377376.4	ENSG00000188807.8	TMEM201	H3K4me3-only	H3K4me3-only	H3K4me3-only	FALSE	0.0549679	23	10	85	3	26	4	9	11	67
1	9648230	9649730	+	ENST00000340305.5	ENSG00000188807.8	TMEM201	H3K4me3-only	H3K4me3-only	H3K4me3-only	FALSE	0.0521039	23	10	86	3	26	4	9	12	68
1	9656205	9657705	+	ENST00000416541.1	ENSG00000188807.8	TMEM201	unmodified	unmodified	unmodified	FALSE	0.919262	16	4	0	2	4	1	13	5	1
1	9711040	9712540	+	ENST00000536656.1	ENSG00000171608.11	PIK3CD	H3K4me3-only	H3K4me3-only	H3K4me3-only	FALSE	0.0481657	23	17	175	4	46	2	13	11	117
1	9711053	9712553	+	ENST00000377346.4	ENSG00000171608.11	PIK3CD	H3K4me3-only	H3K4me3-only	H3K4me3-only	TRUE	0.0469835	23	17	175	4	46	2	13	11	117
1	9769506	9771006	+	ENST00000361110.2	ENSG00000171608.11	PIK3CD	unmodified	unmodified	unmodified	FALSE	0.908949	18	10	4	6	14	4	43	2	5
1	9777377	9778877	+	ENST00000543390.1	ENSG00000171608.11	PIK3CD	H3K4me3-only	H3K4me3-only	H3K4me3-only	FALSE	0.268024	33	25	69	3	55	1	20	5	72
1	9713894	9715394	-	ENST00000377320.3	ENSG00000179840.5	C1orf200	H3K4me3-only	H3K4me3-only	H3K4me3-only	FALSE	0.0391917	29	20	74	8	36	3	10	10	101
1	9883834	9885334	-	ENST00000377298.4	ENSG00000171603.12	CLSTN1	H3K4me3-only	H3K4me3-only	H3K4me3-only	TRUE	0.17757	21	15	88	4	41	4	5	14	61
1	9810889	9812389	-	ENST00000435891.1	ENSG00000171603.12	CLSTN1	unmodified	unmodified	unmodified	FALSE	0.895239	26	2	3	1	3	4	40	4	3
1	9883292	9884792	-	ENST00000361311.4	ENSG00000171603.12	CLSTN1	H3K4me3-only	H3K4me3 partial bivalent	H3K4me3 partial bivalent	FALSE	0.0503923	18	6	148	3	50	2	5	25	131
1	9969571	9971071	-	ENST00000377263.1	ENSG00000178585.10	CTNNBIP1	H3K4me3-only	H3K4me3-only	H3K4me3 partial bivalent	FALSE	0.00337576	18	8	118	1	32	5	6	18	102
1	9931400	9932900	-	ENST00000537447.1	ENSG00000178585.10	CTNNBIP1	unmodified	unmodified	unmodified	FALSE	0.894844	20	4	1	2	6	3	15	0	4
1	9969644	9971144	-	ENST00000400904.3	ENSG00000178585.10	CTNNBIP1	H3K4me3-only	H3K4me3-only	H3K4me3 partial bivalent	FALSE	0.00323592	20	9	128	1	34	4	6	18	104
1	9952545	9954045	-	ENST00000377258.1	ENSG00000178585.10	CTNNBIP1	unmodified	unmodified	unmodified	FALSE	0.733113	15	2	5	3	6	2	6	3	4
1	9937484	9938984	-	ENST00000377256.1	ENSG00000178585.10	CTNNBIP1	unmodified	unmodified	unmodified	FALSE	0.920824	18	2	5	3	8	4	9	8	4
1	9994928	9996428	-	ENST00000488540.1	ENSG00000162441.7	LZIC	unmodified	unmodified	unmodified	FALSE	0.931944	14	8	2	0	2	3	32	2	7
1	10002637	10004137	-	ENST00000377223.1	ENSG00000162441.7	LZIC	H3K4me3-only	H3K4me3-only	H3K4me3 partial bivalent	FALSE	0.0377088	28	10	183	1	71	2	6	26	137
1	10002076	10003576	-	ENST00000400903.2	ENSG00000162441.7	LZIC	H3K4me3-only	H3K4me3-only	H3K4me3-only	FALSE	0.120655	36	18	148	1	54	4	10	22	94
1	10002672	10004172	-	ENST00000541052.1	ENSG00000162441.7	LZIC	H3K4me3-only	H3K4me3-only	H3K4me3 partial bivalent	FALSE	0.0407413	27	10	182	1	71	2	6	26	137
1	10002715	10004215	-	ENST00000377213.1	ENSG00000162441.7	LZIC	H3K4me3-only	H3K4me3 partial bivalent	H3K4me3 partial bivalent	FALSE	0.0578461	26	10	179	1	70	2	6	27	133
1	10002736	10004236	+	ENST00000403197.1	ENSG00000173614.9	NMNAT1	H3K4me3-only	H3K4me3-only	H3K4me3 partial bivalent	FALSE	0.0732446	26	9	179	1	70	2	4	26	131
1	10040360	10041860	+	ENST00000496751.1	ENSG00000173614.9	NMNAT1	unmodified	unmodified	unmodified	FALSE	0.913942	18	3	1	2	4	5	26	2	4
1	10056524	10058024	+	ENST00000294435.7	ENSG00000162444.11	RBP7	bivalent	bivalent	bivalent	TRUE	0.0788879	19	13	35	16	9	26	8	66	382
1	10092140	10093640	+	ENST00000253251.8	ENSG00000130939.14	UBE4B	H3K4me3-only	H3K4me3-only	H3K4me3-only	FALSE	0.0895238	42	20	112	2	86	5	4	19	65
1	10092266	10093766	+	ENST00000377157.3	ENSG00000130939.14	UBE4B	H3K4me3-only	H3K4me3-only	H3K4me3-only	FALSE	0.0338049	45	25	119	1	92	5	5	17	75
1	10092582	10094082	+	ENST00000377153.1	ENSG00000130939.14	UBE4B	H3K4me3-only	H3K4me3-only	H3K4me3-only	FALSE	0.0144589	44	19	122	1	93	4	6	20	85
1	10092904	10094404	+	ENST00000343090.6	ENSG00000130939.14	UBE4B	H3K4me3-only	H3K4me3-only	H3K4me3-only	FALSE	0.0200193	48	26	127	2	87	3	8	19	86
1	10181350	10182850	+	ENST00000470736.1	ENSG00000130939.14	UBE4B	unmodified	unmodified	unmodified	FALSE	0.924224	20	2	4	2	3	2	32	3	1
1	10270113	10271613	+	ENST00000377093.4	ENSG00000054523.12	KIF1B	H3K4me3 partial bivalent	H3K4me3 partial bivalent	bivalent	FALSE	0.0326274	20	11	144	2	54	8	9	37	161
1	10270924	10272424	+	ENST00000377086.1	ENSG00000054523.12	KIF1B	H3K4me3-only	H3K4me3 partial bivalent	H3K4me3 partial bivalent	FALSE	0.41556	21	18	43	1	33	6	6	25	81
1	10290072	10291572	+	ENST00000377083.1	ENSG00000054523.12	KIF1B	unmodified	unmodified	unmodified	FALSE	0.887291	14	4	4	2	5	4	3	5	2
1	10291558	10293058	+	ENST00000377081.1	ENSG00000054523.12	KIF1B	unmodified	unmodified	H3K27me3-only	FALSE	0.854404	14	7	5	1	4	7	15	7	4
1	10457899	10459399	+	ENST00000491493.1	ENSG00000142657.16	PGD	H3K4me3-only	H3K4me3-only	H3K4me3-only	FALSE	0.117396	26	17	142	0	30	3	10	15	88
1	10458376	10459876	+	ENST00000541529.1	ENSG00000142657.16	PGD	H3K4me3-only	H3K4me3-only	H3K4me3-only	FALSE	0.00216719	31	13	174	2	32	2	11	21	132
1	10458387	10459887	+	ENST00000270776.8	ENSG00000142657.16	PGD	H3K4me3-only	H3K4me3-only	H3K4me3-only	FALSE	0.00258381	32	12	174	2	32	2	11	21	133
1	10458419	10459919	+	ENST00000483936.1	ENSG00000142657.16	PGD	H3K4me3-only	H3K4me3-only	H3K4me3-only	FALSE	0.00258381	31	12	173	2	32	3	11	21	130
1	10458425	10459925	+	ENST00000538557.1	ENSG00000142657.16	PGD	H3K4me3-only	H3K4me3-only	H3K4me3-only	FALSE	0.00256393	31	12	172	2	32	3	10	21	129
1	10458805	10460305	+	ENST00000465632.1	ENSG00000142657.16	PGD	H3K4me3-only	H3K4me3-only	H3K4me3-only	FALSE	0.095581	32	12	131	2	27	3	8	20	109
1	10458939	10460439	+	ENST00000460189.1	ENSG00000142657.16	PGD	H3K4me3-only	H3K4me3-only	H3K4me3-only	FALSE	0.108388	29	11	113	2	24	5	7	19	102
1	10489409	10490909	+	ENST00000602787.1	ENSG00000175279.17	APITD1	H3K4me3-only	H3K4me3-only	H3K4me3-only	FALSE	0.122909	32	12	75	2	27	1	3	9	49
1	10489750	10491250	+	ENST00000309048.3	ENSG00000175279.17	APITD1	H3K4me3-only	H3K4me3-only	H3K4me3-only	FALSE	0.0576525	33	11	105	2	54	2	3	14	82
1	10490090	10491590	+	ENST00000477755.1	ENSG00000175279.17	APITD1	H3K4me3-only	H3K4me3-only	H3K4me3-only	FALSE	0.0547873	32	9	110	2	57	2	7	14	89
1	10489409	10490909	+	ENST00000400900.2	ENSG00000251503.3	APITD1-CORT	H3K4me3-only	H3K4me3-only	H3K4me3-only	FALSE	0.122909	32	12	75	2	27	1	3	9	49
1	10489691	10491191	+	ENST00000470413.2	ENSG00000251503.3	APITD1-CORT	H3K4me3-only	H3K4me3-only	H3K4me3-only	FALSE	0.060883	34	10	104	2	51	2	4	14	74
1	10493974	10495474	+	ENST00000602446.1	ENSG00000251503.3	APITD1-CORT	unmodified	unmodified	H3K27me3-only	FALSE	0.909277	12	3	4	4	9	5	10	3	5
1	10509026	10510526	+	ENST00000377049.3	ENSG00000241563.2	CORT	unmodified	unmodified	unmodified	FALSE	0.919603	15	1	4	0	2	5	5	3	6
1	10509221	10510721	+	ENST00000320498.4	ENSG00000241563.2	CORT	unmodified	unmodified	unmodified	FALSE	0.918521	16	1	4	0	2	5	7	3	7
1	10531833	10533333	-	ENST00000377038.3	ENSG00000160049.7	DFFA	H3K4me3-only	H3K4me3-only	H3K4me3-only	FALSE	0.075663	36	22	63	1	17	1	5	10	65
1	10531795	10533295	-	ENST00000377036.2	ENSG00000160049.7	DFFA	H3K4me3-only	H3K4me3-only	H3K4me3-only	FALSE	0.0563951	37	22	63	1	16	1	5	10	66
1	10534194	10535694	+	ENST00000356607.4	ENSG00000142655.8	PEX14	H3K4me3-only	H3K4me3-only	H3K4me3-only	FALSE	0.273811	22	22	114	4	45	4	17	18	81
1	10534258	10535758	+	ENST00000538836.1	ENSG00000142655.8	PEX14	H3K4me3-only	H3K4me3-only	H3K4me3-only	FALSE	0.258677	24	22	115	4	47	3	18	19	89
1	10534289	10535789	+	ENST00000491661.2	ENSG00000142655.8	PEX14	H3K4me3-only	H3K4me3-only	H3K4me3 partial bivalent	FALSE	0.244793	24	22	116	4	48	3	18	20	91
1	10855955	10857455	-	ENST00000377022.3	ENSG00000130940.10	CASZ1	H3K27me3 partial bivalent	bivalent	bivalent	FALSE	0.136866	8	9	12	5	3	17	5	24	116
1	10704383	10705883	-	ENST00000447850.3	ENSG00000130940.10	CASZ1	unmodified	unmodified	unmodified	FALSE	0.858132	15	1	1	3	4	2	13	2	3
1	10855957	10857457	-	ENST00000344008.5	ENSG00000130940.10	CASZ1	H3K27me3 partial bivalent	bivalent	bivalent	TRUE	0.136866	8	9	12	5	3	17	5	24	115
1	11023508	11025008	-	ENST00000418570.2	ENSG00000175262.10	C1orf127	H3K27me3-only	H3K27me3-only	H3K27me3-only	FALSE	0.779445	13	6	6	1	2	17	5	8	13
1	11041344	11042844	-	ENST00000377004.4	ENSG00000175262.10	C1orf127	H3K27me3-only	H3K27me3-only	H3K27me3-only	FALSE	0.734105	22	3	6	5	3	16	3	8	11
1	11007177	11008677	-	ENST00000468348.1	ENSG00000175262.10	C1orf127	H3K27me3-only	H3K27me3-only	H3K27me3-only	FALSE	0.824883	11	1	2	2	4	13	8	6	11
1	11035522	11037022	-	ENST00000520253.1	ENSG00000175262.10	C1orf127	unmodified	H3K27me3-only	H3K27me3-only	FALSE	0.837745	16	3	0	3	3	9	2	4	4
1	11071664	11073164	+	ENST00000473118.1	ENSG00000120948.11	TARDBP	H3K4me3-only	H3K4me3-only	H3K4me3-only	FALSE	0.190622	33	11	139	3	98	1	11	9	73
1	11071949	11073449	+	ENST00000240185.3	ENSG00000120948.11	TARDBP	H3K4me3-only	H3K4me3-only	H3K4me3-only	FALSE	0.110878	34	11	171	3	104	1	12	11	72
1	11071962	11073462	+	ENST00000476201.1	ENSG00000120948.11	TARDBP	H3K4me3-only	H3K4me3-only	H3K4me3-only	FALSE	0.0889557	34	11	174	3	104	1	13	11	74
1	11071991	11073491	+	ENST00000439080.2	ENSG00000120948.11	TARDBP	H3K4me3-only	H3K4me3-only	H3K4me3-only	FALSE	0.0660453	35	13	180	3	104	1	14	11	76
1	11073023	11074523	+	ENST00000315091.3	ENSG00000120948.11	TARDBP	H3K4me3-only	H3K4me3-only	H3K4me3-only	FALSE	0.339974	38	33	92	2	26	0	49	8	49
1	11106530	11108030	-	ENST00000400897.3	ENSG00000009724.12	MASP2	unmodified	H3K27me3-only	H3K27me3-only	FALSE	0.878397	8	3	1	4	7	6	7	5	4
1	11106540	11108040	-	ENST00000400898.3	ENSG00000009724.12	MASP2	unmodified	H3K27me3-only	H3K27me3-only	FALSE	0.878397	8	3	1	4	7	6	7	5	4
1	11119331	11120831	-	ENST00000376957.2	ENSG00000116649.5	SRM	H3K4me3-only	H3K4me3-only	H3K4me3-only	FALSE	0.00131566	24	7	133	1	23	3	7	12	85
1	11115127	11116627	-	ENST00000490101.1	ENSG00000116649.5	SRM	unmodified	unmodified	unmodified	FALSE	0.930587	16	4	1	2	5	5	23	2	1
1	11118180	11119680	-	ENST00000465788.1	ENSG00000116649.5	SRM	H3K4me3-only	H3K4me3-only	H3K4me3-only	FALSE	0.460518	19	12	29	3	11	1	14	3	38
1	11118993	11120493	-	ENST00000487300.1	ENSG00000116649.5	SRM	H3K4me3-only	H3K4me3-only	H3K4me3-only	FALSE	0.0595901	21	10	106	1	22	2	6	8	77
1	11159176	11160676	-	ENST00000304457.7	ENSG00000171824.9	EXOSC10	H3K4me3-only	H3K4me3-only	H3K4me3-only	FALSE	0.258492	29	7	129	2	57	0	7	12	76
1	11159188	11160688	-	ENST00000376936.4	ENSG00000171824.9	EXOSC10	H3K4me3-only	H3K4me3-only	H3K4me3-only	FALSE	0.267877	29	7	128	2	57	0	7	12	76
1	11159144	11160644	-	ENST00000544779.1	ENSG00000171824.9	EXOSC10	H3K4me3-only	H3K4me3-only	H3K4me3-only	FALSE	0.258492	31	7	129	2	57	0	7	12	75
1	11190865	11192365	-	ENST00000376838.1	ENSG00000198793.8	MTOR	unmodified	unmodified	unmodified	FALSE	0.934394	20	5	4	1	2	3	27	6	4
1	11321814	11323314	-	ENST00000361445.4	ENSG00000198793.8	MTOR	H3K4me3-only	H3K4me3-only	H3K4me3-only	FALSE	0.089854	36	11	117	7	46	3	7	23	91
1	11174970	11176470	-	ENST00000455339.1	ENSG00000198793.8	MTOR	unmodified	unmodified	unmodified	FALSE	0.907066	17	4	5	0	7	2	31	6	4
1	11248648	11250148	+	ENST00000376819.3	ENSG00000171819.4	ANGPTL7	unmodified	unmodified	unmodified	FALSE	0.936903	18	7	4	4	3	2	22	5	5
1	11332513	11334013	+	ENST00000376810.5	ENSG00000120942.9	UBIAD1	H3K4me3-only	H3K4me3-only	H3K4me3-only	FALSE	0.102134	40	14	138	5	54	6	13	23	115
1	11332835	11334335	+	ENST00000376804.2	ENSG00000120942.9	UBIAD1	H3K4me3-only	H3K4me3-only	H3K4me3-only	FALSE	0.0515552	37	13	145	5	55	4	14	25	126
1	11333241	11334741	+	ENST00000483738.1	ENSG00000120942.9	UBIAD1	H3K4me3-only	H3K4me3-only	H3K4me3-only	FALSE	0.248874	40	14	144	4	49	4	14	23	126
1	11538545	11540045	+	ENST00000294484.6	ENSG00000204624.6	PTCHD2	bivalent	bivalent	bivalent	TRUE	0.018768	17	13	40	5	6	20	6	43	280
1	11592983	11594483	+	ENST00000304391.6	ENSG00000204624.6	PTCHD2	unmodified	unmodified	H3K27me3-only	FALSE	0.873713	10	3	2	3	1	6	4	6	2
1	11713989	11715489	-	ENST00000354287.4	ENSG00000116661.9	FBXO2	H3K4me3-only	H3K4me3-only	pseudo bivalent	TRUE	0.233333	21	9	103	3	37	7	7	12	122
1	11715092	11716592	-	ENST00000465901.1	ENSG00000116661.9	FBXO2	H3K4me3-only	H3K4me3-only	pseudo bivalent	FALSE	0.488563	14	27	60	2	19	7	15	7	73
1	11713682	11715182	+	ENST00000251546.4	ENSG00000132879.9	FBXO44	H3K4me3-only	H3K4me3-only	H3K4me3-only	TRUE	0.353161	16	5	63	2	31	5	8	13	92
1	11714164	11715664	+	ENST00000425796.1	ENSG00000132879.9	FBXO44	H3K4me3-only	H3K4me3-only	pseudo bivalent	FALSE	0.172883	19	11	107	2	39	7	7	12	127
1	11714188	11715688	+	ENST00000376768.1	ENSG00000132879.9	FBXO44	H3K4me3-only	H3K4me3-only	pseudo bivalent	FALSE	0.160554	19	11	108	2	39	7	7	12	127
1	11714208	11715708	+	ENST00000251547.5	ENSG00000132879.9	FBXO44	H3K4me3-only	H3K4me3-only	pseudo bivalent	FALSE	0.151086	20	12	108	2	39	7	7	12	128
1	11714217	11715717	+	ENST00000376760.1	ENSG00000132879.9	FBXO44	H3K4me3-only	H3K4me3-only	pseudo bivalent	FALSE	0.151086	20	12	108	2	39	7	7	12	128
1	11715372	11716872	+	ENST00000475435.1	ENSG00000132879.9	FBXO44	H3K4me3-only	H3K4me3-only	pseudo bivalent	FALSE	0.756954	12	25	27	2	9	6	15	7	45
1	11717849	11719349	+	ENST00000471895.1	ENSG00000132879.9	FBXO44	unmodified	unmodified	unmodified	FALSE	0.893981	17	5	3	0	4	2	21	3	5
1	11723431	11724931	+	ENST00000376753.4	ENSG00000116663.6	FBXO6	H3K4me3-only	H3K4me3-only	H3K4me3-only	FALSE	0.181822	25	11	67	3	35	5	8	19	66
1	11728003	11729503	+	ENST00000449067.1	ENSG00000116663.6	FBXO6	unmodified	unmodified	unmodified	FALSE	0.924871	14	3	1	0	8	3	18	1	3
1	11750957	11752457	-	ENST00000235310.3	ENSG00000116670.10	MAD2L2	bivalent	bivalent	bivalent	FALSE	0.03657	8	16	18	12	4	14	10	19	188
1	11740521	11742021	-	ENST00000376692.4	ENSG00000116670.10	MAD2L2	H3K4me3-only	H3K4me3-only	H3K4me3-only	FALSE	0.0172827	36	8	140	0	37	3	6	20	168
1	11750784	11752284	-	ENST00000376672.1	ENSG00000116670.10	MAD2L2	bivalent	bivalent	bivalent	FALSE	0.0253869	10	17	18	13	4	14	9	23	191
1	11740425	11741925	-	ENST00000376669.5	ENSG00000116670.10	MAD2L2	H3K4me3-only	H3K4me3-only	H3K4me3-only	FALSE	0.0319585	31	9	139	0	36	4	6	20	157
1	11750916	11752416	-	ENST00000376667.3	ENSG00000116670.10	MAD2L2	bivalent	bivalent	bivalent	FALSE	0.0355105	8	18	19	12	4	15	11	20	190
1	11740418	11741918	-	ENST00000445656.1	ENSG00000116670.10	MAD2L2	H3K4me3-only	H3K4me3-only	H3K4me3-only	FALSE	0.0321658	31	9	139	1	37	4	5	20	157
1	11740438	11741938	-	ENST00000456915.1	ENSG00000116670.10	MAD2L2	H3K4me3-only	H3K4me3-only	H3K4me3-only	FALSE	0.0305528	32	9	138	0	35	4	6	20	157
1	11751036	11752536	+	ENST00000294485.5	ENSG00000162490.6	DRAXIN	bivalent	bivalent	bivalent	FALSE	0.0368805	7	15	18	12	5	14	9	18	182
1	11795391	11796891	+	ENST00000376637.3	ENSG00000177674.11	AGTRAP	H3K4me3-only	H3K4me3-only	H3K4me3-only	FALSE	0.196186	32	11	100	0	23	1	11	12	89
1	11795431	11796931	+	ENST00000400895.2	ENSG00000177674.11	AGTRAP	H3K4me3-only	H3K4me3-only	H3K4me3-only	FALSE	0.17439	34	10	101	0	23	1	12	12	89
1	11795454	11796954	+	ENST00000376629.4	ENSG00000177674.11	AGTRAP	H3K4me3-only	H3K4me3-only	H3K4me3-only	FALSE	0.15198	34	11	102	0	23	1	12	12	90
1	11795460	11796960	+	ENST00000376627.2	ENSG00000177674.11	AGTRAP	H3K4me3-only	H3K4me3-only	H3K4me3-only	FALSE	0.15198	34	11	101	0	22	1	12	12	90
1	11795462	11796962	+	ENST00000314340.5	ENSG00000177674.11	AGTRAP	H3K4me3-only	H3K4me3-only	H3K4me3-only	FALSE	0.15198	34	11	101	0	22	1	12	12	90
1	11795480	11796980	+	ENST00000452018.2	ENSG00000177674.11	AGTRAP	H3K4me3-only	H3K4me3-only	H3K4me3-only	FALSE	0.131002	34	11	102	0	22	1	12	12	91
1	11795482	11796982	+	ENST00000510878.1	ENSG00000177674.11	AGTRAP	H3K4me3-only	H3K4me3-only	H3K4me3-only	FALSE	0.131002	34	11	102	0	22	1	12	12	91
1	11821094	11822594	+	ENST00000433342.1	ENSG00000215910.3	C1orf167	H3K27me3-only	H3K27me3-only	H3K27me3 partial bivalent	FALSE	0.398435	9	6	3	4	8	23	3	14	37
1	11823712	11825212	+	ENST00000435090.1	ENSG00000215910.3	C1orf167	unmodified	unmodified	H3K27me3-only	FALSE	0.883095	13	2	3	1	5	7	3	8	9
1	11831429	11832929	+	ENST00000312793.5	ENSG00000215910.3	C1orf167	H3K27me3-only	H3K27me3-only	H3K27me3-only	FALSE	0.804687	13	2	3	5	7	11	4	3	7
1	11838238	11839738	+	ENST00000444493.1	ENSG00000215910.3	C1orf167	H3K27me3-only	H3K27me3-only	H3K27me3-only	FALSE	0.885882	10	2	2	2	8	10	5	9	5
1	11839124	11840624	+	ENST00000449278.1	ENSG00000215910.3	C1orf167	H3K27me3-only	H3K27me3-only	H3K27me3-only	FALSE	0.866381	9	3	2	2	4	16	6	7	5
1	11862552	11864052	-	ENST00000376592.1	ENSG00000177000.6	MTHFR	H3K4me3-only	H3K4me3-only	H3K4me3-only	FALSE	0.278457	25	23	30	2	13	3	17	11	38
1	11862821	11864321	-	ENST00000376583.3	ENSG00000177000.6	MTHFR	H3K4me3-only	H3K4me3-only	H3K4me3-only	FALSE	0.291603	26	26	31	2	17	3	13	9	39
1	11865365	11866865	-	ENST00000376590.3	ENSG00000177000.6	MTHFR	H3K4me3-only	H3K4me3-only	H3K4me3 partial bivalent	FALSE	0.00365772	34	9	181	2	73	3	8	28	91
1	11864720	11866220	-	ENST00000376585.1	ENSG00000177000.6	MTHFR	H3K4me3-only	H3K4me3-only	H3K4me3 partial bivalent	FALSE	0.0346443	32	11	117	3	37	5	5	26	75
1	11865243	11866743	-	ENST00000418034.1	ENSG00000177000.6	MTHFR	H3K4me3-only	H3K4me3-only	H3K4me3 partial bivalent	FALSE	0.0126938	34	8	182	1	69	4	6	28	89
1	11864601	11866101	-	ENST00000413656.1	ENSG00000177000.6	MTHFR	H3K4me3-only	H3K4me3-only	H3K4me3-only	FALSE	0.0371636	31	10	115	3	36	6	5	24	75
1	11866227	11867727	-	ENST00000376486.2	ENSG00000177000.6	MTHFR	H3K4me3-only	H3K4me3-only	H3K4me3-only	FALSE	0.0931102	27	16	85	2	48	1	12	12	40
1	11865457	11866957	+	ENST00000312413.6	ENSG00000011021.17	CLCN6	H3K4me3-only	H3K4me3-only	H3K4me3 partial bivalent	FALSE	0.00997208	36	11	180	2	72	3	8	27	91
1	11865518	11867018	+	ENST00000346436.6	ENSG00000011021.17	CLCN6	H3K4me3-only	H3K4me3-only	H3K4me3 partial bivalent	FALSE	0.00864835	34	13	169	2	72	3	9	27	82
1	11865520	11867020	+	ENST00000376497.3	ENSG00000011021.17	CLCN6	H3K4me3-only	H3K4me3-only	H3K4me3 partial bivalent	FALSE	0.00868248	34	13	169	2	72	3	9	27	82
1	11865548	11867048	+	ENST00000376487.3	ENSG00000011021.17	CLCN6	H3K4me3-only	H3K4me3-only	H3K4me3 partial bivalent	FALSE	0.00901697	34	13	167	2	73	3	9	27	80
1	11865567	11867067	+	ENST00000376496.3	ENSG00000011021.17	CLCN6	H3K4me3-only	H3K4me3-only	H3K4me3 partial bivalent	FALSE	0.00905407	35	13	167	2	72	3	9	27	79
1	11907090	11908590	-	ENST00000376480.3	ENSG00000175206.6	NPPA	unmodified	unmodified	H3K27me3-only	FALSE	0.7887	10	4	3	3	3	6	9	3	2
1	11907652	11909152	-	ENST00000376476.1	ENSG00000175206.6	NPPA	unmodified	unmodified	H3K27me3-only	FALSE	0.757858	13	2	2	4	2	6	4	3	3
1	11918238	11919738	-	ENST00000376468.3	ENSG00000120937.8	NPPB	H3K27me3-only	H3K27me3-only	H3K27me3-only	FALSE	0.247647	16	6	1	7	4	31	4	13	30
1	11985730	11987230	-	ENST00000376572.3	ENSG00000116685.11	KIAA2013	H3K4me3-only	H3K4me3-only	H3K4me3-only	FALSE	0.144165	20	10	66	4	9	2	3	12	59
1	11985735	11987235	-	ENST00000376576.3	ENSG00000116685.11	KIAA2013	H3K4me3-only	H3K4me3-only	H3K4me3-only	FALSE	0.144165	20	10	66	4	9	2	3	13	59
1	11994001	11995501	+	ENST00000449038.1	ENSG00000083444.12	PLOD1	H3K4me3-only	H3K4me3-only	H3K4me3-only	FALSE	0.131461	19	17	57	6	25	4	4	9	91
1	11994042	11995542	+	ENST00000376369.3	ENSG00000083444.12	PLOD1	H3K4me3-only	H3K4me3-only	H3K4me3-only	FALSE	0.0720353	19	19	57	5	23	4	4	9	91
1	11994050	11995550	+	ENST00000429000.2	ENSG00000083444.12	PLOD1	H3K4me3-only	H3K4me3-only	H3K4me3-only	FALSE	0.0505816	19	19	57	5	23	4	4	9	91
1	11994060	11995560	+	ENST00000196061.4	ENSG00000083444.12	PLOD1	H3K4me3-only	H3K4me3-only	H3K4me3-only	FALSE	0.0505816	19	19	57	5	23	4	4	9	92
1	12039488	12040988	+	ENST00000444836.1	ENSG00000116688.12	MFN2	H3K4me3-only	H3K4me3-only	H3K4me3-only	FALSE	0.174027	24	13	149	1	76	4	6	19	63
1	12039619	12041119	+	ENST00000235329.5	ENSG00000116688.12	MFN2	H3K4me3-only	H3K4me3-only	H3K4me3-only	FALSE	0.106889	27	14	151	1	77	4	7	20	65
1	12041299	12042799	+	ENST00000412236.1	ENSG00000116688.12	MFN2	unmodified	unmodified	unmodified	FALSE	0.894997	24	3	6	3	7	2	16	4	10
1	12078773	12080273	+	ENST00000235332.4	ENSG00000116691.6	MIIP	H3K4me3-only	H3K4me3-only	H3K4me3-only	FALSE	0.0823698	34	6	90	2	33	8	8	14	78
1	12078840	12080340	+	ENST00000436478.2	ENSG00000116691.6	MIIP	H3K4me3-only	H3K4me3-only	H3K4me3-only	FALSE	0.0529291	33	5	89	2	33	8	8	14	78
1	12122684	12124184	+	ENST00000263932.2	ENSG00000120949.10	TNFRSF8	pseudo bivalent	bivalent	bivalent	TRUE	0.0170752	20	19	21	6	7	21	4	23	193
1	12122777	12124277	+	ENST00000417814.2	ENSG00000120949.10	TNFRSF8	pseudo bivalent	pseudo bivalent	bivalent	FALSE	0.0296146	22	19	21	6	7	21	4	24	201
1	12185206	12186706	+	ENST00000413146.2	ENSG00000120949.10	TNFRSF8	unmodified	unmodified	unmodified	FALSE	0.710105	25	18	8	3	20	6	8	4	4
1	12226310	12227810	+	ENST00000376259.3	ENSG00000028137.12	TNFRSF1B	H3K4me3-only	H3K4me3-only	H3K4me3 partial bivalent	TRUE	0.157143	23	20	147	5	85	3	12	24	123
1	12289374	12290874	+	ENST00000358136.3	ENSG00000048707.9	VPS13D	H3K4me3 partial bivalent	H3K4me3 partial bivalent	H3K4me3 partial bivalent	FALSE	0.167354	19	9	118	1	45	3	6	37	116
1	12336428	12337928	+	ENST00000011700.6	ENSG00000048707.9	VPS13D	unmodified	unmodified	unmodified	FALSE	0.918775	17	7	3	2	5	5	53	4	3
1	12469174	12470674	+	ENST00000543766.1	ENSG00000048707.9	VPS13D	H3K27me3-only	H3K27me3-only	H3K27me3-only	FALSE	0.956528	22	6	6	7	4	17	40	9	8
1	12524245	12525745	+	ENST00000471923.1	ENSG00000048707.9	VPS13D	unmodified	unmodified	H3K27me3-only	FALSE	0.938423	22	5	3	4	3	9	24	13	10
1	12537854	12539354	+	ENST00000543710.1	ENSG00000048707.9	VPS13D	unmodified	unmodified	unmodified	FALSE	0.572096	21	30	9	5	29	5	21	2	15
1	12676987	12678487	-	ENST00000376223.2	ENSG00000162496.4	DHRS3	H3K4me3 partial bivalent	H3K4me3 partial bivalent	H3K4me3 partial bivalent	FALSE	0	30	6	195	3	42	6	5	45	242
1	12655571	12657071	-	ENST00000430996.1	ENSG00000162496.4	DHRS3	unmodified	unmodified	unmodified	FALSE	0.484199	17	9	10	7	7	5	7	8	63
1	12703816	12705316	+	ENST00000376221.1	ENSG00000204518.2	AADACL4	H3K27me3-only	H3K27me3-only	H3K27me3-only	FALSE	0.71525	7	3	2	5	6	9	3	11	6
1	12775368	12776868	+	ENST00000332530.3	ENSG00000188984.7	AADACL3	unmodified	unmodified	H3K27me3-only	FALSE	0.763713	14	1	5	4	2	7	3	9	7
1	12775396	12776896	+	ENST00000359318.5	ENSG00000188984.7	AADACL3	unmodified	unmodified	H3K27me3-only	FALSE	0.773546	14	1	5	4	3	7	3	9	7
1	12805413	12806913	+	ENST00000288048.5	ENSG00000157330.5	C1orf158	H3K27me3-only	H3K27me3-only	H3K27me3 partial bivalent	FALSE	0.492135	18	5	4	8	5	20	3	23	19
1	12805623	12807123	+	ENST00000376210.3	ENSG00000157330.5	C1orf158	H3K27me3-only	H3K27me3-only	H3K27me3 partial bivalent	FALSE	0.535544	19	4	3	6	6	19	3	19	19
1	12834234	12835734	+	ENST00000357726.4	ENSG00000116726.4	PRAMEF12	H3K27me3-only	H3K27me3-only	H3K27me3-only	FALSE	0.731122	9	6	2	4	2	10	5	13	4
1	12850796	12852296	+	ENST00000332296.7	ENSG00000116721.9	PRAMEF1	unmodified	unmodified	unmodified	FALSE	0.863162	3	2	2	1	1	5	0	4	0
1	12854090	12855590	+	ENST00000400814.3	ENSG00000116721.9	PRAMEF1	unmodified	unmodified	H3K27me3-only	FALSE	0.817417	6	1	1	1	0	4	2	2	1
1	12890514	12892014	-	ENST00000535591.1	ENSG00000204513.5	PRAMEF11	unmodified	unmodified	unmodified	FALSE	0.584114	2	1	1	2	1	6	0	2	2
1	12907828	12909328	-	ENST00000317869.6	ENSG00000179172.7	HNRNPCL1	H3K27me3-only	H3K27me3-only	H3K27me3-only	FALSE	0.876772	11	3	1	3	2	10	1	9	6
1	12916191	12917691	+	ENST00000240189.2	ENSG00000120952.4	PRAMEF2	unmodified	unmodified	H3K27me3-only	FALSE	0.727273	6	0	0	0	1	5	4	2	2
1	12945275	12946775	-	ENST00000235349.5	ENSG00000243073.3	PRAMEF4	unmodified	unmodified	unmodified	FALSE	0.532602	2	0	1	0	1	1	0	4	0
1	12957351	12958851	-	ENST00000235347.4	ENSG00000187545.5	PRAMEF10	unmodified	unmodified	unmodified	FALSE	0.689659	1	0	1	2	0	1	1	3	6
1	12975700	12977200	+	ENST00000361079.2	ENSG00000204510.1	PRAMEF7	unmodified	unmodified	H3K27me3-only	FALSE	0.702716	6	0	0	2	0	4	0	0	2
1	12976763	12978263	+	ENST00000330881.5	ENSG00000204510.1	PRAMEF7	unmodified	unmodified	unmodified	FALSE	0.714304	2	0	0	0	0	0	0	0	1
1	13006670	13008170	-	ENST00000376189.1	ENSG00000232423.3	PRAMEF6	unmodified	unmodified	unmodified	FALSE	0.9	0	0	0	0	0	2	0	0	0
1	13004496	13005996	-	ENST00000415464.2	ENSG00000232423.3	PRAMEF6	unmodified	unmodified	unmodified	FALSE	NA	0	0	0	0	0	0	0	0	0
1	13116986	13118486	-	ENST00000376192.5	ENSG00000232423.3	PRAMEF6	unmodified	unmodified	unmodified	FALSE	NA	0	0	0	0	0	0	0	0	0
1	13001598	13003098	-	ENST00000355096.2	ENSG00000232423.3	PRAMEF6	unmodified	unmodified	unmodified	FALSE	NA	0	0	0	0	0	0	0	0	0
1	13117001	13118501	-	ENST00000376182.1	ENSG00000232423.3	PRAMEF6	unmodified	unmodified	unmodified	FALSE	NA	0	0	0	0	0	0	0	0	0
1	13114828	13116328	-	ENST00000414205.2	ENSG00000232423.3	PRAMEF6	unmodified	unmodified	unmodified	FALSE	NA	0	0	0	0	0	0	0	0	0
1	13034793	13036293	+	ENST00000376187.1	ENSG00000204508.3	PRAMEF22	unmodified	unmodified	unmodified	FALSE	NA	0	0	0	0	0	0	0	0	0
1	13052248	13053748	-	ENST00000436041.1	ENSG00000239810.2	WI2-3308P17.2	unmodified	unmodified	unmodified	FALSE	0.5	2	0	0	0	0	0	0	0	0
1	13218831	13220331	-	ENST00000423177.1	ENSG00000229571.2	PRAMEF26	unmodified	unmodified	unmodified	FALSE	0.666667	0	0	0	0	0	0	0	0	0
1	13330942	13332442	-	ENST00000353410.5	ENSG00000204503.5	PRAMEF3	unmodified	unmodified	unmodified	FALSE	NA	0	0	0	0	0	0	0	0	0
1	13359069	13360569	+	ENST00000376168.1	ENSG00000204502.2	PRAMEF5	unmodified	unmodified	unmodified	FALSE	NA	0	0	0	0	0	0	0	0	0
1	13390015	13391515	-	ENST00000357367.2	ENSG00000182330.6	PRAMEF8	unmodified	unmodified	unmodified	FALSE	NA	0	0	0	0	0	0	0	0	0
1	13420426	13421926	+	ENST00000376152.1	ENSG00000204501.2	PRAMEF9	unmodified	unmodified	unmodified	FALSE	NA	0	0	0	0	0	0	0	0	0
1	13451906	13453406	-	ENST00000376132.3	ENSG00000204495.3	PRAMEF13	unmodified	unmodified	unmodified	FALSE	NA	0	0	0	0	0	0	0	0	0
1	13476772	13478272	-	ENST00000376126.2	ENSG00000204491.2	PRAMEF18	unmodified	unmodified	unmodified	FALSE	NA	0	0	0	0	0	0	0	0	0
1	13494504	13496004	+	ENST00000376121.3	ENSG00000204488.3	PRAMEF16	unmodified	unmodified	unmodified	FALSE	0.947374	1	0	0	0	1	0	0	0	0
1	13515316	13516816	+	ENST00000332192.6	ENSG00000204486.3	PRAMEF21	unmodified	unmodified	unmodified	FALSE	0.961538	0	0	0	0	0	0	1	0	0
1	13521223	13522723	+	ENST00000327795.5	ENSG00000204486.3	PRAMEF21	unmodified	unmodified	unmodified	FALSE	NA	1	0	0	0	1	0	1	0	0
1	13641223	13642723	+	ENST00000330087.5	ENSG00000157358.7	PRAMEF15	unmodified	unmodified	unmodified	FALSE	NA	0	0	0	0	0	0	0	0	0
1	13672761	13674261	-	ENST00000344998.3	ENSG00000204481.6	PRAMEF14	unmodified	unmodified	unmodified	FALSE	NA	0	0	0	0	0	0	0	0	0
1	13697655	13699155	-	ENST00000540591.1	ENSG00000204480.6	PRAMEF19	unmodified	unmodified	unmodified	FALSE	NA	0	0	0	0	0	0	0	0	0
1	13697401	13698901	-	ENST00000376101.2	ENSG00000204480.6	PRAMEF19	unmodified	unmodified	unmodified	FALSE	NA	0	0	0	0	0	0	0	0	0
1	13715342	13716842	+	ENST00000376098.4	ENSG00000204479.4	PRAMEF17	unmodified	unmodified	unmodified	FALSE	1	1	1	0	0	0	1	0	0	0
1	13736157	13737657	+	ENST00000316412.5	ENSG00000204478.5	PRAMEF20	unmodified	unmodified	unmodified	FALSE	1	0	0	0	0	0	1	0	0	0
1	13742058	13743558	+	ENST00000602960.1	ENSG00000204478.5	PRAMEF20	unmodified	unmodified	unmodified	FALSE	NA	0	0	0	0	0	0	0	0	0
1	13839793	13841293	-	ENST00000376085.3	ENSG00000162494.5	LRRC38	H3K27me3-only	H3K27me3-only	H3K27me3-only	FALSE	0.0689372	8	5	5	1	2	15	2	4	17
1	13909210	13910710	+	ENST00000294489.6	ENSG00000162493.12	PDPN	H3K27me3-only	H3K27me3-only	H3K27me3 partial bivalent	FALSE	0.148217	6	2	1	8	1	10	3	15	11
1	13909507	13911007	+	ENST00000376057.4	ENSG00000162493.12	PDPN	H3K27me3-only	H3K27me3 partial bivalent	H3K27me3 partial bivalent	FALSE	0.117156	5	3	2	7	1	10	5	13	16
1	13909578	13911078	+	ENST00000510906.1	ENSG00000162493.12	PDPN	H3K27me3-only	H3K27me3-only	H3K27me3 partial bivalent	FALSE	0.11361	4	3	2	7	2	10	5	10	16
1	13909838	13911338	+	ENST00000509009.1	ENSG00000162493.12	PDPN	H3K27me3 partial bivalent	H3K27me3 partial bivalent	H3K27me3 partial bivalent	FALSE	0.089483	3	1	1	7	2	12	3	12	15
1	13910012	13911512	+	ENST00000376061.4	ENSG00000162493.12	PDPN	H3K27me3-only	H3K27me3 partial bivalent	H3K27me3 partial bivalent	FALSE	0.105399	7	2	2	7	2	12	3	15	17
1	13910015	13911515	+	ENST00000513143.1	ENSG00000162493.12	PDPN	H3K27me3-only	H3K27me3 partial bivalent	H3K27me3 partial bivalent	FALSE	0.105399	7	2	2	7	2	12	3	15	17
1	13911206	13912706	+	ENST00000487038.1	ENSG00000162493.12	PDPN	H3K27me3-only	H3K27me3-only	H3K27me3-only	FALSE	0.492853	17	1	1	2	4	13	3	7	15
1	13911217	13912717	+	ENST00000475043.1	ENSG00000162493.12	PDPN	H3K27me3-only	H3K27me3-only	H3K27me3-only	FALSE	0.507465	17	1	1	2	4	14	3	7	15
1	14025943	14027443	+	ENST00000484063.2	ENSG00000116731.18	PRDM2	H3K4me3-only	H3K4me3-only	H3K4me3-only	FALSE	0.154979	41	18	157	3	182	4	6	20	102
1	14025985	14027485	+	ENST00000376048.5	ENSG00000116731.18	PRDM2	H3K4me3-only	H3K4me3-only	H3K4me3-only	FALSE	0.154979	41	17	158	3	185	4	6	20	103
1	14030600	14032100	+	ENST00000235372.7	ENSG00000116731.18	PRDM2	unmodified	unmodified	unmodified	FALSE	0.806391	28	17	7	4	15	6	15	4	14
1	14075148	14076648	+	ENST00000413440.1	ENSG00000116731.18	PRDM2	H3K4me3-only	H3K4me3-only	H3K4me3-only	FALSE	0.00853174	29	10	184	3	90	2	14	16	134
1	14075160	14076660	+	ENST00000343137.4	ENSG00000116731.18	PRDM2	H3K4me3-only	H3K4me3-only	H3K4me3-only	FALSE	0.00853174	30	10	186	3	90	2	14	16	136
1	14075180	14076680	+	ENST00000503842.1	ENSG00000116731.18	PRDM2	H3K4me3-only	H3K4me3-only	H3K4me3-only	FALSE	0.00475298	31	9	187	3	90	2	13	17	136
1	14075181	14076681	+	ENST00000407521.3	ENSG00000116731.18	PRDM2	H3K4me3-only	H3K4me3-only	H3K4me3-only	FALSE	0.00475298	31	9	187	3	90	2	13	17	136
1	14097471	14098971	+	ENST00000487453.1	ENSG00000116731.18	PRDM2	unmodified	unmodified	unmodified	FALSE	0.902804	24	13	7	2	5	1	16	1	3
1	14924450	14925950	+	ENST00000376030.2	ENSG00000189337.11	KAZN	H3K27me3-only	H3K27me3 partial bivalent	H3K27me3 partial bivalent	FALSE	0.0278871	6	5	2	8	2	19	2	12	26
1	14924463	14925963	+	ENST00000503743.1	ENSG00000189337.11	KAZN	H3K27me3-only	H3K27me3-only	H3K27me3 partial bivalent	FALSE	0.0276184	6	5	2	8	2	19	2	11	26
1	15249876	15251376	+	ENST00000361144.5	ENSG00000189337.11	KAZN	bivalent	bivalent	bivalent	FALSE	0.109628	3	4	10	5	7	10	1	24	122
1	15255546	15257046	+	ENST00000376028.4	ENSG00000189337.11	KAZN	unmodified	H3K27me3-only	H3K27me3-only	FALSE	0.831483	18	3	3	5	3	9	4	7	13
1	15271665	15273165	+	ENST00000400797.3	ENSG00000189337.11	KAZN	unmodified	unmodified	H3K27me3-only	TRUE	0.798438	9	1	0	6	2	5	1	9	5
1	15478278	15479778	+	ENST00000428417.1	ENSG00000171729.9	TMEM51	H3K27me3 partial bivalent	H3K27me3 partial bivalent	H3K27me3 partial bivalent	FALSE	0.0913851	10	9	4	5	0	28	2	19	124
1	15478312	15479812	+	ENST00000376014.3	ENSG00000171729.9	TMEM51	H3K27me3 partial bivalent	H3K27me3 partial bivalent	H3K27me3 partial bivalent	FALSE	0.0657691	8	9	5	5	0	30	2	19	130
1	15478323	15479823	+	ENST00000451326.2	ENSG00000171729.9	TMEM51	H3K27me3 partial bivalent	H3K27me3 partial bivalent	H3K27me3 partial bivalent	FALSE	0.065622	8	10	5	6	0	30	2	20	132
1	15479479	15480979	+	ENST00000400796.3	ENSG00000171729.9	TMEM51	H3K27me3 partial bivalent	bivalent	bivalent	FALSE	0.0278215	5	12	9	6	1	28	3	29	224
1	15479514	15481014	+	ENST00000434578.2	ENSG00000171729.9	TMEM51	H3K27me3 partial bivalent	bivalent	bivalent	FALSE	0.0303721	5	13	9	6	1	29	3	29	223
1	15479535	15481035	+	ENST00000376008.2	ENSG00000171729.9	TMEM51	H3K27me3 partial bivalent	bivalent	bivalent	FALSE	0.0305987	5	14	9	6	1	28	3	29	223
1	15497024	15498524	-	ENST00000424792.1	ENSG00000204464.3	C1orf195	H3K27me3-only	H3K27me3-only	H3K27me3-only	FALSE	0.859422	6	3	1	11	6	9	2	8	10
1	15497063	15498563	-	ENST00000376005.3	ENSG00000204464.3	C1orf195	H3K27me3-only	H3K27me3-only	H3K27me3-only	FALSE	0.830086	5	3	1	11	5	9	2	9	10
1	15573018	15574518	+	ENST00000358897.4	ENSG00000142621.15	FHAD1	pseudo bivalent	bivalent	bivalent	FALSE	0.36574	13	10	27	4	11	17	7	19	128
1	15573026	15574526	+	ENST00000433640.2	ENSG00000142621.15	FHAD1	pseudo bivalent	bivalent	bivalent	FALSE	0.35301	13	10	27	4	11	17	7	19	127
1	15577531	15579031	+	ENST00000375998.4	ENSG00000142621.15	FHAD1	unmodified	unmodified	unmodified	FALSE	0.884173	19	7	2	3	4	4	5	5	5
1	15631508	15633008	+	ENST00000375997.4	ENSG00000142621.15	FHAD1	unmodified	unmodified	H3K27me3-only	FALSE	0.70819	12	4	0	6	5	5	3	7	3
1	15631515	15633015	+	ENST00000524761.1	ENSG00000142621.15	FHAD1	unmodified	unmodified	H3K27me3-only	FALSE	0.70819	12	4	0	6	5	5	3	7	3
1	15631526	15633026	+	ENST00000375995.3	ENSG00000142621.15	FHAD1	unmodified	unmodified	H3K27me3-only	FALSE	0.70819	12	4	0	6	5	5	3	7	3
1	15631533	15633033	+	ENST00000401090.2	ENSG00000142621.15	FHAD1	unmodified	unmodified	H3K27me3-only	FALSE	0.70819	12	4	0	6	5	5	3	7	3
1	15667507	15669007	+	ENST00000444385.1	ENSG00000142621.15	FHAD1	unmodified	H3K27me3-only	H3K27me3-only	FALSE	0.632236	15	8	5	4	8	8	7	4	5
1	15670844	15672344	+	ENST00000529606.1	ENSG00000142621.15	FHAD1	unmodified	H3K27me3-only	H3K27me3-only	FALSE	0.903686	19	9	2	7	5	10	4	10	11
1	15671177	15672677	+	ENST00000314668.9	ENSG00000142621.15	FHAD1	H3K27me3-only	H3K27me3-only	H3K27me3-only	FALSE	0.7253	17	11	3	8	7	14	3	11	15
1	15735641	15737141	+	ENST00000375980.4	ENSG00000142634.8	EFHD2	H3K4me3 partial bivalent	H3K4me3 partial bivalent	H3K4me3 partial bivalent	TRUE	0.0382136	29	18	164	2	142	7	10	54	174
1	15736011	15737511	+	ENST00000445566.1	ENSG00000142634.8	EFHD2	H3K4me3 partial bivalent	H3K4me3 partial bivalent	H3K4me3 partial bivalent	FALSE	0.000715963	27	10	180	2	117	4	12	55	192
1	15764185	15765685	+	ENST00000375949.4	ENSG00000162438.7	CTRC	unmodified	unmodified	unmodified	FALSE	0.82858	17	5	4	3	5	4	3	3	1
1	15764188	15765688	+	ENST00000375943.2	ENSG00000162438.7	CTRC	unmodified	unmodified	unmodified	FALSE	0.830927	17	5	4	3	5	4	3	3	1
1	15782474	15783974	+	ENST00000359621.4	ENSG00000142615.7	CELA2A	unmodified	H3K27me3-only	H3K27me3-only	FALSE	0.843601	13	3	4	2	0	8	2	3	4
1	15801846	15803346	+	ENST00000375910.3	ENSG00000215704.5	CELA2B	unmodified	unmodified	unmodified	FALSE	0.854511	13	3	2	6	1	5	4	4	4
1	15802210	15803710	+	ENST00000422901.1	ENSG00000215704.5	CELA2B	unmodified	unmodified	unmodified	FALSE	0.847471	18	3	4	6	1	5	4	5	5
1	15850190	15851690	-	ENST00000546424.1	ENSG00000132906.13	CASP9	H3K4me3-only	H3K4me3-only	H3K4me3-only	FALSE	0.00434971	37	11	130	0	114	3	0	11	66
1	15850040	15851540	-	ENST00000333868.5	ENSG00000132906.13	CASP9	H3K4me3-only	H3K4me3-only	H3K4me3-only	FALSE	0.00477154	33	13	130	0	113	3	0	12	66
1	15850092	15851592	-	ENST00000348549.5	ENSG00000132906.13	CASP9	H3K4me3-only	H3K4me3-only	H3K4me3-only	FALSE	0.00458914	33	12	130	0	114	3	0	11	67
1	15832797	15834297	-	ENST00000424908.1	ENSG00000132906.13	CASP9	unmodified	unmodified	unmodified	FALSE	0.92059	10	1	2	3	2	3	18	4	2
1	15850471	15851971	-	ENST00000375890.4	ENSG00000132906.13	CASP9	H3K4me3-only	H3K4me3-only	H3K4me3-only	FALSE	0.00284943	41	11	164	0	119	3	1	14	63
1	15850634	15852134	-	ENST00000447522.1	ENSG00000132906.13	CASP9	H3K4me3-only	H3K4me3-only	H3K4me3-only	FALSE	0.00139512	39	15	152	0	112	3	2	11	63
1	15849962	15851462	-	ENST00000440484.1	ENSG00000132906.13	CASP9	H3K4me3-only	H3K4me3-only	H3K4me3-only	FALSE	0.0714309	34	14	129	0	112	3	0	13	66
1	15852558	15854058	+	ENST00000375838.1	ENSG00000116138.8	DNAJC16	H3K4me3-only	H3K4me3-only	H3K4me3-only	FALSE	0.0382947	61	31	134	3	77	3	6	22	100
1	15910855	15912355	-	ENST00000375826.3	ENSG00000116771.5	AGMAT	H3K4me3-only	H3K4me3-only	H3K4me3-only	FALSE	0.210961	20	22	78	4	39	4	10	9	72
1	15943245	15944745	+	ENST00000480945.1	ENSG00000197312.7	DDI2	H3K4me3-only	H3K4me3-only	H3K4me3-only	FALSE	0.00500272	45	13	197	3	87	4	12	27	143
1	15985614	15987114	+	ENST00000345034.1	ENSG00000215695.1	RSC1A1	unmodified	unmodified	unmodified	FALSE	0.935722	22	5	5	3	3	2	35	5	2
1	16010077	16011577	+	ENST00000375799.3	ENSG00000116786.7	PLEKHM2	H3K4me3 partial bivalent	H3K4me3 partial bivalent	H3K4me3 partial bivalent	FALSE	0.0325973	22	9	141	3	136	1	6	33	121
1	16010135	16011635	+	ENST00000375793.2	ENSG00000116786.7	PLEKHM2	H3K4me3 partial bivalent	H3K4me3 partial bivalent	H3K4me3 partial bivalent	FALSE	0.0325973	23	8	148	3	141	1	6	33	133
1	16062150	16063650	+	ENST00000294454.5	ENSG00000162461.7	SLC25A34	unmodified	unmodified	unmodified	FALSE	0.885433	12	4	3	1	8	3	8	4	1
1	16068167	16069667	+	ENST00000375782.1	ENSG00000162460.6	TMEM82	unmodified	H3K27me3-only	H3K27me3-only	FALSE	0.676472	9	4	2	5	9	7	3	7	4
1	16082352	16083852	+	ENST00000496928.2	ENSG00000162458.8	FBLIM1	H3K27me3-only	H3K27me3 partial bivalent	H3K27me3 partial bivalent	FALSE	0.404056	11	9	6	9	7	15	3	18	60
1	16082362	16083862	+	ENST00000508310.1	ENSG00000162458.8	FBLIM1	H3K27me3-only	H3K27me3 partial bivalent	H3K27me3 partial bivalent	FALSE	0.419062	11	9	6	9	7	15	3	18	61
1	16082386	16083886	+	ENST00000510393.1	ENSG00000162458.8	FBLIM1	H3K27me3-only	H3K27me3 partial bivalent	H3K27me3 partial bivalent	FALSE	0.412308	11	9	5	9	7	17	3	18	62
1	16082389	16083889	+	ENST00000430076.1	ENSG00000162458.8	FBLIM1	H3K27me3-only	H3K27me3 partial bivalent	H3K27me3 partial bivalent	FALSE	0.412308	11	9	5	9	8	17	3	18	62
1	16082404	16083904	+	ENST00000375771.1	ENSG00000162458.8	FBLIM1	H3K27me3-only	H3K27me3 partial bivalent	H3K27me3 partial bivalent	FALSE	0.412308	11	9	5	9	8	17	3	17	62
1	16083691	16085191	+	ENST00000510929.1	ENSG00000162458.8	FBLIM1	H3K27me3 partial bivalent	H3K27me3 partial bivalent	H3K27me3 partial bivalent	FALSE	0.365685	10	13	7	13	3	26	5	27	124
1	16083692	16085192	+	ENST00000502638.1	ENSG00000162458.8	FBLIM1	H3K27me3 partial bivalent	H3K27me3 partial bivalent	H3K27me3 partial bivalent	FALSE	0.365685	10	13	7	13	3	26	5	27	124
1	16084164	16085664	+	ENST00000375766.3	ENSG00000162458.8	FBLIM1	bivalent	bivalent	bivalent	FALSE	0.133976	10	13	23	11	10	21	7	40	249
1	16084505	16086005	+	ENST00000400773.1	ENSG00000162458.8	FBLIM1	bivalent	bivalent	bivalent	FALSE	0.0665456	10	11	24	6	13	19	6	48	294
1	16084529	16086029	+	ENST00000483633.2	ENSG00000162458.8	FBLIM1	bivalent	bivalent	bivalent	FALSE	0.0661954	11	10	24	6	13	19	6	50	296
1	16084538	16086038	+	ENST00000502739.1	ENSG00000162458.8	FBLIM1	bivalent	bivalent	bivalent	FALSE	0.0661954	11	10	24	6	13	19	6	50	295
1	16084542	16086042	+	ENST00000431771.2	ENSG00000162458.8	FBLIM1	bivalent	bivalent	bivalent	FALSE	0.0661954	11	10	24	6	13	19	6	50	295
1	16090244	16091744	+	ENST00000441801.2	ENSG00000162458.8	FBLIM1	unmodified	H3K27me3-only	H3K27me3-only	FALSE	0.789701	14	1	2	6	9	8	8	8	8
1	16090698	16092198	+	ENST00000332305.5	ENSG00000162458.8	FBLIM1	H3K27me3-only	H3K27me3-only	H3K27me3-only	FALSE	0.76723	13	0	2	5	6	10	7	9	7
1	16173609	16175109	+	ENST00000375759.3	ENSG00000065526.6	SPEN	H3K4me3-only	H3K4me3-only	H3K4me3-only	FALSE	0.000909045	32	4	240	2	117	4	15	16	92
1	16199247	16200747	+	ENST00000438066.1	ENSG00000065526.6	SPEN	unmodified	unmodified	unmodified	FALSE	0.91489	24	18	4	3	6	2	48	6	7
1	16202321	16203821	+	ENST00000442985.1	ENSG00000065526.6	SPEN	unmodified	unmodified	unmodified	FALSE	0.909908	19	14	3	3	3	1	40	2	8
1	16268834	16270334	-	ENST00000440560.1	ENSG00000116809.7	ZBTB17	unmodified	unmodified	unmodified	FALSE	0.854057	16	3	1	2	11	2	26	1	2
1	16301871	16303371	-	ENST00000375743.4	ENSG00000116809.7	ZBTB17	H3K4me3-only	H3K4me3-only	H3K4me3 partial bivalent	FALSE	0.0777862	41	16	174	8	63	2	11	30	108
1	16301877	16303377	-	ENST00000375733.2	ENSG00000116809.7	ZBTB17	H3K4me3-only	H3K4me3-only	H3K4me3 partial bivalent	FALSE	0.0777862	41	16	174	8	63	2	11	30	108
1	16301824	16303324	-	ENST00000537142.1	ENSG00000116809.7	ZBTB17	H3K4me3-only	H3K4me3-only	H3K4me3-only	FALSE	0.0765747	42	17	177	8	65	2	11	29	109
1	16270173	16271673	-	ENST00000444358.1	ENSG00000116809.7	ZBTB17	unmodified	unmodified	unmodified	FALSE	0.950467	10	3	4	3	6	2	35	2	1
1	16301834	16303334	-	ENST00000448462.2	ENSG00000116809.7	ZBTB17	H3K4me3-only	H3K4me3-only	H3K4me3-only	FALSE	0.0765747	42	17	176	8	65	2	11	30	108
1	16329981	16331481	+	ENST00000329454.2	ENSG00000183888.4	C1orf64	unmodified	unmodified	unmodified	FALSE	0.868673	14	0	3	4	2	4	5	8	8
1	16343786	16345286	-	ENST00000411503.1	ENSG00000173641.13	HSPB7	unmodified	unmodified	unmodified	FALSE	0.837379	14	2	4	3	5	5	1	8	6
1	16344535	16346035	-	ENST00000311890.9	ENSG00000173641.13	HSPB7	unmodified	unmodified	unmodified	FALSE	0.866105	13	4	2	3	5	4	1	8	2
1	16345339	16346839	-	ENST00000375718.4	ENSG00000173641.13	HSPB7	unmodified	unmodified	unmodified	FALSE	0.809164	9	5	3	5	5	4	1	11	7
1	16343570	16345070	-	ENST00000463576.1	ENSG00000173641.13	HSPB7	unmodified	unmodified	unmodified	FALSE	0.816988	15	2	3	2	5	5	2	8	7
1	16343818	16345318	-	ENST00000487046.1	ENSG00000173641.13	HSPB7	unmodified	unmodified	unmodified	FALSE	0.840947	14	2	4	3	5	5	1	8	7
1	16343750	16345250	-	ENST00000406363.2	ENSG00000173641.13	HSPB7	unmodified	unmodified	unmodified	FALSE	0.830109	14	2	4	3	5	5	1	8	6
1	16343788	16345288	-	ENST00000545268.1	ENSG00000173641.13	HSPB7	unmodified	unmodified	unmodified	FALSE	0.837379	14	2	4	3	5	5	1	8	6
1	16347616	16349116	+	ENST00000375692.1	ENSG00000186510.7	CLCNKA	H3K27me3-only	H3K27me3-only	H3K27me3-only	FALSE	0.69931	12	2	5	3	2	11	1	7	6
1	16347736	16349236	+	ENST00000420078.1	ENSG00000186510.7	CLCNKA	H3K27me3-only	H3K27me3-only	H3K27me3-only	FALSE	0.724191	12	2	5	3	2	12	1	7	6
1	16347759	16349259	+	ENST00000439316.2	ENSG00000186510.7	CLCNKA	H3K27me3-only	H3K27me3-only	H3K27me3-only	FALSE	0.746984	13	2	5	3	2	12	1	7	6
1	16347797	16349297	+	ENST00000331433.4	ENSG00000186510.7	CLCNKA	H3K27me3-only	H3K27me3-only	H3K27me3-only	FALSE	0.746966	12	2	5	4	2	12	1	7	8
1	16369522	16371022	+	ENST00000375679.4	ENSG00000184908.13	CLCNKB	H3K27me3-only	H3K27me3-only	H3K27me3-only	FALSE	0.740155	8	0	1	2	3	8	1	7	4
1	16374534	16376034	+	ENST00000375667.3	ENSG00000184908.13	CLCNKB	H3K27me3-only	H3K27me3-only	pseudo bivalent	FALSE	0.266877	17	8	14	4	9	14	6	8	92
1	16378068	16379568	+	ENST00000431772.1	ENSG00000184908.13	CLCNKB	H3K27me3-only	H3K27me3-only	H3K27me3-only	FALSE	0.815518	13	5	1	2	5	11	4	8	6
1	16399371	16400871	-	ENST00000375662.4	ENSG00000185519.8	FAM131C	bivalent	bivalent	bivalent	TRUE	0.159303	9	10	34	7	6	21	1	22	171
1	16481832	16483332	-	ENST00000358432.5	ENSG00000142627.9	EPHA2	H3K4me3-only	H3K4me3-only	bivalent	FALSE	0.186311	20	22	30	2	12	7	5	21	103
1	16538354	16539854	-	ENST00000270747.3	ENSG00000142632.12	ARHGEF19	H3K27me3-only	H3K27me3-only	H3K27me3-only	FALSE	0.656789	9	1	6	3	3	9	5	2	9
1	16532288	16533788	-	ENST00000449495.1	ENSG00000142632.12	ARHGEF19	H3K4me3-only	H3K4me3-only	H3K4me3-only	FALSE	0.182796	28	17	77	3	35	2	3	5	64
1	16532271	16533771	-	ENST00000441785.1	ENSG00000142632.12	ARHGEF19	H3K4me3-only	H3K4me3-only	H3K4me3-only	FALSE	0.187071	28	17	77	3	34	2	3	5	64
1	16555288	16556788	-	ENST00000375605.2	ENSG00000204377.3	C1orf134	unmodified	unmodified	H3K27me3-only	FALSE	0.794448	15	2	3	4	5	7	15	10	11
1	16562907	16564407	-	ENST00000375599.3	ENSG00000132881.7	RSG1	H3K4me3-only	H3K4me3-only	H3K4me3-only	FALSE	0.060352	47	24	95	1	64	5	12	13	82
1	16562404	16563904	-	ENST00000434014.1	ENSG00000132881.7	RSG1	H3K4me3-only	H3K4me3-only	H3K4me3-only	FALSE	0.0851555	38	15	86	3	54	6	10	11	76
1	16678199	16679699	-	ENST00000375592.3	ENSG00000037637.6	FBXO42	H3K4me3-only	H3K4me3-only	H3K4me3-only	FALSE	0.0649057	30	25	139	3	96	3	11	13	117
1	16579172	16580672	-	ENST00000456164.1	ENSG00000037637.6	FBXO42	unmodified	unmodified	unmodified	FALSE	0.937883	30	8	7	5	8	3	31	5	6
1	16579338	16580838	-	ENST00000444116.1	ENSG00000037637.6	FBXO42	unmodified	unmodified	unmodified	FALSE	0.856092	28	10	8	5	8	2	32	5	5
1	16692828	16694328	+	ENST00000401088.4	ENSG00000055070.12	SZRD1	H3K4me3-only	H3K4me3-only	H3K4me3-only	FALSE	0.162021	53	14	166	3	97	3	9	14	76
1	16692833	16694333	+	ENST00000471507.1	ENSG00000055070.12	SZRD1	H3K4me3-only	H3K4me3-only	H3K4me3-only	FALSE	0.145661	53	14	166	3	97	3	9	14	76
1	16692970	16694470	+	ENST00000401089.3	ENSG00000055070.12	SZRD1	H3K4me3-only	H3K4me3-only	H3K4me3-only	FALSE	0.0992628	48	15	180	2	100	3	11	15	85
1	16692988	16694488	+	ENST00000375590.3	ENSG00000055070.12	SZRD1	H3K4me3-only	H3K4me3-only	H3K4me3-only	FALSE	0.093978	48	15	185	2	101	3	11	15	87
1	16693010	16694510	+	ENST00000492354.1	ENSG00000055070.12	SZRD1	H3K4me3-only	H3K4me3-only	H3K4me3-only	FALSE	0.0909096	48	15	187	2	103	3	11	15	93
1	16729719	16731219	-	ENST00000491418.1	ENSG00000187144.7	SPATA21	H3K27me3-only	H3K27me3-only	H3K27me3-only	FALSE	0.886893	14	0	3	0	6	10	4	7	4
1	16763169	16764669	-	ENST00000335496.1	ENSG00000187144.7	SPATA21	unmodified	unmodified	unmodified	FALSE	0.845899	17	4	10	1	5	3	6	6	9
1	16762935	16764435	-	ENST00000540400.1	ENSG00000187144.7	SPATA21	unmodified	unmodified	unmodified	FALSE	0.839506	18	3	10	1	6	5	8	8	9
1	16763161	16764661	-	ENST00000375577.1	ENSG00000187144.7	SPATA21	unmodified	unmodified	unmodified	FALSE	0.845899	17	4	10	1	5	3	6	7	9
1	16766417	16767917	+	ENST00000337132.5	ENSG00000157191.15	NECAP2	H3K4me3-only	H3K4me3-only	H3K4me3-only	TRUE	0.131953	34	15	159	3	68	2	6	20	99
1	16766466	16767966	+	ENST00000504551.2	ENSG00000157191.15	NECAP2	H3K4me3-only	H3K4me3-only	H3K4me3-only	FALSE	0.0994759	35	15	160	3	68	1	6	21	99
1	16766469	16767969	+	ENST00000406746.1	ENSG00000157191.15	NECAP2	H3K4me3-only	H3K4me3-only	H3K4me3-only	FALSE	0.0994759	36	15	160	3	68	1	6	21	99
1	16766481	16767981	+	ENST00000443980.2	ENSG00000157191.15	NECAP2	H3K4me3-only	H3K4me3-only	H3K4me3-only	FALSE	0.0994759	36	15	160	3	68	1	6	21	98
1	16864811	16866311	+	ENST00000601199.1	ENSG00000268674.1	AL355149.2	unmodified	unmodified	unmodified	FALSE	0.74509	2	1	0	0	0	5	5	8	10
1	16939232	16940732	-	ENST00000430580.2	ENSG00000219481.6	NBPF1	bivalent	bivalent	bivalent	TRUE	0.036884	89	66	360	14	72	38	27	189	878
1	16905112	16906612	-	ENST00000432949.1	ENSG00000219481.6	NBPF1	unmodified	unmodified	unmodified	FALSE	0.906244	2	0	0	1	1	0	2	2	0
1	16900301	16901801	-	ENST00000420031.2	ENSG00000219481.6	NBPF1	unmodified	unmodified	unmodified	FALSE	0.842111	9	0	0	3	1	3	6	1	2
1	16902225	16903725	-	ENST00000287968.8	ENSG00000219481.6	NBPF1	unmodified	unmodified	unmodified	FALSE	NA	2	1	0	1	2	3	6	4	1
1	16998748	17000248	+	ENST00000434336.2	ENSG00000237847.2	AL137798.1	unmodified	unmodified	unmodified	FALSE	NA	0	0	0	0	0	0	0	0	0
1	17060206	17061706	-	ENST00000600179.1	ENSG00000268991.1	AL021920.2	unmodified	unmodified	unmodified	FALSE	NA	0	0	0	0	0	0	0	0	0
1	17247695	17249195	+	ENST00000375541.5	ENSG00000058453.12	CROCC	unmodified	pseudo bivalent	pseudo bivalent	FALSE	0.434294	23	24	20	6	12	12	5	14	41
1	17248500	17250000	+	ENST00000445545.2	ENSG00000058453.12	CROCC	H3K27me3-only	H3K27me3-only	H3K27me3-only	FALSE	0.805413	26	15	9	8	11	13	8	16	22
1	17304021	17305521	-	ENST00000375534.3	ENSG00000117122.9	MFAP2	unmodified	H3K27me3-only	H3K27me3-only	FALSE	0.793518	17	3	2	4	7	10	5	10	8
1	17306580	17308080	-	ENST00000375535.3	ENSG00000117122.9	MFAP2	H3K27me3 partial bivalent	bivalent	bivalent	FALSE	0.237275	7	4	11	7	12	19	10	29	113
1	17306423	17307923	-	ENST00000438542.1	ENSG00000117122.9	MFAP2	bivalent	bivalent	bivalent	FALSE	0.165772	6	5	13	6	11	19	10	28	122
1	17337517	17339017	-	ENST00000326735.8	ENSG00000159363.13	ATP13A2	H3K4me3-only	H3K4me3-only	H3K4me3 partial bivalent	FALSE	0.0865926	26	11	87	1	29	4	5	26	120
1	17337660	17339160	-	ENST00000341676.5	ENSG00000159363.13	ATP13A2	H3K4me3-only	H3K4me3-only	H3K4me3 partial bivalent	FALSE	0.101964	27	10	82	2	27	3	6	26	103
1	17337673	17339173	-	ENST00000452699.1	ENSG00000159363.13	ATP13A2	H3K4me3-only	H3K4me3-only	H3K4me3 partial bivalent	FALSE	0.119308	29	10	82	2	27	3	6	26	103
1	17315748	17317248	-	ENST00000502418.1	ENSG00000159363.13	ATP13A2	unmodified	unmodified	H3K27me3-only	FALSE	0.933946	11	3	1	2	7	5	27	3	2
1	17322028	17323528	-	ENST00000503552.1	ENSG00000159363.13	ATP13A2	unmodified	unmodified	H3K27me3-only	FALSE	0.932333	9	5	3	1	4	5	21	1	0
1	17326057	17327557	-	ENST00000506174.1	ENSG00000159363.13	ATP13A2	unmodified	unmodified	unmodified	FALSE	0.941592	15	2	3	3	4	0	27	3	7
1	17331459	17332959	-	ENST00000510069.1	ENSG00000159363.13	ATP13A2	unmodified	unmodified	unmodified	FALSE	0.932762	8	3	0	4	3	0	23	0	5
1	17330817	17332317	-	ENST00000511957.1	ENSG00000159363.13	ATP13A2	unmodified	unmodified	unmodified	FALSE	0.920704	11	2	2	3	7	1	26	1	6
1	17331140	17332640	-	ENST00000508222.1	ENSG00000159363.13	ATP13A2	unmodified	unmodified	unmodified	FALSE	0.915209	8	2	2	4	3	1	26	0	5
1	17331510	17333010	-	ENST00000509619.1	ENSG00000159363.13	ATP13A2	unmodified	unmodified	unmodified	FALSE	0.933334	8	2	0	4	2	2	22	0	3
1	17379915	17381415	-	ENST00000375499.3	ENSG00000117118.5	SDHB	H3K4me3-only	H3K4me3-only	H3K4me3-only	FALSE	0.135067	41	9	114	5	41	4	7	17	73
1	17445180	17446680	-	ENST00000375486.4	ENSG00000117115.8	PADI2	H3K27me3-only	pseudo bivalent	bivalent	TRUE	0.0981191	13	11	13	10	5	14	3	16	95
1	17445198	17446698	-	ENST00000444885.2	ENSG00000117115.8	PADI2	H3K27me3-only	H3K27me3-only	bivalent	FALSE	0.0981191	13	11	12	10	5	13	3	16	94
1	17530871	17532371	+	ENST00000375471.4	ENSG00000142623.8	PADI1	H3K27me3-only	H3K27me3-only	H3K27me3-only	FALSE	0.721782	15	8	6	2	3	12	6	11	9
1	17559026	17560526	+	ENST00000537499.1	ENSG00000142623.8	PADI1	unmodified	H3K27me3-only	H3K27me3-only	FALSE	0.776296	19	3	0	4	5	9	5	4	12
1	17559028	17560528	+	ENST00000413717.2	ENSG00000142623.8	PADI1	unmodified	H3K27me3-only	H3K27me3-only	FALSE	0.776296	19	3	0	4	5	9	5	4	12
1	17559100	17560600	+	ENST00000536552.1	ENSG00000142623.8	PADI1	unmodified	unmodified	H3K27me3-only	FALSE	0.78275	19	3	0	4	5	8	5	4	12
1	17574843	17576343	+	ENST00000375460.3	ENSG00000142619.4	PADI3	H3K27me3-only	H3K27me3-only	H3K27me3-only	FALSE	0.824221	12	3	4	3	4	9	5	4	7
1	17633940	17635440	+	ENST00000375453.1	ENSG00000159339.9	PADI4	H3K27me3-only	H3K27me3-only	H3K27me3-only	FALSE	0.490121	17	3	2	3	3	18	4	16	3
1	17633942	17635442	+	ENST00000375448.4	ENSG00000159339.9	PADI4	H3K27me3-only	H3K27me3-only	H3K27me3-only	FALSE	0.490121	17	3	2	3	3	18	4	16	3
1	17675320	17676820	-	ENST00000602074.1	ENSG00000269468.1	AC004824.2	unmodified	H3K27me3-only	H3K27me3-only	FALSE	0.719464	7	3	0	4	4	7	6	3	2
1	17765470	17766970	-	ENST00000375436.4	ENSG00000179051.9	RCC2	H3K4me3-only	H3K4me3-only	H3K4me3-only	FALSE	0.0836767	30	10	112	3	32	3	7	10	58
1	17764307	17765807	-	ENST00000375433.3	ENSG00000179051.9	RCC2	H3K4me3-only	H3K4me3-only	H3K4me3 partial bivalent	FALSE	0.000606368	16	3	157	5	28	3	6	18	98
1	17865580	17867080	+	ENST00000361221.3	ENSG00000074964.12	ARHGEF10L	H3K27me3-only	H3K27me3 partial bivalent	H3K27me3 partial bivalent	FALSE	0.0800856	4	1	2	6	2	21	3	12	62
1	17906298	17907798	+	ENST00000375415.1	ENSG00000074964.12	ARHGEF10L	unmodified	unmodified	H3K27me3-only	FALSE	0.855778	14	4	3	3	1	7	5	4	5
1	17914161	17915661	+	ENST00000375420.3	ENSG00000074964.12	ARHGEF10L	unmodified	unmodified	H3K27me3-only	FALSE	0.769593	15	1	4	1	6	6	2	3	3
1	17944061	17945561	+	ENST00000375408.3	ENSG00000074964.12	ARHGEF10L	H3K27me3-only	H3K27me3-only	H3K27me3-only	FALSE	0.594487	12	3	1	1	2	13	3	8	11
1	17944099	17945599	+	ENST00000167825.4	ENSG00000074964.12	ARHGEF10L	H3K27me3-only	H3K27me3-only	H3K27me3-only	FALSE	0.592306	10	3	0	2	2	13	3	8	11
1	18081058	18082558	+	ENST00000375406.1	ENSG00000117148.6	ACTL8	H3K27me3-only	H3K27me3-only	H3K27me3-only	FALSE	0.695179	16	1	6	14	1	18	2	11	16
1	18433490	18434990	+	ENST00000251296.1	ENSG00000117154.7	IGSF21	H3K27me3-only	H3K27me3-only	H3K27me3-only	TRUE	0.113376	5	5	1	6	1	16	3	8	14
1	18604589	18606089	+	ENST00000412684.1	ENSG00000117154.7	IGSF21	unmodified	unmodified	H3K27me3-only	FALSE	0.521279	13	3	2	2	4	7	0	4	6
1	18806674	18808174	+	ENST00000400664.1	ENSG00000179023.7	KLHDC7A	unmodified	H3K27me3-only	H3K27me3-only	FALSE	0.413668	7	2	5	2	3	7	1	9	7
1	18956750	18958250	+	ENST00000375375.3	ENSG00000009709.7	PAX7	H3K27me3-only	H3K27me3-only	H3K27me3-only	TRUE	0.040062	7	11	6	13	3	22	7	8	55
1	18957265	18958765	+	ENST00000420770.2	ENSG00000009709.7	PAX7	H3K27me3-only	H3K27me3 partial bivalent	bivalent	FALSE	0.034436	8	11	8	8	4	17	6	15	48
1	18957268	18958768	+	ENST00000400661.3	ENSG00000009709.7	PAX7	H3K27me3-only	H3K27me3 partial bivalent	bivalent	FALSE	0.034436	8	11	8	9	4	17	6	16	48
1	19185426	19186926	-	ENST00000375371.3	ENSG00000179002.5	TAS1R2	unmodified	H3K27me3-only	H3K27me3-only	FALSE	0.751185	12	1	6	3	4	8	4	10	7
1	19228297	19229797	-	ENST00000290597.5	ENSG00000159423.12	ALDH4A1	H3K4me3-only	H3K4me3-only	H3K4me3-only	FALSE	0.0195266	28	19	95	4	33	4	7	13	115
1	19228525	19230025	-	ENST00000375341.3	ENSG00000159423.12	ALDH4A1	H3K4me3-only	H3K4me3-only	H3K4me3-only	FALSE	0.0474534	29	17	94	3	31	2	8	12	109
1	19228272	19229772	-	ENST00000538839.1	ENSG00000159423.12	ALDH4A1	H3K4me3-only	H3K4me3-only	H3K4me3-only	FALSE	0.0191959	27	18	95	4	35	4	6	14	115
1	19216635	19218135	-	ENST00000538309.1	ENSG00000159423.12	ALDH4A1	unmodified	unmodified	H3K27me3-only	FALSE	0.738409	11	2	2	3	6	6	3	5	4
1	19228468	19229968	-	ENST00000432718.1	ENSG00000159423.12	ALDH4A1	H3K4me3-only	H3K4me3-only	H3K4me3-only	FALSE	0.0142602	29	17	95	4	31	2	8	12	112
1	19282430	19283930	-	ENST00000455833.2	ENSG00000169991.6	IFFO2	H3K4me3-only	H3K4me3-only	H3K4me3 partial bivalent	FALSE	0.00473218	26	11	126	4	51	5	2	24	132
1	19237736	19239236	-	ENST00000355609.4	ENSG00000169991.6	IFFO2	unmodified	unmodified	unmodified	FALSE	0.929364	14	2	2	1	1	3	34	4	1
1	19281442	19282942	-	ENST00000416166.1	ENSG00000169991.6	IFFO2	H3K4me3-only	H3K4me3-only	H3K4me3-only	FALSE	0.0138909	27	9	141	1	73	2	5	16	144
1	19536020	19537520	-	ENST00000375254.3	ENSG00000127481.10	UBR4	H3K4me3-only	H3K4me3-only	H3K4me3-only	FALSE	0.00218341	46	10	220	1	125	1	5	21	137
1	19535996	19537496	-	ENST00000375267.2	ENSG00000127481.10	UBR4	H3K4me3-only	H3K4me3-only	H3K4me3-only	FALSE	0.00221926	46	10	219	1	123	1	5	22	137
1	19407984	19409484	-	ENST00000375225.3	ENSG00000127481.10	UBR4	unmodified	unmodified	unmodified	FALSE	0.880292	19	6	3	2	6	2	39	3	2
1	19430660	19432160	-	ENST00000375224.1	ENSG00000127481.10	UBR4	unmodified	unmodified	unmodified	FALSE	0.948287	23	4	3	3	4	2	56	5	5
1	19425399	19426899	-	ENST00000429347.2	ENSG00000127481.10	UBR4	unmodified	unmodified	unmodified	FALSE	0.858922	18	4	1	4	8	2	51	3	0
1	19427371	19428871	-	ENST00000543981.1	ENSG00000127481.10	UBR4	unmodified	unmodified	unmodified	FALSE	0.921093	20	5	4	3	6	3	36	6	7
1	19444593	19446093	-	ENST00000375218.3	ENSG00000127481.10	UBR4	unmodified	unmodified	unmodified	FALSE	0.936594	18	6	3	3	4	1	71	3	7
1	19477444	19478944	-	ENST00000425413.1	ENSG00000127481.10	UBR4	unmodified	unmodified	unmodified	FALSE	0.92688	18	2	3	1	8	5	67	4	2
1	19493799	19495299	-	ENST00000417040.1	ENSG00000127481.10	UBR4	unmodified	unmodified	unmodified	FALSE	0.931372	22	4	5	1	0	3	51	8	3
1	19577296	19578796	-	ENST00000477853.1	ENSG00000127463.9	EMC1	H3K4me3-only	H3K4me3-only	H3K4me3-only	FALSE	0.00164575	38	17	174	1	74	2	8	14	108
1	19577253	19578753	-	ENST00000375199.3	ENSG00000127463.9	EMC1	H3K4me3-only	H3K4me3-only	H3K4me3-only	FALSE	0.00170369	36	16	170	1	73	1	8	13	100
1	19577266	19578766	-	ENST00000375208.3	ENSG00000127463.9	EMC1	H3K4me3-only	H3K4me3-only	H3K4me3-only	FALSE	0.00167422	38	16	171	1	73	1	8	14	103
1	19549250	19550750	-	ENST00000486405.1	ENSG00000127463.9	EMC1	unmodified	unmodified	unmodified	FALSE	0.924118	12	4	1	1	4	0	31	4	2
1	19577271	19578771	-	ENST00000356068.2	ENSG00000127463.9	EMC1	H3K4me3-only	H3K4me3-only	H3K4me3-only	FALSE	0.00167422	38	16	171	1	73	1	8	14	105
1	19577283	19578783	+	ENST00000330263.4	ENSG00000053372.4	MRTO4	H3K4me3-only	H3K4me3-only	H3K4me3-only	FALSE	0.00164575	38	16	171	1	73	1	8	14	107
1	19599818	19601318	-	ENST00000420396.2	ENSG00000211454.9	AKR7L	H3K27me3-only	H3K27me3-only	H3K27me3-only	FALSE	0.399497	25	2	5	9	3	22	9	13	50
1	19614994	19616494	-	ENST00000361640.4	ENSG00000162482.4	AKR7A3	unmodified	unmodified	pseudo bivalent	TRUE	0.156485	28	7	18	5	8	10	6	21	92
1	19637890	19639390	-	ENST00000235835.3	ENSG00000053371.8	AKR7A2	H3K4me3-only	H3K4me3-only	H3K4me3-only	FALSE	0.0134947	30	11	117	3	41	7	6	21	139
1	19637838	19639338	-	ENST00000330072.5	ENSG00000053371.8	AKR7A2	H3K4me3-only	H3K4me3-only	H3K4me3-only	FALSE	0.0223876	31	11	119	3	41	8	7	21	139
1	19637651	19639151	-	ENST00000489286.1	ENSG00000053371.8	AKR7A2	H3K4me3-only	H3K4me3-only	H3K4me3-only	FALSE	0.0386117	34	13	111	3	40	7	6	21	135
1	19638070	19639570	+	ENST00000375155.3	ENSG00000040487.8	PQLC2	H3K4me3-only	H3K4me3-only	H3K4me3-only	FALSE	0.0695254	29	11	117	4	38	5	5	20	129
1	19638072	19639572	+	ENST00000375153.3	ENSG00000040487.8	PQLC2	H3K4me3-only	H3K4me3-only	H3K4me3-only	FALSE	0.0695254	29	11	117	4	38	5	5	20	128
1	19638085	19639585	+	ENST00000400548.2	ENSG00000040487.8	PQLC2	H3K4me3-only	H3K4me3-only	H3K4me3-only	FALSE	0.086514	29	10	117	4	38	5	5	20	129
1	19650498	19651998	+	ENST00000432465.1	ENSG00000040487.8	PQLC2	unmodified	unmodified	unmodified	FALSE	0.918677	15	4	0	3	1	3	22	2	3
1	19811316	19812816	-	ENST00000401084.2	ENSG00000077549.13	CAPZB	H3K4me3-only	H3K4me3 partial bivalent	H3K4me3 partial bivalent	FALSE	0.00186047	22	6	201	1	90	4	10	27	129
1	19811257	19812757	-	ENST00000264203.3	ENSG00000077549.13	CAPZB	H3K4me3 partial bivalent	H3K4me3 partial bivalent	H3K4me3 partial bivalent	FALSE	0.00192678	19	6	208	1	83	4	9	29	132
1	19745495	19746995	-	ENST00000375144.1	ENSG00000077549.13	CAPZB	unmodified	unmodified	unmodified	FALSE	0.905976	17	6	5	2	13	1	36	5	5
1	19811229	19812729	-	ENST00000375142.1	ENSG00000077549.13	CAPZB	H3K4me3 partial bivalent	H3K4me3 partial bivalent	H3K4me3 partial bivalent	FALSE	0.00187266	18	6	207	1	84	4	10	28	133
1	19810408	19811908	-	ENST00000433834.1	ENSG00000077549.13	CAPZB	H3K4me3-only	H3K4me3 partial bivalent	H3K4me3 partial bivalent	FALSE	0.0134617	23	16	188	1	57	4	12	27	146
1	19811231	19812731	-	ENST00000264202.6	ENSG00000077549.13	CAPZB	H3K4me3 partial bivalent	H3K4me3 partial bivalent	H3K4me3 partial bivalent	FALSE	0.00187266	18	6	207	1	84	4	10	28	133
1	19809829	19811329	-	ENST00000413711.1	ENSG00000077549.13	CAPZB	H3K4me3-only	H3K4me3-only	H3K4me3-only	FALSE	0.0199136	27	26	107	3	32	3	10	12	103
1	19711541	19713041	-	ENST00000457768.1	ENSG00000077549.13	CAPZB	unmodified	unmodified	unmodified	FALSE	0.927901	17	8	1	2	6	3	44	1	3
1	19922723	19924223	+	ENST00000602662.1	ENSG00000270136.1	MINOS1-NBL1	H3K4me3-only	H3K4me3-only	H3K4me3-only	FALSE	0.0322204	55	18	172	3	378	5	8	20	81
1	19922811	19924311	+	ENST00000602293.1	ENSG00000270136.1	MINOS1-NBL1	H3K4me3-only	H3K4me3-only	H3K4me3-only	FALSE	0.0299562	58	16	174	3	373	5	9	20	82
1	19922734	19924234	+	ENST00000322753.6	ENSG00000173436.9	MINOS1	H3K4me3-only	H3K4me3-only	H3K4me3-only	FALSE	0.0317536	55	17	172	3	379	5	8	20	81
1	19966298	19967798	+	ENST00000428975.1	ENSG00000158747.9	NBL1	H3K27me3-only	H3K27me3-only	H3K27me3-only	FALSE	0.747587	19	4	4	3	3	12	4	14	18
1	19968976	19970476	+	ENST00000289749.2	ENSG00000158747.9	NBL1	pseudo bivalent	pseudo bivalent	bivalent	FALSE	0.349807	26	6	31	1	9	23	4	25	97
1	19969153	19970653	+	ENST00000451758.1	ENSG00000158747.9	NBL1	pseudo bivalent	bivalent	bivalent	FALSE	0.222908	27	5	47	1	12	21	4	31	124
1	19969458	19970958	+	ENST00000439664.1	ENSG00000158747.9	NBL1	bivalent	bivalent	bivalent	FALSE	0.154535	18	5	54	2	16	18	4	31	129
1	19969907	19971407	+	ENST00000375136.3	ENSG00000158747.9	NBL1	bivalent	bivalent	bivalent	FALSE	0.0567	18	4	82	5	35	17	5	64	210
1	19970058	19971558	+	ENST00000548815.1	ENSG00000158747.9	NBL1	bivalent	bivalent	bivalent	TRUE	0.0157568	20	4	95	5	37	18	5	64	235
1	19971116	19972616	+	ENST00000425400.1	ENSG00000158747.9	NBL1	bivalent	bivalent	bivalent	FALSE	0.307748	14	12	56	5	29	11	8	47	182
1	19971510	19973010	+	ENST00000439278.1	ENSG00000158747.9	NBL1	pseudo bivalent	pseudo bivalent	bivalent	FALSE	0.590346	12	14	21	3	16	12	8	15	96
1	19973354	19974854	+	ENST00000427894.1	ENSG00000158747.9	NBL1	unmodified	unmodified	unmodified	FALSE	0.621527	12	7	5	2	9	4	5	11	23
1	19991030	19992530	+	ENST00000289753.1	ENSG00000158748.3	HTR6	bivalent	bivalent	bivalent	TRUE	0.0520615	15	12	64	3	17	14	5	35	178
1	20125660	20127160	-	ENST00000294543.6	ENSG00000162542.9	TMCO4	H3K4me3-only	H3K4me3-only	H3K4me3-only	FALSE	0.0146219	27	17	125	3	74	3	7	18	87
1	20125087	20126587	-	ENST00000375127.1	ENSG00000162542.9	TMCO4	H3K4me3-only	H3K4me3-only	H3K4me3-only	FALSE	0.179542	21	22	74	1	60	0	8	13	44
1	20141021	20142521	-	ENST00000375121.2	ENSG00000178828.5	RNF186	H3K27me3-only	H3K27me3-only	H3K27me3-only	FALSE	0.821535	10	4	1	1	4	12	7	9	7
1	20208256	20209756	+	ENST00000375120.3	ENSG00000169914.5	OTUD3	H3K4me3-only	H3K4me3-only	H3K4me3 partial bivalent	FALSE	0.0773478	35	6	151	1	46	5	8	32	105
1	20249360	20250860	-	ENST00000375116.3	ENSG00000188784.4	PLA2G2E	H3K27me3-only	H3K27me3-only	H3K27me3-only	FALSE	0.736334	11	1	5	3	2	10	3	6	6
1	20306182	20307682	-	ENST00000400520.3	ENSG00000188257.6	PLA2G2A	H3K27me3-only	H3K27me3-only	H3K27me3-only	FALSE	0.669422	16	0	3	2	3	12	4	10	5
1	20306159	20307659	-	ENST00000375111.3	ENSG00000188257.6	PLA2G2A	H3K27me3-only	H3K27me3-only	H3K27me3-only	FALSE	0.669422	16	0	3	2	3	12	4	10	5
1	20395951	20397451	+	ENST00000375108.3	ENSG00000127472.6	PLA2G5	H3K27me3-only	H3K27me3-only	H3K27me3-only	FALSE	0.854815	7	1	2	1	5	9	8	8	9
1	20445300	20446800	-	ENST00000375105.3	ENSG00000117215.10	PLA2G2D	unmodified	unmodified	H3K27me3-only	FALSE	0.707688	14	2	0	6	4	7	4	7	6
1	20465069	20466569	+	ENST00000375102.3	ENSG00000158786.4	PLA2G2F	H3K27me3-only	H3K27me3-only	H3K27me3-only	FALSE	0.80797	11	3	3	6	1	12	4	6	8
1	20503167	20504667	-	ENST00000429261.2	ENSG00000187980.6	PLA2G2C	unmodified	H3K27me3-only	H3K27me3-only	FALSE	0.769785	17	5	3	1	4	9	5	2	8
1	20500937	20502437	-	ENST00000247992.5	ENSG00000187980.6	PLA2G2C	unmodified	unmodified	unmodified	FALSE	0.626297	13	7	3	2	4	3	4	3	5
1	20511828	20513328	+	ENST00000375099.3	ENSG00000162543.5	UBXN10	H3K4me3-only	H3K4me3-only	H3K4me3-only	TRUE	0.000975219	26	23	60	3	27	5	3	21	158
1	20616662	20618162	+	ENST00000375079.2	ENSG00000158816.11	VWA5B1	H3K27me3 partial bivalent	H3K27me3 partial bivalent	H3K27me3 partial bivalent	FALSE	0.471263	8	7	4	10	3	24	7	19	38
1	20628824	20630324	+	ENST00000534075.1	ENSG00000158816.11	VWA5B1	unmodified	unmodified	unmodified	FALSE	0.866667	10	3	2	2	6	3	6	2	2
1	20811963	20813463	-	ENST00000375078.3	ENSG00000162545.5	CAMK2N1	H3K4me3 partial bivalent	bivalent	bivalent	TRUE	0.00924623	11	5	79	4	20	7	2	70	275
1	20833904	20835404	-	ENST00000264198.3	ENSG00000090432.5	MUL1	H3K4me3-only	H3K4me3-only	H3K4me3-only	FALSE	0.114161	37	16	146	4	100	3	16	19	110
1	20878182	20879682	+	ENST00000332947.4	ENSG00000183114.6	FAM43B	H3K27me3-only	H3K27me3-only	H3K27me3 partial bivalent	TRUE	0.0807555	12	8	1	5	0	18	5	14	27
1	20914691	20916191	+	ENST00000375071.3	ENSG00000158825.5	CDA	H3K27me3-only	H3K27me3-only	pseudo bivalent	FALSE	0.124066	7	7	9	9	4	22	5	8	37
1	20959198	20960698	+	ENST00000321556.4	ENSG00000158828.5	PINK1	H3K4me3-only	H3K4me3-only	H3K4me3-only	TRUE	0.139748	26	7	101	3	29	4	7	20	95
1	20987134	20988634	-	ENST00000602624.2	ENSG00000244038.5	DDOST	H3K4me3-only	H3K4me3-only	H3K4me3-only	FALSE	0.0237127	45	11	171	1	70	4	7	24	131
1	20987250	20988750	-	ENST00000375048.3	ENSG00000244038.5	DDOST	H3K4me3-only	H3K4me3-only	H3K4me3-only	FALSE	0.0394422	44	14	172	1	66	4	6	24	128
1	20987148	20988648	-	ENST00000415136.2	ENSG00000244038.5	DDOST	H3K4me3-only	H3K4me3-only	H3K4me3-only	FALSE	0.0237127	45	11	172	1	70	4	7	24	130
1	20987131	20988631	-	ENST00000464364.1	ENSG00000244038.5	DDOST	H3K4me3-only	H3K4me3-only	H3K4me3-only	FALSE	0.0237127	45	11	171	1	70	4	7	24	131
1	21043234	21044734	-	ENST00000375044.1	ENSG00000117245.8	KIF17	H3K4me3 partial bivalent	H3K4me3 partial bivalent	bivalent	FALSE	0.292255	17	10	24	5	11	7	6	28	102
1	21043523	21045023	-	ENST00000400463.3	ENSG00000117245.8	KIF17	H3K4me3 partial bivalent	H3K4me3 partial bivalent	bivalent	FALSE	0.277116	16	12	26	5	11	6	4	28	108
1	21043760	21045260	-	ENST00000247986.2	ENSG00000117245.8	KIF17	H3K4me3 partial bivalent	H3K4me3 partial bivalent	bivalent	FALSE	0.22953	16	13	25	4	11	6	3	27	108
1	21058383	21059883	-	ENST00000375031.1	ENSG00000189410.7	SH2D5	bivalent	bivalent	bivalent	FALSE	0.00656927	17	13	78	7	19	13	6	98	483
1	21058279	21059779	-	ENST00000444387.2	ENSG00000189410.7	SH2D5	bivalent	bivalent	bivalent	FALSE	0.00639652	15	11	83	7	21	13	5	102	490
1	21058021	21059521	-	ENST00000447746.2	ENSG00000189410.7	SH2D5	bivalent	bivalent	bivalent	FALSE	0.00652174	13	13	72	7	20	12	4	100	481
1	21058580	21060080	-	ENST00000518294.1	ENSG00000189410.7	SH2D5	bivalent	bivalent	bivalent	FALSE	0.0291773	19	19	85	5	18	11	6	83	438
1	21057334	21058834	-	ENST00000517430.1	ENSG00000189410.7	SH2D5	bivalent	bivalent	bivalent	FALSE	0.0963024	12	11	39	6	15	20	4	69	278
1	21056918	21058418	-	ENST00000519434.1	ENSG00000189410.7	SH2D5	bivalent	bivalent	bivalent	FALSE	0.195311	17	11	22	2	6	20	5	39	155
1	21112431	21113931	-	ENST00000312239.5	ENSG00000127483.13	HP1BP3	H3K4me3-only	H3K4me3-only	H3K4me3-only	FALSE	0.0012789	36	9	222	0	83	4	9	17	115
1	21100748	21102248	-	ENST00000375003.2	ENSG00000127483.13	HP1BP3	unmodified	unmodified	unmodified	FALSE	0.819219	20	6	7	6	3	4	49	2	5
1	21102347	21103847	-	ENST00000419948.1	ENSG00000127483.13	HP1BP3	unmodified	unmodified	unmodified	FALSE	0.555555	23	12	7	3	6	2	62	4	8
1	21113015	21114515	-	ENST00000438032.1	ENSG00000127483.13	HP1BP3	H3K4me3-only	H3K4me3-only	H3K4me3-only	FALSE	0.00406298	43	8	195	0	76	2	11	11	94
1	21113055	21114555	-	ENST00000424732.1	ENSG00000127483.13	HP1BP3	H3K4me3-only	H3K4me3-only	H3K4me3-only	FALSE	0.00515178	43	9	191	0	72	2	10	11	87
1	21112026	21113526	-	ENST00000417710.1	ENSG00000127483.13	HP1BP3	H3K4me3-only	H3K4me3-only	H3K4me3-only	FALSE	0.00053328	40	17	208	1	63	4	9	22	132
1	21112383	21113883	-	ENST00000375000.1	ENSG00000127483.13	HP1BP3	H3K4me3-only	H3K4me3-only	H3K4me3-only	FALSE	0.00134002	38	9	224	1	83	4	9	17	121
1	21113066	21114566	-	ENST00000437575.1	ENSG00000127483.13	HP1BP3	H3K4me3-only	H3K4me3-only	H3K4me3-only	FALSE	0.00520271	43	9	189	0	70	2	9	11	87
1	21112395	21113895	-	ENST00000419490.1	ENSG00000127483.13	HP1BP3	H3K4me3-only	H3K4me3-only	H3K4me3-only	FALSE	0.00132464	38	9	224	1	83	4	9	17	119
1	21112409	21113909	-	ENST00000443615.1	ENSG00000127483.13	HP1BP3	H3K4me3-only	H3K4me3-only	H3K4me3-only	FALSE	0.00130448	37	9	223	1	83	4	9	17	119
1	21376737	21378237	-	ENST00000264211.8	ENSG00000075151.15	EIF4G3	unmodified	unmodified	unmodified	FALSE	0.936125	34	6	2	4	4	7	28	5	4
1	21502593	21504093	-	ENST00000602326.1	ENSG00000075151.15	EIF4G3	H3K4me3-only	H3K4me3-only	H3K4me3-only	FALSE	0.0490634	26	10	104	0	48	4	6	20	83
1	21502590	21504090	-	ENST00000400422.1	ENSG00000075151.15	EIF4G3	H3K4me3-only	H3K4me3-only	H3K4me3-only	FALSE	0.0490634	26	10	105	0	49	4	6	20	83
1	21376645	21378145	-	ENST00000374935.3	ENSG00000075151.15	EIF4G3	unmodified	unmodified	unmodified	FALSE	0.931604	35	5	2	4	5	8	27	4	4
1	21225656	21227156	-	ENST00000537738.1	ENSG00000075151.15	EIF4G3	unmodified	unmodified	unmodified	FALSE	0.914561	22	4	5	3	3	2	20	2	4
1	21376703	21378203	-	ENST00000374937.3	ENSG00000075151.15	EIF4G3	unmodified	unmodified	unmodified	FALSE	0.931604	35	6	2	4	4	7	28	5	5
1	21298779	21300279	-	ENST00000536266.1	ENSG00000075151.15	EIF4G3	unmodified	unmodified	unmodified	FALSE	0.918418	19	3	3	3	1	3	32	3	1
1	21267361	21268861	-	ENST00000544689.1	ENSG00000075151.15	EIF4G3	unmodified	unmodified	unmodified	FALSE	0.949204	23	2	5	8	7	6	37	5	3
1	21500480	21501980	-	ENST00000356916.3	ENSG00000075151.15	EIF4G3	unmodified	unmodified	unmodified	FALSE	0.686976	17	11	7	3	7	3	9	5	17
1	21414951	21416451	-	ENST00000374927.4	ENSG00000075151.15	EIF4G3	unmodified	unmodified	unmodified	FALSE	0.910449	24	7	4	2	2	3	26	3	5
1	21502627	21504127	-	ENST00000438975.1	ENSG00000075151.15	EIF4G3	H3K4me3-only	H3K4me3-only	H3K4me3-only	FALSE	0.0614087	25	8	101	0	45	4	6	20	81
1	21502600	21504100	-	ENST00000411888.1	ENSG00000075151.15	EIF4G3	H3K4me3-only	H3K4me3-only	H3K4me3-only	FALSE	0.0490634	26	10	103	0	48	4	6	20	83
1	21671247	21672747	-	ENST00000415912.2	ENSG00000117298.10	ECE1	H3K4me3 partial bivalent	H3K4me3 partial bivalent	H3K4me3 partial bivalent	FALSE	0.00302831	25	12	167	1	36	5	6	38	194
1	21605292	21606792	-	ENST00000357071.4	ENSG00000117298.10	ECE1	unmodified	unmodified	unmodified	FALSE	0.729578	19	26	10	4	36	3	15	8	16
1	21616232	21617732	-	ENST00000374893.6	ENSG00000117298.10	ECE1	H3K4me3-only	H3K4me3-only	H3K4me3-only	FALSE	0.0722648	32	12	131	6	55	3	9	12	104
1	21616207	21617707	-	ENST00000436918.2	ENSG00000117298.10	ECE1	H3K4me3-only	H3K4me3-only	H3K4me3-only	FALSE	0.0721253	33	12	130	5	54	3	9	12	103
1	21616000	21617500	-	ENST00000264205.6	ENSG00000117298.10	ECE1	H3K4me3-only	H3K4me3-only	H3K4me3-only	FALSE	0.0226429	33	10	133	4	53	4	10	13	111
1	21605812	21607312	-	ENST00000473505.1	ENSG00000117298.10	ECE1	unmodified	unmodified	unmodified	FALSE	0.54348	20	37	7	3	43	5	18	7	22
1	21624742	21626242	-	ENST00000481130.2	ENSG00000117298.10	ECE1	unmodified	unmodified	unmodified	FALSE	0.852904	28	33	6	3	27	3	20	7	16
1	21620167	21621667	-	ENST00000527991.1	ENSG00000117298.10	ECE1	H3K4me3-only	H3K4me3-only	H3K4me3-only	FALSE	0.0210151	32	15	124	2	117	0	3	8	79
1	21765871	21767371	+	ENST00000454000.2	ENSG00000142794.14	NBPF3	H3K4me3 partial bivalent	bivalent	bivalent	FALSE	0.0716176	18	7	90	4	39	9	6	35	108
1	21765880	21767380	+	ENST00000318220.6	ENSG00000142794.14	NBPF3	H3K4me3 partial bivalent	bivalent	bivalent	FALSE	0.0726433	18	8	90	4	39	9	6	35	109
1	21765881	21767381	+	ENST00000318249.5	ENSG00000142794.14	NBPF3	H3K4me3 partial bivalent	bivalent	bivalent	TRUE	0.0726433	18	8	90	4	39	9	6	35	109
1	21765907	21767407	+	ENST00000342104.5	ENSG00000142794.14	NBPF3	H3K4me3 partial bivalent	bivalent	bivalent	FALSE	0.0721054	18	8	92	4	38	9	6	35	109
1	21770687	21772187	+	ENST00000434838.2	ENSG00000142794.14	NBPF3	unmodified	unmodified	H3K27me3-only	FALSE	0.909435	22	8	4	4	3	8	19	5	5
1	21835108	21836608	+	ENST00000539907.1	ENSG00000162551.9	ALPL	H3K27me3-only	H3K27me3-only	bivalent	FALSE	0.0556477	11	14	11	11	11	15	6	16	80
1	21835115	21836615	+	ENST00000374840.3	ENSG00000162551.9	ALPL	H3K27me3-only	pseudo bivalent	bivalent	FALSE	0.0562912	11	14	12	11	11	15	6	16	80
1	21877022	21878522	+	ENST00000374832.1	ENSG00000162551.9	ALPL	unmodified	H3K27me3-only	H3K27me3-only	FALSE	0.851952	8	2	3	3	3	6	1	5	7
1	21879825	21881325	+	ENST00000425315.2	ENSG00000162551.9	ALPL	H3K27me3-only	H3K27me3-only	H3K27me3-only	FALSE	0.478914	5	8	4	4	1	13	1	4	4
1	21896046	21897546	+	ENST00000374830.1	ENSG00000162551.9	ALPL	unmodified	H3K27me3-only	H3K27me3-only	FALSE	0.801724	8	2	3	6	3	7	5	4	5
1	21900221	21901721	+	ENST00000374829.1	ENSG00000162551.9	ALPL	H3K27me3-only	H3K27me3-only	H3K27me3-only	FALSE	0.337974	9	7	3	6	5	12	3	8	11
1	21977598	21979098	-	ENST00000290101.4	ENSG00000076864.15	RAP1GAP	H3K4me3 partial bivalent	H3K4me3 partial bivalent	bivalent	FALSE	0.128569	8	7	37	6	11	5	3	19	89
1	21948156	21949656	-	ENST00000374761.2	ENSG00000076864.15	RAP1GAP	H3K27me3-only	H3K27me3-only	H3K27me3-only	FALSE	0.34035	16	7	5	6	6	11	1	12	67
1	21945784	21947284	-	ENST00000374763.2	ENSG00000076864.15	RAP1GAP	H3K27me3-only	H3K27me3-only	H3K27me3-only	FALSE	0.547822	8	4	2	10	3	17	4	4	22
1	21995049	21996549	-	ENST00000374765.4	ENSG00000076864.15	RAP1GAP	bivalent	bivalent	bivalent	TRUE	0.028753	15	12	37	5	12	26	6	41	245
1	21995044	21996544	-	ENST00000542643.2	ENSG00000076864.15	RAP1GAP	bivalent	bivalent	bivalent	FALSE	0.028753	16	12	37	6	12	26	6	41	245
1	21977579	21979079	-	ENST00000359708.4	ENSG00000076864.15	RAP1GAP	H3K4me3 partial bivalent	H3K4me3 partial bivalent	bivalent	FALSE	0.143141	8	7	37	5	11	5	3	18	89
1	21948261	21949761	-	ENST00000599760.1	ENSG00000076864.15	RAP1GAP	H3K27me3-only	H3K27me3-only	H3K27me3-only	FALSE	0.345786	15	7	5	7	7	11	1	10	65
1	21995051	21996551	-	ENST00000317967.7	ENSG00000076864.15	RAP1GAP	bivalent	bivalent	bivalent	FALSE	0.028753	15	12	37	5	12	26	6	41	245
1	21979050	21980550	-	ENST00000447293.1	ENSG00000076864.15	RAP1GAP	unmodified	unmodified	unmodified	FALSE	0.612913	13	4	8	3	7	5	3	6	14
1	22108938	22110438	-	ENST00000400301.1	ENSG00000090686.11	USP48	H3K4me3-only	H3K4me3-only	H3K4me3-only	FALSE	0.0105678	49	18	228	7	128	1	6	17	133
1	22109349	22110849	-	ENST00000308271.9	ENSG00000090686.11	USP48	H3K4me3-only	H3K4me3-only	H3K4me3-only	FALSE	0.182696	49	14	161	9	105	1	5	11	87
1	22050862	22052362	-	ENST00000374732.3	ENSG00000090686.11	USP48	unmodified	unmodified	unmodified	FALSE	0.941255	22	4	5	3	3	2	41	3	3
1	22108734	22110234	-	ENST00000529637.1	ENSG00000090686.11	USP48	H3K4me3-only	H3K4me3-only	H3K4me3-only	FALSE	0.000479109	44	10	235	4	129	1	6	21	138
1	22058579	22060079	-	ENST00000526044.1	ENSG00000090686.11	USP48	unmodified	unmodified	unmodified	FALSE	0.932668	20	2	6	3	4	1	38	8	5
1	22058569	22060069	-	ENST00000534705.1	ENSG00000090686.11	USP48	unmodified	unmodified	unmodified	FALSE	0.933976	20	2	6	3	4	1	38	8	4
1	22107763	22109263	-	ENST00000527823.1	ENSG00000090686.11	USP48	H3K4me3-only	H3K4me3-only	H3K4me3-only	FALSE	0.134522	35	18	120	0	29	3	9	20	90
1	22108969	22110469	-	ENST00000532737.1	ENSG00000090686.11	USP48	H3K4me3-only	H3K4me3-only	H3K4me3-only	FALSE	0.0105678	47	19	227	7	128	2	6	17	131
1	22138008	22139508	+	ENST00000344642.2	ENSG00000187942.7	LDLRAD2	H3K27me3-only	H3K27me3 partial bivalent	H3K27me3 partial bivalent	FALSE	0.80983	9	1	4	7	2	19	2	15	18
1	22138106	22139606	+	ENST00000543870.1	ENSG00000187942.7	LDLRAD2	H3K27me3-only	H3K27me3-only	H3K27me3 partial bivalent	FALSE	0.870014	11	1	5	7	2	19	2	16	18
1	22263040	22264540	-	ENST00000374695.3	ENSG00000142798.12	HSPG2	H3K4me3-only	H3K4me3-only	H3K4me3-only	FALSE	0.124199	20	6	41	3	14	6	2	10	110
1	22161090	22162590	-	ENST00000426143.1	ENSG00000142798.12	HSPG2	unmodified	H3K27me3-only	H3K27me3-only	FALSE	0.871409	10	4	2	5	4	7	9	5	4
1	22164749	22166249	-	ENST00000374676.4	ENSG00000142798.12	HSPG2	unmodified	unmodified	H3K27me3-only	FALSE	0.776631	12	2	2	2	3	6	4	3	4
1	22173701	22175201	-	ENST00000453796.1	ENSG00000142798.12	HSPG2	unmodified	unmodified	H3K27me3-only	FALSE	0.853692	7	3	6	3	5	5	5	7	10
1	22181139	22182639	-	ENST00000430507.1	ENSG00000142798.12	HSPG2	unmodified	H3K27me3-only	H3K27me3-only	FALSE	0.82329	8	1	3	3	4	6	6	2	4
1	22200449	22201949	-	ENST00000427897.1	ENSG00000142798.12	HSPG2	unmodified	unmodified	unmodified	FALSE	0.801635	13	6	2	2	5	5	2	3	3
1	22222053	22223553	-	ENST00000412328.1	ENSG00000142798.12	HSPG2	unmodified	H3K27me3-only	H3K27me3-only	FALSE	0.779145	14	3	2	0	6	8	9	7	2
1	22214464	22215964	-	ENST00000374673.3	ENSG00000142798.12	HSPG2	unmodified	unmodified	unmodified	FALSE	0.857885	16	6	2	4	3	3	5	7	3
1	22222014	22223514	-	ENST00000439717.2	ENSG00000142798.12	HSPG2	unmodified	unmodified	H3K27me3-only	FALSE	0.776154	16	3	2	0	6	8	9	7	2
1	22302764	22304264	+	ENST00000337107.6	ENSG00000219073.3	CELA3B	H3K27me3-only	H3K27me3-only	H3K27me3-only	FALSE	0.853458	12	0	1	2	2	11	1	3	5
1	22303636	22305136	+	ENST00000374666.1	ENSG00000219073.3	CELA3B	H3K27me3-only	H3K27me3-only	H3K27me3-only	FALSE	0.813157	9	1	1	1	1	10	4	3	4
1	22306845	22308345	+	ENST00000400277.2	ENSG00000219073.3	CELA3B	unmodified	unmodified	H3K27me3-only	FALSE	0.874373	8	3	1	1	2	4	1	4	1
1	22327399	22328899	+	ENST00000290122.3	ENSG00000142789.15	CELA3A	H3K27me3-only	H3K27me3-only	H3K27me3-only	FALSE	0.82207	9	2	2	4	4	10	6	6	6
1	22327403	22328903	+	ENST00000374663.1	ENSG00000142789.15	CELA3A	H3K27me3-only	H3K27me3-only	H3K27me3-only	FALSE	0.82207	9	2	2	4	4	10	6	6	6
1	22333193	22334693	+	ENST00000400271.2	ENSG00000142789.15	CELA3A	unmodified	unmodified	H3K27me3-only	FALSE	0.87033	7	0	1	6	2	4	4	6	4
1	22378370	22379870	+	ENST00000400259.1	ENSG00000070831.11	CDC42	H3K4me3-only	H3K4me3-only	H3K4me3-only	FALSE	0.238765	39	12	184	4	153	3	11	13	105
1	22378411	22379911	+	ENST00000344548.3	ENSG00000070831.11	CDC42	H3K4me3-only	H3K4me3-only	H3K4me3-only	FALSE	0.232119	43	12	192	4	161	3	11	14	112
1	22378432	22379932	+	ENST00000315554.8	ENSG00000070831.11	CDC42	H3K4me3-only	H3K4me3-only	H3K4me3-only	FALSE	0.216859	43	12	199	4	165	3	11	15	120
1	22378454	22379954	+	ENST00000421089.2	ENSG00000070831.11	CDC42	H3K4me3-only	H3K4me3-only	H3K4me3-only	FALSE	0.214786	43	12	204	4	167	3	12	15	121
1	22379040	22380540	+	ENST00000411827.1	ENSG00000070831.11	CDC42	H3K4me3-only	H3K4me3-only	H3K4me3-only	FALSE	0.000607165	42	13	262	2	170	3	17	27	159
1	22468709	22470209	-	ENST00000290167.6	ENSG00000162552.10	WNT4	bivalent	bivalent	bivalent	TRUE	0.00865523	3	7	23	2	4	17	1	47	225
1	22469635	22471135	-	ENST00000542383.1	ENSG00000162552.10	WNT4	H3K27me3 partial bivalent	bivalent	bivalent	FALSE	0.155554	11	7	13	6	5	20	3	32	159
1	22455594	22457094	-	ENST00000415567.1	ENSG00000162552.10	WNT4	unmodified	unmodified	unmodified	FALSE	0.878742	7	3	2	1	4	2	7	4	6
1	22469712	22471212	-	ENST00000441048.1	ENSG00000162552.10	WNT4	H3K27me3 partial bivalent	bivalent	bivalent	FALSE	0.161982	11	7	13	6	6	21	4	35	161
1	22777594	22779094	+	ENST00000404138.1	ENSG00000184677.12	ZBTB40	H3K4me3-only	H3K4me3-only	H3K4me3 partial bivalent	FALSE	0.294672	38	14	136	3	75	5	18	30	87
1	22777610	22779110	+	ENST00000400239.2	ENSG00000184677.12	ZBTB40	H3K4me3-only	H3K4me3-only	H3K4me3 partial bivalent	FALSE	0.290303	37	15	137	3	75	5	18	30	88
1	22777722	22779222	+	ENST00000374651.4	ENSG00000184677.12	ZBTB40	H3K4me3-only	H3K4me3-only	H3K4me3 partial bivalent	FALSE	0.241558	40	18	144	2	81	6	19	31	94
1	22889307	22890807	+	ENST00000374644.4	ENSG00000070886.6	EPHA8	H3K27me3-only	H3K27me3-only	H3K27me3-only	TRUE	0.0662387	9	3	2	5	0	16	2	6	42
1	22889320	22890820	+	ENST00000538803.1	ENSG00000070886.6	EPHA8	H3K27me3-only	H3K27me3-only	H3K27me3-only	FALSE	0.0655155	9	3	1	5	0	16	1	6	42
1	22962249	22963749	+	ENST00000374642.3	ENSG00000173372.12	C1QA	unmodified	unmodified	H3K27me3-only	FALSE	0.708646	12	1	1	1	0	7	3	5	8
1	22962505	22964005	+	ENST00000438241.1	ENSG00000173372.12	C1QA	unmodified	H3K27me3-only	H3K27me3-only	FALSE	0.711395	12	1	1	1	1	8	3	7	9
1	22963323	22964823	+	ENST00000402322.1	ENSG00000173372.12	C1QA	H3K27me3-only	H3K27me3-only	H3K27me3-only	FALSE	0.682023	9	0	2	0	2	13	1	9	8
1	22969373	22970873	+	ENST00000374640.4	ENSG00000159189.7	C1QC	unmodified	unmodified	H3K27me3-only	FALSE	0.594381	9	5	2	1	2	6	2	12	4
1	22969376	22970876	+	ENST00000374639.3	ENSG00000159189.7	C1QC	unmodified	unmodified	H3K27me3-only	FALSE	0.594381	9	5	2	1	2	6	2	12	4
1	22969396	22970896	+	ENST00000374637.1	ENSG00000159189.7	C1QC	unmodified	unmodified	H3K27me3-only	FALSE	0.594381	9	5	2	1	2	6	2	11	4
1	22978505	22980005	+	ENST00000510260.1	ENSG00000173369.11	C1QB	H3K27me3-only	H3K27me3-only	H3K27me3-only	FALSE	0.769702	13	3	1	3	4	14	5	10	12
1	22978724	22980224	+	ENST00000509305.1	ENSG00000173369.11	C1QB	H3K27me3-only	H3K27me3-only	H3K27me3-only	FALSE	0.768216	15	3	1	6	5	17	3	10	10
1	22978932	22980432	+	ENST00000432749.2	ENSG00000173369.11	C1QB	H3K27me3-only	H3K27me3-only	H3K27me3-only	FALSE	0.742765	17	3	2	7	7	15	2	10	12
1	23036582	23038082	+	ENST00000544305.1	ENSG00000133216.12	EPHB2	low bivalent	bivalent	bivalent	FALSE	0.0179529	4	4	8	5	2	6	5	23	135
1	23036708	23038208	+	ENST00000374630.3	ENSG00000133216.12	EPHB2	H3K27me3 partial bivalent	bivalent	bivalent	TRUE	0.00945026	4	3	8	4	3	7	4	21	140
1	23036713	23038213	+	ENST00000374632.3	ENSG00000133216.12	EPHB2	H3K27me3 partial bivalent	bivalent	bivalent	FALSE	0.00941789	4	3	8	3	4	7	4	21	140
1	23100921	23102421	+	ENST00000374627.1	ENSG00000133216.12	EPHB2	unmodified	unmodified	unmodified	FALSE	0.758228	12	1	3	3	6	4	4	6	3
1	23291081	23292581	-	ENST00000426928.2	ENSG00000215906.4	LACTBL1	H3K27me3-only	H3K27me3-only	H3K27me3-only	FALSE	0.706184	19	3	5	3	3	12	4	11	6
1	23339767	23341267	-	ENST00000440767.2	ENSG00000227868.2	C1orf234	unmodified	H3K27me3-only	H3K27me3-only	FALSE	0.774607	17	6	6	3	5	10	6	10	7
1	23341593	23343093	-	ENST00000566855.1	ENSG00000227868.2	C1orf234	H3K27me3-only	H3K27me3-only	H3K27me3-only	FALSE	0.834206	13	6	9	3	2	10	3	5	12
1	23345191	23346691	+	ENST00000356634.3	ENSG00000004487.11	KDM1A	H3K4me3 partial bivalent	H3K4me3 partial bivalent	bivalent	FALSE	0.0398624	20	5	153	2	37	7	3	38	173
1	23345236	23346736	+	ENST00000400181.4	ENSG00000004487.11	KDM1A	H3K4me3 partial bivalent	H3K4me3 partial bivalent	bivalent	FALSE	0.0299848	21	4	157	2	39	7	3	39	170
1	23345238	23346738	+	ENST00000542151.1	ENSG00000004487.11	KDM1A	H3K4me3 partial bivalent	H3K4me3 partial bivalent	bivalent	FALSE	0.0299848	20	4	157	2	39	7	3	39	170
1	23397867	23399367	+	ENST00000465864.1	ENSG00000004487.11	KDM1A	unmodified	unmodified	H3K27me3-only	FALSE	0.903468	21	3	6	3	7	7	40	2	7
1	23402977	23404477	+	ENST00000494920.1	ENSG00000004487.11	KDM1A	unmodified	unmodified	unmodified	FALSE	0.937403	19	5	9	2	10	4	34	3	5
1	23494601	23496101	-	ENST00000418342.1	ENSG00000169641.9	LUZP1	H3K4me3-only	H3K4me3-only	pseudo bivalent	FALSE	0.131284	26	8	114	5	35	10	5	17	123
1	23434873	23436373	-	ENST00000374623.3	ENSG00000169641.9	LUZP1	unmodified	unmodified	unmodified	FALSE	0.724295	17	10	7	2	7	2	21	10	9
1	23503551	23505051	-	ENST00000302291.4	ENSG00000169641.9	LUZP1	H3K4me3-only	bivalent	bivalent	FALSE	0.232112	24	13	41	4	7	12	11	29	137
1	23494560	23496060	-	ENST00000314174.5	ENSG00000169641.9	LUZP1	H3K4me3-only	H3K4me3-only	pseudo bivalent	FALSE	0.123711	26	8	119	5	35	10	5	18	123
1	23494588	23496088	-	ENST00000471849.1	ENSG00000169641.9	LUZP1	H3K4me3-only	H3K4me3-only	pseudo bivalent	FALSE	0.129387	26	8	115	5	35	10	5	18	123
1	23459422	23460922	-	ENST00000475164.2	ENSG00000169641.9	LUZP1	unmodified	unmodified	unmodified	FALSE	0.924647	20	8	4	3	7	3	15	7	3
1	23520005	23521505	-	ENST00000314113.3	ENSG00000179546.3	HTR1D	H3K27me3-only	H3K27me3-only	H3K27me3-only	FALSE	0.773709	16	1	2	2	7	13	4	10	8
1	23520472	23521972	-	ENST00000374619.1	ENSG00000179546.3	HTR1D	H3K27me3-only	H3K27me3-only	H3K27me3-only	FALSE	0.715281	11	1	1	2	5	11	3	9	11
1	23670079	23671579	-	ENST00000478691.1	ENSG00000125944.14	HNRNPR	H3K4me3-only	H3K4me3 partial bivalent	H3K4me3 partial bivalent	FALSE	0.00276696	41	11	231	2	93	3	5	38	190
1	23670053	23671553	-	ENST00000374616.3	ENSG00000125944.14	HNRNPR	H3K4me3-only	H3K4me3 partial bivalent	H3K4me3 partial bivalent	FALSE	0.00268379	41	11	233	2	93	3	5	38	192
1	23670065	23671565	-	ENST00000374612.1	ENSG00000125944.14	HNRNPR	H3K4me3-only	H3K4me3 partial bivalent	H3K4me3 partial bivalent	TRUE	0.00268379	41	11	233	2	93	3	5	38	190
1	23670005	23671505	-	ENST00000302271.6	ENSG00000125944.14	HNRNPR	H3K4me3-only	H3K4me3 partial bivalent	H3K4me3 partial bivalent	FALSE	0.00254707	39	6	238	2	93	2	5	37	190
1	23670024	23671524	-	ENST00000427764.2	ENSG00000125944.14	HNRNPR	H3K4me3-only	H3K4me3 partial bivalent	H3K4me3 partial bivalent	FALSE	0.0026343	41	9	237	2	93	2	5	37	192
1	23670038	23671538	-	ENST00000606561.1	ENSG00000125944.14	HNRNPR	H3K4me3-only	H3K4me3 partial bivalent	H3K4me3 partial bivalent	FALSE	0.0026343	40	9	235	2	93	2	5	37	192
1	23670023	23671523	-	ENST00000426846.2	ENSG00000125944.14	HNRNPR	H3K4me3-only	H3K4me3 partial bivalent	H3K4me3 partial bivalent	FALSE	0.0026343	41	9	237	2	93	2	5	37	192
1	23695185	23696685	-	ENST00000314011.4	ENSG00000125945.10	ZNF436	H3K4me3-only	H3K4me3-only	H3K4me3-only	FALSE	0.0444276	42	20	178	5	62	3	12	13	124
1	23694129	23695629	-	ENST00000374608.3	ENSG00000125945.10	ZNF436	H3K4me3-only	H3K4me3-only	H3K4me3-only	TRUE	0.0438188	55	9	238	5	79	5	11	12	123
1	23694961	23696461	+	ENST00000454117.1	ENSG00000249087.3	C1orf213	H3K4me3-only	H3K4me3-only	H3K4me3-only	FALSE	0.0146308	40	17	230	5	71	4	13	16	137
1	23694979	23696479	+	ENST00000335648.3	ENSG00000249087.3	C1orf213	H3K4me3-only	H3K4me3-only	H3K4me3-only	FALSE	0.0146308	40	17	230	5	71	4	13	16	137
1	23694981	23696481	+	ENST00000518821.1	ENSG00000249087.3	C1orf213	H3K4me3-only	H3K4me3-only	H3K4me3-only	FALSE	0.0146308	40	17	230	5	71	4	13	16	137
1	23694993	23696493	+	ENST00000437367.2	ENSG00000249087.3	C1orf213	H3K4me3-only	H3K4me3-only	H3K4me3-only	FALSE	0.0148289	40	17	229	5	71	4	13	16	139
1	23696887	23698387	+	ENST00000518600.1	ENSG00000249087.3	C1orf213	unmodified	unmodified	unmodified	FALSE	0.863189	24	7	9	3	2	2	12	9	11
1	23750483	23751983	-	ENST00000450454.2	ENSG00000204219.5	TCEA3	bivalent	bivalent	bivalent	TRUE	0.0685865	16	16	63	7	22	17	3	28	172
1	23713162	23714662	-	ENST00000476978.1	ENSG00000204219.5	TCEA3	unmodified	unmodified	unmodified	FALSE	0.913307	20	2	2	1	9	6	9	6	6
1	23750450	23751950	-	ENST00000374601.3	ENSG00000204219.5	TCEA3	bivalent	bivalent	bivalent	FALSE	0.0685624	16	17	64	7	22	15	4	30	175
1	23745129	23746629	-	ENST00000461794.1	ENSG00000204219.5	TCEA3	unmodified	unmodified	unmodified	FALSE	0.873623	20	9	2	9	4	5	13	8	4
1	23762420	23763920	-	ENST00000495646.1	ENSG00000088280.14	ASAP3	unmodified	H3K27me3-only	H3K27me3-only	FALSE	0.632615	15	8	6	3	3	8	6	9	33
1	23809921	23811421	-	ENST00000336689.3	ENSG00000088280.14	ASAP3	H3K4me3 partial bivalent	bivalent	bivalent	FALSE	0.0157097	28	15	118	3	23	13	6	36	202
1	23759275	23760775	-	ENST00000465372.1	ENSG00000088280.14	ASAP3	H3K27me3-only	H3K27me3-only	H3K27me3-only	FALSE	0.83871	13	0	3	3	5	10	11	2	6
1	23809922	23811422	-	ENST00000437606.2	ENSG00000088280.14	ASAP3	H3K4me3 partial bivalent	bivalent	bivalent	FALSE	0.0157097	29	15	118	3	23	13	6	36	203
1	23810311	23811811	-	ENST00000608765.1	ENSG00000088280.14	ASAP3	H3K4me3-only	H3K4me3 partial bivalent	bivalent	FALSE	0.0382908	35	20	112	4	24	10	7	33	156
1	23856962	23858462	-	ENST00000361729.2	ENSG00000007968.6	E2F2	H3K4me3-only	H3K4me3-only	H3K4me3-only	TRUE	0.0527458	20	21	54	6	26	2	6	10	68
1	23885535	23887035	-	ENST00000374561.5	ENSG00000117318.8	ID3	H3K4me3-only	H3K4me3-only	H3K4me3-only	TRUE	0.0553508	24	18	165	3	45	5	5	17	115
1	23953074	23954574	+	ENST00000374555.3	ENSG00000197880.4	MDS2	H3K4me3-only	H3K4me3-only	H3K4me3-only	FALSE	0.463812	21	16	87	7	44	3	9	12	93
1	24017519	24019019	+	ENST00000374550.3	ENSG00000142676.8	RPL11	H3K4me3-only	H3K4me3-only	H3K4me3-only	FALSE	0.241193	35	13	109	7	32	7	7	22	112
1	24018349	24019849	+	ENST00000443624.1	ENSG00000142676.8	RPL11	H3K4me3-only	H3K4me3-only	H3K4me3-only	FALSE	0.0868789	33	38	121	3	42	3	29	25	110
1	24068895	24070395	+	ENST00000418390.2	ENSG00000011007.8	TCEB3	H3K4me3-only	H3K4me3-only	H3K4me3-only	FALSE	0.107114	25	12	176	2	72	6	6	12	105
1	24069212	24070712	+	ENST00000609199.1	ENSG00000011007.8	TCEB3	H3K4me3-only	H3K4me3-only	H3K4me3-only	FALSE	0.0465107	25	13	236	3	86	5	8	17	132
1	24104145	24105645	+	ENST00000246151.4	ENSG00000057757.5	PITHD1	H3K4me3-only	H3K4me3-only	H3K4me3-only	FALSE	0.0806028	32	17	194	1	92	1	11	14	115
1	24105097	24106597	+	ENST00000415372.1	ENSG00000057757.5	PITHD1	H3K4me3-only	H3K4me3-only	H3K4me3-only	FALSE	0.106967	23	33	76	3	29	2	17	9	84
1	24110932	24112432	+	ENST00000374524.1	ENSG00000057757.5	PITHD1	unmodified	unmodified	unmodified	FALSE	0.794646	22	10	2	3	11	1	38	4	9
1	24116710	24118210	+	ENST00000374514.3	ENSG00000011009.6	LYPLA2	H3K4me3-only	H3K4me3-only	H3K4me3-only	FALSE	0.199139	41	15	163	3	69	0	8	16	109
1	24116896	24118396	+	ENST00000400061.1	ENSG00000011009.6	LYPLA2	H3K4me3-only	H3K4me3-only	H3K4me3-only	FALSE	0.183367	45	15	180	3	71	0	7	17	123
1	24116927	24118427	+	ENST00000420982.1	ENSG00000011009.6	LYPLA2	H3K4me3-only	H3K4me3-only	H3K4me3-only	FALSE	0.161677	45	14	180	3	73	0	7	17	123
1	24116943	24118443	+	ENST00000374503.3	ENSG00000011009.6	LYPLA2	H3K4me3-only	H3K4me3-only	H3K4me3-only	FALSE	0.146342	45	14	179	3	73	0	7	17	126
1	24116961	24118461	+	ENST00000374502.3	ENSG00000011009.6	LYPLA2	H3K4me3-only	H3K4me3-only	H3K4me3-only	FALSE	0.132505	43	14	180	3	72	0	7	17	127
1	24117732	24119232	+	ENST00000421070.1	ENSG00000011009.6	LYPLA2	H3K4me3-only	H3K4me3-only	H3K4me3-only	FALSE	0.2571	28	18	110	2	34	0	11	9	73
1	24119393	24120893	+	ENST00000374501.1	ENSG00000011009.6	LYPLA2	unmodified	unmodified	unmodified	FALSE	0.668356	16	13	4	1	13	2	22	0	3
1	24126142	24127642	-	ENST00000374497.3	ENSG00000117308.10	GALE	H3K4me3-only	H3K4me3-only	H3K4me3-only	FALSE	0.0182873	28	9	168	3	67	2	4	18	129
1	24122682	24124182	-	ENST00000456977.1	ENSG00000117308.10	GALE	unmodified	unmodified	unmodified	FALSE	0.903229	10	5	3	2	5	0	26	4	4
1	24125273	24126773	-	ENST00000429356.1	ENSG00000117308.10	GALE	H3K4me3-only	H3K4me3-only	H3K4me3-only	FALSE	0.333735	18	9	26	2	8	0	11	8	56
1	24126510	24128010	-	ENST00000418277.1	ENSG00000117308.10	GALE	H3K4me3-only	H3K4me3-only	H3K4me3-only	FALSE	0.0652864	37	9	172	1	79	4	5	16	135
1	24126263	24127763	-	ENST00000425913.1	ENSG00000117308.10	GALE	H3K4me3-only	H3K4me3-only	H3K4me3-only	FALSE	0.0110377	33	8	174	3	72	4	4	18	141
1	24125310	24126810	-	ENST00000445705.1	ENSG00000117308.10	GALE	H3K4me3-only	H3K4me3-only	H3K4me3-only	FALSE	0.285545	18	11	33	2	9	0	11	8	61
1	24151199	24152699	-	ENST00000374490.3	ENSG00000117305.10	HMGCL	H3K4me3-only	H3K4me3-only	bivalent	FALSE	0.0777162	20	12	188	8	59	7	9	19	134
1	24151168	24152668	-	ENST00000436439.2	ENSG00000117305.10	HMGCL	H3K4me3-only	H3K4me3-only	bivalent	FALSE	0.0955691	21	12	187	8	59	7	8	19	132
1	24164360	24165860	-	ENST00000374483.4	ENSG00000117305.10	HMGCL	unmodified	H3K4me3-only	H3K4me3-only	FALSE	0.251667	25	14	20	5	8	4	4	12	65
1	24151142	24152642	-	ENST00000235958.4	ENSG00000117305.10	HMGCL	H3K4me3-only	H3K4me3-only	bivalent	FALSE	0.0955691	22	12	184	8	58	7	8	19	132
1	24194034	24195534	-	ENST00000374479.3	ENSG00000179163.11	FUCA1	H3K4me3-only	H3K4me3-only	H3K4me3 partial bivalent	TRUE	0.0992079	33	20	114	6	36	8	6	29	99
1	24239102	24240602	-	ENST00000374472.4	ENSG00000188822.6	CNR2	unmodified	unmodified	unmodified	FALSE	0.51437	14	13	3	3	6	3	7	5	15
1	24284799	24286299	-	ENST00000536471.1	ENSG00000188822.6	CNR2	unmodified	unmodified	unmodified	FALSE	NA	0	1	0	0	0	0	1	0	2
1	24284849	24286349	+	ENST00000471915.1	ENSG00000189266.7	PNRC2	unmodified	unmodified	unmodified	FALSE	NA	0	1	0	0	0	0	1	0	2
1	24285552	24287052	+	ENST00000334351.7	ENSG00000189266.7	PNRC2	unmodified	unmodified	unmodified	FALSE	0	0	1	9	0	2	0	0	1	5
1	24285568	24287068	+	ENST00000374468.1	ENSG00000189266.7	PNRC2	unmodified	unmodified	unmodified	FALSE	0	0	1	9	0	2	0	0	1	4
1	24286708	24288208	+	ENST00000579103.1	ENSG00000189266.7	PNRC2	unmodified	unmodified	unmodified	FALSE	0	0	2	10	1	2	0	2	1	2
1	24306071	24307571	-	ENST00000344989.6	ENSG00000188529.10	SRSF10	unmodified	unmodified	unmodified	FALSE	NA	1	0	4	1	5	1	0	3	11
1	24306036	24307536	-	ENST00000453840.3	ENSG00000188529.10	SRSF10	unmodified	unmodified	unmodified	FALSE	NA	1	0	4	1	5	1	0	3	11
1	24306096	24307596	-	ENST00000484146.2	ENSG00000188529.10	SRSF10	unmodified	unmodified	unmodified	FALSE	NA	1	0	4	1	5	1	0	3	11
1	24306048	24307548	-	ENST00000374452.5	ENSG00000188529.10	SRSF10	unmodified	unmodified	unmodified	FALSE	NA	1	0	4	1	5	1	0	3	11
1	24306034	24307534	-	ENST00000374453.3	ENSG00000188529.10	SRSF10	unmodified	unmodified	unmodified	FALSE	NA	1	0	4	1	5	1	0	3	11
1	24306067	24307567	-	ENST00000343255.5	ENSG00000188529.10	SRSF10	unmodified	unmodified	unmodified	FALSE	NA	1	0	4	1	5	1	0	3	11
1	24306059	24307559	-	ENST00000492112.2	ENSG00000188529.10	SRSF10	unmodified	unmodified	unmodified	FALSE	NA	1	0	4	1	5	1	0	3	11
1	24392319	24393819	-	ENST00000338909.5	ENSG00000142661.14	MYOM3	H3K27me3-only	H3K27me3-only	H3K27me3-only	FALSE	0.772502	15	1	3	2	6	13	7	11	3
1	24437915	24439415	-	ENST00000374434.3	ENSG00000142661.14	MYOM3	H3K27me3-only	H3K27me3-only	H3K27me3-only	FALSE	0.49468	19	5	2	5	10	12	8	10	9
1	24468861	24470361	-	ENST00000270800.1	ENSG00000142677.3	IL22RA1	H3K27me3-only	H3K27me3-only	H3K27me3-only	FALSE	0.760991	11	4	2	2	3	11	3	8	9
1	24513001	24514501	-	ENST00000327535.1	ENSG00000185436.7	IFNLR1	H3K4me3 partial bivalent	H3K4me3 partial bivalent	H3K4me3 partial bivalent	FALSE	0.21305	18	17	88	5	41	5	11	32	174
1	24512988	24514488	-	ENST00000374421.3	ENSG00000185436.7	IFNLR1	H3K4me3 partial bivalent	H3K4me3 partial bivalent	H3K4me3 partial bivalent	FALSE	0.21305	17	17	89	6	41	5	11	32	172
1	24513699	24515199	-	ENST00000374419.1	ENSG00000185436.7	IFNLR1	H3K4me3-only	H3K4me3 partial bivalent	H3K4me3 partial bivalent	FALSE	0.348184	22	16	60	6	23	5	8	26	139
1	24645062	24646562	+	ENST00000361548.4	ENSG00000158055.11	GRHL3	H3K27me3-only	pseudo bivalent	bivalent	FALSE	0.0725546	22	27	18	6	8	23	5	23	123
1	24645131	24646631	+	ENST00000342072.4	ENSG00000158055.11	GRHL3	H3K27me3-only	bivalent	bivalent	FALSE	0.0725546	21	28	18	6	9	21	5	25	123
1	24645165	24646665	+	ENST00000350501.5	ENSG00000158055.11	GRHL3	H3K27me3-only	bivalent	bivalent	FALSE	0.0725546	21	30	19	6	9	21	5	25	123
1	24645306	24646806	+	ENST00000356046.2	ENSG00000158055.11	GRHL3	H3K27me3-only	bivalent	bivalent	FALSE	0.0423433	23	33	20	6	10	22	3	27	117
1	24645554	24647054	+	ENST00000524724.1	ENSG00000158055.11	GRHL3	H3K27me3 partial bivalent	bivalent	bivalent	FALSE	0.0310197	21	31	20	7	11	22	3	29	128
1	24648780	24650280	+	ENST00000236255.4	ENSG00000158055.11	GRHL3	H3K4me3-only	H3K4me3-only	bivalent	TRUE	0.185269	24	17	23	5	10	9	9	24	124
1	24740837	24742337	-	ENST00000374409.1	ENSG00000001460.13	STPG1	unmodified	unmodified	H3K4me3-only	FALSE	0.502832	27	16	17	1	12	1	2	3	17
1	24727199	24728699	-	ENST00000440416.1	ENSG00000001460.13	STPG1	unmodified	unmodified	unmodified	FALSE	0.898587	17	7	4	2	4	1	20	4	4
1	24739465	24740965	-	ENST00000003583.8	ENSG00000001460.13	STPG1	H3K4me3-only	H3K4me3-only	H3K4me3-only	FALSE	0.283446	31	24	84	2	40	2	9	12	73
1	24739480	24740980	-	ENST00000337248.4	ENSG00000001460.13	STPG1	H3K4me3-only	H3K4me3-only	H3K4me3-only	FALSE	0.283446	30	22	84	2	40	2	9	12	72
1	24705563	24707063	-	ENST00000438866.1	ENSG00000001460.13	STPG1	unmodified	unmodified	unmodified	FALSE	0.861115	19	1	2	2	3	5	22	4	9
1	24717419	24718919	-	ENST00000435187.1	ENSG00000001460.13	STPG1	H3K4me3-only	H3K4me3-only	H3K4me3-only	FALSE	0.168241	24	29	24	3	45	4	7	9	25
1	24741534	24743034	+	ENST00000374399.4	ENSG00000001461.12	NIPAL3	H3K4me3-only	H3K4me3-only	H3K4me3-only	FALSE	0.11627	28	23	117	0	30	5	5	14	102
1	24741543	24743043	+	ENST00000003912.3	ENSG00000001461.12	NIPAL3	H3K4me3-only	H3K4me3-only	H3K4me3-only	FALSE	0.114934	29	24	117	0	31	5	5	14	101
1	24741553	24743053	+	ENST00000358028.4	ENSG00000001461.12	NIPAL3	H3K4me3-only	H3K4me3-only	H3K4me3-only	FALSE	0.105867	29	22	117	0	32	5	5	14	103
1	24741554	24743054	+	ENST00000339255.2	ENSG00000001461.12	NIPAL3	H3K4me3-only	H3K4me3-only	H3K4me3-only	FALSE	0.105867	28	22	117	0	32	5	5	14	103
1	24745288	24746788	+	ENST00000428131.1	ENSG00000001461.12	NIPAL3	unmodified	unmodified	unmodified	FALSE	0.876235	19	24	7	1	12	2	43	5	13
1	24781906	24783406	+	ENST00000432012.1	ENSG00000001461.12	NIPAL3	unmodified	unmodified	unmodified	FALSE	0.91918	19	4	3	3	3	2	39	6	4
1	24828637	24830137	+	ENST00000374395.4	ENSG00000117602.7	RCAN3	H3K4me3-only	H3K4me3-only	H3K4me3-only	FALSE	0.00208182	32	15	243	7	152	0	12	23	164
1	24833307	24834807	+	ENST00000425530.1	ENSG00000117602.7	RCAN3	H3K4me3-only	H3K4me3-only	H3K4me3-only	FALSE	0.539345	49	50	36	4	86	2	25	5	50
1	24840060	24841560	+	ENST00000412742.2	ENSG00000117602.7	RCAN3	unmodified	unmodified	unmodified	FALSE	0.856428	17	30	8	4	15	4	39	4	13
1	24840087	24841587	+	ENST00000538532.1	ENSG00000117602.7	RCAN3	unmodified	unmodified	unmodified	FALSE	0.850468	17	28	8	4	15	4	40	4	13
1	24840113	24841613	+	ENST00000374393.2	ENSG00000117602.7	RCAN3	unmodified	unmodified	unmodified	FALSE	0.830804	17	27	8	4	15	3	40	4	12
1	24881852	24883352	+	ENST00000374392.2	ENSG00000184454.6	NCMAP	H3K4me3-only	bivalent	bivalent	TRUE	0.27997	23	16	41	3	15	12	5	25	173
1	24966972	24968472	+	ENST00000593639.1	ENSG00000133226.12	SRRM1	unmodified	unmodified	H3K4me3-only	FALSE	0.566634	34	16	20	1	23	2	6	0	22
1	24968753	24970253	+	ENST00000323848.9	ENSG00000133226.12	SRRM1	H3K4me3-only	H3K4me3-only	H3K4me3-only	FALSE	0.0004995	54	6	209	3	144	3	3	22	138
1	24969025	24970525	+	ENST00000447431.2	ENSG00000133226.12	SRRM1	H3K4me3-only	H3K4me3-only	H3K4me3-only	FALSE	0.000484262	60	9	209	3	124	3	2	27	160
1	24969040	24970540	+	ENST00000374389.4	ENSG00000133226.12	SRRM1	H3K4me3-only	H3K4me3-only	H3K4me3-only	FALSE	0.000490918	60	9	210	3	119	3	2	27	159
1	24969300	24970800	+	ENST00000596378.1	ENSG00000133226.12	SRRM1	H3K4me3-only	H3K4me3-only	H3K4me3-only	FALSE	0.00208029	56	10	182	5	67	4	3	22	146
1	24974667	24976167	+	ENST00000537199.1	ENSG00000133226.12	SRRM1	unmodified	unmodified	unmodified	FALSE	0.843395	25	8	12	3	5	3	67	8	3
1	25071098	25072598	+	ENST00000374379.4	ENSG00000169504.10	CLIC4	H3K4me3 partial bivalent	H3K4me3 partial bivalent	H3K4me3 partial bivalent	FALSE	0.0180044	24	5	92	1	20	6	1	46	188
1	25290751	25292251	-	ENST00000399916.1	ENSG00000020633.14	RUNX3	H3K4me3-only	H3K4me3-only	H3K4me3-only	FALSE	0.380795	34	28	30	0	57	5	2	4	37
1	25255618	25257118	-	ENST00000308873.6	ENSG00000020633.14	RUNX3	H3K4me3-only	H3K4me3-only	H3K4me3 partial bivalent	TRUE	0.00164846	28	9	173	2	88	0	6	23	113
1	25290725	25292225	-	ENST00000338888.3	ENSG00000020633.14	RUNX3	H3K4me3-only	H3K4me3-only	H3K4me3-only	FALSE	0.365741	33	27	30	0	57	5	2	4	39
1	25254862	25256362	-	ENST00000540420.1	ENSG00000020633.14	RUNX3	H3K4me3-only	H3K4me3-only	H3K4me3 partial bivalent	FALSE	0.00413426	27	7	271	1	114	1	10	27	179
1	25558234	25559734	-	ENST00000236273.4	ENSG00000117614.5	SYF2	H3K4me3-only	H3K4me3-only	H3K4me3-only	FALSE	0.0151028	60	21	198	7	113	3	10	25	165
1	25558227	25559727	-	ENST00000354361.3	ENSG00000117614.5	SYF2	H3K4me3-only	H3K4me3-only	H3K4me3-only	FALSE	0.0151028	60	21	198	7	113	3	10	25	165
1	25573260	25574760	-	ENST00000243189.7	ENSG00000117616.13	C1orf63	H3K4me3-only	H3K4me3-only	H3K4me3-only	FALSE	0.0163784	54	8	274	7	134	3	11	25	167
1	25573195	25574695	-	ENST00000417642.2	ENSG00000117616.13	C1orf63	H3K4me3-only	H3K4me3-only	H3K4me3-only	FALSE	0.000879674	54	8	287	7	138	3	13	27	173
1	25593656	25595156	-	ENST00000568701.1	ENSG00000117616.13	C1orf63	H3K4me3-only	H3K4me3-only	H3K4me3-only	FALSE	0.0848479	9	11	40	1	21	0	2	3	22
1	25663841	25665341	-	ENST00000561867.1	ENSG00000117616.13	C1orf63	H3K4me3-only	H3K4me3-only	H3K4me3 partial bivalent	FALSE	0	22	7	214	3	85	1	4	19	132
1	25663954	25665454	-	ENST00000568996.1	ENSG00000117616.13	C1orf63	H3K4me3-only	H3K4me3-only	H3K4me3-only	FALSE	0	26	8	221	3	83	1	4	19	137
1	25598134	25599634	+	ENST00000328664.4	ENSG00000187010.14	RHD	unmodified	unmodified	unmodified	FALSE	0.852458	4	1	1	2	1	0	2	5	2
1	25598239	25599739	+	ENST00000454452.2	ENSG00000187010.14	RHD	unmodified	unmodified	unmodified	FALSE	0.852458	4	1	2	3	1	0	2	2	2
1	25598289	25599789	+	ENST00000417538.2	ENSG00000187010.14	RHD	unmodified	unmodified	unmodified	FALSE	0.852458	4	1	1	3	1	2	2	2	2
1	25663658	25665158	+	ENST00000374358.4	ENSG00000183726.6	TMEM50A	H3K4me3-only	H3K4me3-only	H3K4me3 partial bivalent	FALSE	0	22	6	172	2	74	1	5	21	102
1	25746586	25748086	-	ENST00000294413.7	ENSG00000188672.12	RHCE	H3K27me3-only	H3K27me3-only	H3K27me3-only	FALSE	0.801802	12	3	1	6	4	11	7	10	7
1	25746613	25748113	-	ENST00000413854.1	ENSG00000188672.12	RHCE	H3K27me3-only	H3K27me3-only	H3K27me3-only	FALSE	0.801802	12	3	1	6	4	11	7	10	8
1	25737180	25738680	-	ENST00000374352.2	ENSG00000188672.12	RHCE	H3K27me3-only	H3K27me3-only	H3K27me3-only	FALSE	0.853664	13	1	6	1	5	14	3	4	2
1	25746536	25748036	-	ENST00000340849.4	ENSG00000188672.12	RHCE	H3K27me3-only	H3K27me3-only	H3K27me3-only	FALSE	0.801802	12	3	1	6	4	11	7	8	7
1	25755933	25757433	-	ENST00000349320.3	ENSG00000188672.12	RHCE	H3K4me3-only	H3K4me3-only	H3K4me3-only	FALSE	0.0643692	37	19	154	0	114	1	6	7	83
1	25728443	25729943	-	ENST00000527747.1	ENSG00000188672.12	RHCE	unmodified	H3K27me3-only	H3K27me3-only	FALSE	0.748363	15	5	3	4	1	8	4	10	10
1	25746533	25748033	-	ENST00000346452.4	ENSG00000188672.12	RHCE	H3K27me3-only	H3K27me3-only	H3K27me3-only	FALSE	0.801802	12	3	1	6	4	11	7	8	7
1	25746546	25748046	-	ENST00000349438.4	ENSG00000188672.12	RHCE	H3K27me3-only	H3K27me3-only	H3K27me3-only	FALSE	0.801802	12	3	1	6	4	11	7	9	7
1	25756638	25758138	+	ENST00000399766.3	ENSG00000204178.5	TMEM57	H3K4me3-only	H3K4me3-only	H3K4me3-only	FALSE	0.000888494	40	5	249	1	143	1	4	21	124
1	25756661	25758161	+	ENST00000374343.4	ENSG00000204178.5	TMEM57	H3K4me3-only	H3K4me3-only	H3K4me3-only	FALSE	0.000900901	40	7	247	1	140	1	4	22	123
1	25869321	25870821	+	ENST00000374338.4	ENSG00000157978.7	LDLRAP1	H3K4me3 partial bivalent	H3K4me3 partial bivalent	H3K4me3 partial bivalent	FALSE	0.157391	21	8	108	1	50	6	8	29	108
1	25943209	25944709	+	ENST00000374332.4	ENSG00000117643.10	MAN1C1	H3K4me3-only	H3K4me3 partial bivalent	H3K4me3 partial bivalent	TRUE	0.00316299	25	5	182	4	54	2	8	28	168
1	25943591	25945091	+	ENST00000263979.3	ENSG00000117643.10	MAN1C1	H3K4me3-only	H3K4me3-only	H3K4me3-only	FALSE	0.0219846	28	9	153	3	43	4	6	22	165
1	26035343	26036843	+	ENST00000374329.1	ENSG00000117643.10	MAN1C1	unmodified	unmodified	unmodified	FALSE	0.971888	20	11	5	3	9	5	11	7	4
1	26125917	26127417	+	ENST00000361547.2	ENSG00000162430.12	SEPN1	H3K4me3-only	H3K4me3-only	H3K4me3-only	FALSE	0.24152	14	18	57	2	30	3	5	8	45
1	26125934	26127434	+	ENST00000374315.1	ENSG00000162430.12	SEPN1	H3K4me3-only	H3K4me3-only	H3K4me3-only	FALSE	0.24152	15	18	57	2	30	3	5	8	44
1	26144381	26145881	+	ENST00000424294.1	ENSG00000117640.13	MTFR1L	unmodified	unmodified	unmodified	FALSE	0.763789	25	19	9	2	15	2	5	3	13
1	26145647	26147147	+	ENST00000374303.2	ENSG00000117640.13	MTFR1L	H3K4me3-only	H3K4me3-only	H3K4me3-only	FALSE	0.0114714	37	20	174	2	76	2	4	12	85
1	26145667	26147167	+	ENST00000533762.1	ENSG00000117640.13	MTFR1L	H3K4me3-only	H3K4me3-only	H3K4me3-only	FALSE	0.011364	38	19	179	2	76	2	3	13	87
1	26145670	26147170	+	ENST00000529116.1	ENSG00000117640.13	MTFR1L	H3K4me3-only	H3K4me3-only	H3K4me3-only	FALSE	0.011364	38	19	180	2	76	2	3	13	87
1	26145680	26147180	+	ENST00000488327.2	ENSG00000117640.13	MTFR1L	H3K4me3-only	H3K4me3-only	H3K4me3-only	FALSE	0.0111479	38	19	183	2	76	1	3	13	87
1	26145681	26147181	+	ENST00000472643.1	ENSG00000117640.13	MTFR1L	H3K4me3-only	H3K4me3-only	H3K4me3-only	FALSE	0.0111479	38	19	183	2	77	1	3	13	87
1	26145720	26147220	+	ENST00000526894.1	ENSG00000117640.13	MTFR1L	H3K4me3-only	H3K4me3-only	H3K4me3-only	FALSE	0.00910904	39	17	188	2	79	1	5	13	88
1	26145727	26147227	+	ENST00000524618.1	ENSG00000117640.13	MTFR1L	H3K4me3-only	H3K4me3-only	H3K4me3-only	FALSE	0.00910904	39	17	188	2	79	2	5	13	90
1	26145744	26147244	+	ENST00000374307.5	ENSG00000117640.13	MTFR1L	H3K4me3-only	H3K4me3-only	H3K4me3-only	FALSE	0.00910904	39	16	188	3	79	2	5	12	88
1	26145934	26147434	+	ENST00000374301.3	ENSG00000117640.13	MTFR1L	H3K4me3-only	H3K4me3-only	H3K4me3-only	FALSE	0.00789656	41	16	199	4	82	3	9	13	92
1	26146184	26147684	+	ENST00000526158.1	ENSG00000117640.13	MTFR1L	H3K4me3-only	H3K4me3-only	H3K4me3-only	FALSE	0.00654664	40	11	193	5	82	6	8	14	94
1	26146569	26148069	+	ENST00000374300.3	ENSG00000117640.13	MTFR1L	H3K4me3-only	H3K4me3-only	H3K4me3-only	FALSE	0.0715717	38	19	173	9	62	6	11	12	88
1	26147264	26148764	+	ENST00000466284.1	ENSG00000117640.13	MTFR1L	H3K4me3-only	H3K4me3-only	H3K4me3-only	FALSE	0.284337	37	23	43	6	21	6	14	11	30
1	26146538	26148038	-	ENST00000536896.1	ENSG00000223474.2	AL020996.1	H3K4me3-only	H3K4me3-only	H3K4me3-only	FALSE	0.0689431	38	17	178	9	63	6	11	13	89
1	26185153	26186653	-	ENST00000538789.1	ENSG00000127423.6	AUNIP	H3K4me3-only	H3K4me3-only	H3K4me3-only	FALSE	0.0577452	38	22	74	4	28	5	10	14	79
1	26196994	26198494	-	ENST00000374296.3	ENSG00000182749.5	PAQR7	unmodified	unmodified	H3K27me3-only	FALSE	0.775707	14	4	7	1	5	7	8	7	2
1	26232207	26233707	-	ENST00000426559.2	ENSG00000117632.16	STMN1	H3K4me3-only	H3K4me3-only	H3K4me3-only	FALSE	0.0596021	39	14	114	4	39	2	4	12	93
1	26231894	26233394	-	ENST00000399728.1	ENSG00000117632.16	STMN1	H3K4me3-only	H3K4me3-only	H3K4me3-only	FALSE	0.00730897	40	14	137	6	36	3	4	21	116
1	26232732	26234232	-	ENST00000357865.2	ENSG00000117632.16	STMN1	H3K4me3-only	H3K4me3-only	H3K4me3-only	FALSE	0.200512	36	15	66	5	22	2	3	7	60
1	26230869	26232369	-	ENST00000374291.1	ENSG00000117632.16	STMN1	H3K4me3-only	H3K4me3-only	H3K4me3-only	FALSE	0.0775117	53	25	106	3	16	4	7	23	101
1	26231230	26232730	-	ENST00000446334.1	ENSG00000117632.16	STMN1	H3K4me3-only	H3K4me3-only	H3K4me3-only	FALSE	0.00609383	49	18	130	4	28	5	7	25	117
1	26323898	26325398	-	ENST00000374282.3	ENSG00000158006.9	PAFAH2	H3K4me3-only	H3K4me3-only	H3K4me3-only	FALSE	0.0919323	42	21	66	1	62	0	9	10	54
1	26323785	26325285	-	ENST00000374284.1	ENSG00000158006.9	PAFAH2	H3K4me3-only	H3K4me3-only	H3K4me3-only	FALSE	0.0396851	48	25	67	1	65	0	11	10	53
1	26323362	26324862	-	ENST00000439092.2	ENSG00000158006.9	PAFAH2	H3K4me3-only	H3K4me3-only	H3K4me3-only	FALSE	0.0107351	51	27	62	1	70	2	16	9	45
1	26323796	26325296	-	ENST00000441420.1	ENSG00000158006.9	PAFAH2	H3K4me3-only	H3K4me3-only	H3K4me3-only	FALSE	0.050294	47	25	67	1	65	0	11	10	54
1	26347521	26349021	+	ENST00000374280.3	ENSG00000158008.5	EXTL1	H3K27me3-only	H3K27me3-only	H3K27me3-only	FALSE	0.682064	11	2	1	8	6	13	7	3	6
1	26371854	26373354	-	ENST00000374278.3	ENSG00000158014.10	SLC30A2	H3K27me3-only	H3K27me3-only	bivalent	TRUE	0.0527811	9	9	9	11	3	25	4	12	78
1	26371874	26373374	-	ENST00000374276.3	ENSG00000158014.10	SLC30A2	H3K27me3-only	H3K27me3-only	bivalent	FALSE	0.0539608	9	9	10	10	3	27	4	12	79
1	26393374	26394874	-	ENST00000374272.3	ENSG00000158022.6	TRIM63	H3K27me3-only	H3K27me3-only	pseudo bivalent	FALSE	0.645166	6	4	7	3	3	19	3	14	6
1	26436914	26438414	+	ENST00000444713.1	ENSG00000175087.5	PDIK1L	H3K4me3-only	H3K4me3-only	H3K4me3-only	FALSE	0.0178687	43	8	185	2	62	3	6	18	89
1	26437578	26439078	+	ENST00000374271.4	ENSG00000175087.5	PDIK1L	H3K4me3-only	H3K4me3-only	H3K4me3-only	FALSE	0.00124695	45	4	242	5	64	1	8	18	117
1	26437590	26439090	+	ENST00000374269.1	ENSG00000175087.5	PDIK1L	H3K4me3-only	H3K4me3-only	H3K4me3-only	FALSE	0.00121809	45	4	242	5	63	1	8	18	117
1	26484761	26486261	+	ENST00000374268.3	ENSG00000197245.4	FAM110D	H3K27me3-only	H3K27me3-only	H3K27me3-only	FALSE	0.772732	15	6	4	5	7	19	4	12	31
1	26495612	26497112	+	ENST00000374266.5	ENSG00000142684.7	ZNF593	H3K4me3-only	H3K4me3-only	H3K4me3-only	TRUE	0.110585	40	18	98	2	65	4	10	20	102
1	26495683	26497183	+	ENST00000270812.5	ENSG00000142684.7	ZNF593	H3K4me3-only	H3K4me3-only	H3K4me3-only	FALSE	0.127822	40	18	100	2	65	4	11	20	106
1	26503144	26504644	+	ENST00000361530.6	ENSG00000142675.13	CNKSR1	unmodified	unmodified	unmodified	FALSE	0.735642	17	4	10	2	7	5	6	7	16
1	26503250	26504750	+	ENST00000374253.5	ENSG00000142675.13	CNKSR1	unmodified	unmodified	unmodified	FALSE	0.727968	16	4	9	2	10	4	6	7	16
1	26505909	26507409	+	ENST00000531191.1	ENSG00000142675.13	CNKSR1	unmodified	unmodified	unmodified	FALSE	0.714719	21	1	6	4	6	5	6	10	4
1	26516302	26517802	+	ENST00000338855.2	ENSG00000188782.3	CATSPER4	unmodified	unmodified	unmodified	FALSE	0.794663	18	9	8	0	9	4	4	2	6
1	26559941	26561441	+	ENST00000451429.2	ENSG00000130695.9	CEP85	H3K4me3-only	H3K4me3-only	H3K4me3-only	FALSE	0.0289422	56	13	131	3	64	2	5	10	78
1	26559943	26561443	+	ENST00000252992.4	ENSG00000130695.9	CEP85	H3K4me3-only	H3K4me3-only	H3K4me3-only	FALSE	0.0255039	57	13	131	3	64	2	5	10	78
1	26583414	26584914	+	ENST00000453146.1	ENSG00000130695.9	CEP85	unmodified	unmodified	unmodified	FALSE	0.951145	18	3	1	2	3	1	49	4	2
1	26604917	26606417	+	ENST00000270792.5	ENSG00000142669.9	SH3BGRL3	H3K4me3-only	H3K4me3-only	H3K4me3-only	FALSE	0.245553	40	29	64	3	46	1	8	7	62
1	26605863	26607363	+	ENST00000319041.6	ENSG00000142669.9	SH3BGRL3	H3K4me3-only	H3K4me3-only	H3K4me3-only	FALSE	0.0397524	35	20	139	3	82	3	14	13	116
1	26632377	26633877	-	ENST00000314675.7	ENSG00000158062.16	UBXN11	H3K4me3-only	H3K4me3-only	H3K4me3-only	FALSE	0.00253587	36	27	85	0	63	9	6	8	62
1	26632361	26633861	-	ENST00000374223.1	ENSG00000158062.16	UBXN11	H3K4me3-only	H3K4me3-only	H3K4me3-only	FALSE	0.0552882	35	27	85	0	63	9	6	8	62
1	26632373	26633873	-	ENST00000357089.4	ENSG00000158062.16	UBXN11	H3K4me3-only	H3K4me3-only	H3K4me3-only	FALSE	0.0242964	36	27	85	0	63	9	6	8	62
1	26632386	26633886	-	ENST00000374221.3	ENSG00000158062.16	UBXN11	H3K4me3-only	H3K4me3-only	H3K4me3-only	FALSE	0.00253587	36	27	86	0	64	9	6	8	62
1	26644104	26645604	-	ENST00000374222.1	ENSG00000158062.16	UBXN11	H3K4me3-only	H3K4me3-only	H3K4me3-only	FALSE	0.0214609	38	13	194	2	45	5	17	16	194
1	26644006	26645506	-	ENST00000374217.2	ENSG00000158062.16	UBXN11	H3K4me3-only	H3K4me3-only	H3K4me3-only	FALSE	0.0549208	38	15	188	2	49	6	17	17	200
1	26632376	26633876	-	ENST00000535108.1	ENSG00000158062.16	UBXN11	H3K4me3-only	H3K4me3-only	H3K4me3-only	FALSE	0.0189631	36	27	85	0	63	9	6	8	62
1	26632350	26633850	-	ENST00000374215.1	ENSG00000158062.16	UBXN11	H3K4me3-only	H3K4me3-only	H3K4me3-only	FALSE	0.0552882	36	27	85	0	64	9	6	8	62
1	26628908	26630408	-	ENST00000452980.1	ENSG00000158062.16	UBXN11	unmodified	unmodified	unmodified	FALSE	0.88806	16	9	6	1	4	3	4	0	9
1	26628757	26630257	-	ENST00000442942.2	ENSG00000158062.16	UBXN11	unmodified	unmodified	H3K27me3-only	FALSE	0.909091	15	8	6	1	6	6	4	2	10
1	26632730	26634230	-	ENST00000450041.1	ENSG00000158062.16	UBXN11	H3K4me3-only	H3K4me3-only	pseudo bivalent	FALSE	0.00115398	39	23	91	1	61	11	6	11	64
1	26632317	26633817	-	ENST00000421827.2	ENSG00000158062.16	UBXN11	H3K4me3-only	H3K4me3-only	H3K4me3-only	FALSE	0.0552882	35	27	83	0	64	9	5	8	61
1	26643698	26645198	+	ENST00000374213.2	ENSG00000169442.4	CD52	H3K4me3-only	H3K4me3-only	H3K4me3-only	FALSE	0.0706819	33	19	159	1	39	7	12	15	165
1	26669826	26671326	-	ENST00000527815.1	ENSG00000176092.9	AIM1L	unmodified	H3K27me3-only	H3K27me3-only	FALSE	0.824271	11	5	5	2	9	7	5	7	10
1	26669693	26671193	-	ENST00000308182.5	ENSG00000176092.9	AIM1L	unmodified	H3K27me3-only	H3K27me3-only	FALSE	0.805223	14	4	8	2	9	8	6	7	10
1	26665087	26666587	-	ENST00000429942.2	ENSG00000176092.9	AIM1L	unmodified	unmodified	unmodified	FALSE	0.755691	22	7	6	3	8	3	2	3	5
1	26679871	26681371	-	ENST00000475866.2	ENSG00000176092.9	AIM1L	unmodified	unmodified	unmodified	FALSE	0.870317	22	7	3	1	9	5	5	2	2
1	26698476	26699976	-	ENST00000403843.1	ENSG00000176083.13	ZNF683	unmodified	unmodified	unmodified	FALSE	0.755379	28	43	8	2	28	4	5	5	25
1	26698516	26700016	-	ENST00000436292.1	ENSG00000176083.13	ZNF683	unmodified	unmodified	unmodified	FALSE	0.755379	30	43	8	2	27	4	5	6	26
1	26700263	26701763	-	ENST00000455900.1	ENSG00000176083.13	ZNF683	unmodified	unmodified	unmodified	FALSE	0.458214	32	49	10	7	28	3	12	5	22
1	26696486	26697986	-	ENST00000451801.1	ENSG00000176083.13	ZNF683	unmodified	unmodified	unmodified	FALSE	0.771925	25	50	3	13	25	3	11	4	19
1	26696491	26697991	-	ENST00000454975.1	ENSG00000176083.13	ZNF683	unmodified	unmodified	unmodified	FALSE	0.771925	25	50	3	13	25	3	11	4	19
1	26698485	26699985	-	ENST00000453132.1	ENSG00000176083.13	ZNF683	unmodified	unmodified	unmodified	FALSE	0.755379	29	42	8	2	27	4	5	5	25
1	26698441	26699941	-	ENST00000423508.1	ENSG00000176083.13	ZNF683	unmodified	unmodified	unmodified	FALSE	0.800413	28	41	8	2	29	3	6	5	26
1	26700193	26701693	-	ENST00000416125.1	ENSG00000176083.13	ZNF683	unmodified	unmodified	unmodified	FALSE	0.542957	32	51	11	7	28	3	12	5	23
1	26736519	26738019	+	ENST00000326279.6	ENSG00000131914.6	LIN28A	H3K27me3 partial bivalent	H3K27me3 partial bivalent	H3K27me3 partial bivalent	FALSE	0.0804458	16	11	6	14	4	34	2	25	76
1	26736558	26738058	+	ENST00000254231.4	ENSG00000131914.6	LIN28A	H3K27me3 partial bivalent	H3K27me3 partial bivalent	H3K27me3 partial bivalent	FALSE	0.0707775	16	12	5	14	4	34	2	25	78
1	26758057	26759557	+	ENST00000427245.2	ENSG00000117682.12	DHDDS	H3K4me3-only	H3K4me3-only	H3K4me3-only	FALSE	0.0878819	45	36	116	2	32	10	13	31	134
1	26758080	26759580	+	ENST00000525682.2	ENSG00000117682.12	DHDDS	H3K4me3-only	H3K4me3-only	H3K4me3-only	FALSE	0.0841877	45	35	116	2	32	10	13	32	134
1	26758081	26759581	+	ENST00000526219.1	ENSG00000117682.12	DHDDS	H3K4me3-only	H3K4me3-only	H3K4me3-only	FALSE	0.0841877	45	35	116	2	32	10	13	32	134
1	26758083	26759583	+	ENST00000374185.3	ENSG00000117682.12	DHDDS	H3K4me3-only	H3K4me3-only	H3K4me3-only	FALSE	0.0841877	45	35	116	2	32	10	13	32	134
1	26758096	26759596	+	ENST00000360009.2	ENSG00000117682.12	DHDDS	H3K4me3-only	H3K4me3-only	H3K4me3-only	FALSE	0.0841877	45	35	116	2	32	10	13	32	134
1	26758107	26759607	+	ENST00000533087.1	ENSG00000117682.12	DHDDS	H3K4me3-only	H3K4me3-only	H3K4me3-only	FALSE	0.0841877	47	35	116	2	32	10	13	32	134
1	26758108	26759608	+	ENST00000531312.1	ENSG00000117682.12	DHDDS	H3K4me3-only	H3K4me3-only	H3K4me3-only	FALSE	0.0841877	47	35	116	2	32	10	13	32	134
1	26758109	26759609	+	ENST00000525165.1	ENSG00000117682.12	DHDDS	H3K4me3-only	H3K4me3-only	H3K4me3-only	FALSE	0.0841877	47	35	116	2	32	10	13	32	134
1	26758112	26759612	+	ENST00000525546.1	ENSG00000117682.12	DHDDS	H3K4me3-only	H3K4me3-only	H3K4me3-only	FALSE	0.0841877	47	35	116	2	32	10	13	32	134
1	26758131	26759631	+	ENST00000436153.2	ENSG00000117682.12	DHDDS	H3K4me3-only	H3K4me3-only	H3K4me3-only	FALSE	0.0598279	46	34	116	2	31	9	13	32	134
1	26758144	26759644	+	ENST00000530781.1	ENSG00000117682.12	DHDDS	H3K4me3-only	H3K4me3-only	H3K4me3-only	FALSE	0.0598279	46	34	116	2	31	9	13	32	134
1	26758632	26760132	+	ENST00000430232.1	ENSG00000117682.12	DHDDS	H3K4me3-only	H3K4me3-only	H3K4me3-only	FALSE	0.201655	42	38	78	0	27	4	14	21	90
1	26768577	26770077	+	ENST00000431933.1	ENSG00000117682.12	DHDDS	unmodified	unmodified	unmodified	FALSE	0.960784	34	3	3	3	5	4	62	6	3
1	26772105	26773605	+	ENST00000416052.1	ENSG00000117682.12	DHDDS	unmodified	unmodified	unmodified	FALSE	0.938562	21	8	5	2	4	2	28	4	2
1	26798260	26799760	+	ENST00000361427.5	ENSG00000198830.6	HMGN2	H3K4me3-only	H3K4me3-only	H3K4me3-only	FALSE	0	42	11	255	5	157	1	11	19	130
1	26855508	26857008	+	ENST00000374168.2	ENSG00000117676.9	RPS6KA1	H3K4me3-only	H3K4me3-only	H3K4me3 partial bivalent	FALSE	0.135136	24	16	87	5	37	3	4	23	128
1	26855519	26857019	+	ENST00000374166.4	ENSG00000117676.9	RPS6KA1	H3K4me3-only	H3K4me3-only	H3K4me3 partial bivalent	FALSE	0.119266	24	16	87	5	37	3	4	23	129
1	26856959	26858459	+	ENST00000526792.1	ENSG00000117676.9	RPS6KA1	unmodified	unmodified	unmodified	FALSE	0.780666	29	22	15	2	15	5	13	9	43
1	26857069	26858569	+	ENST00000529454.1	ENSG00000117676.9	RPS6KA1	unmodified	unmodified	unmodified	FALSE	0.841635	28	21	12	2	15	5	10	9	34
1	26868853	26870353	+	ENST00000530003.1	ENSG00000117676.9	RPS6KA1	unmodified	unmodified	H3K4me3-only	FALSE	0.528692	22	26	15	2	21	3	10	1	22
1	26871593	26873093	+	ENST00000531382.1	ENSG00000117676.9	RPS6KA1	H3K4me3-only	H3K4me3-only	H3K4me3-only	FALSE	0.280808	36	27	94	2	42	6	9	7	104
1	26882784	26884284	+	ENST00000403732.2	ENSG00000117676.9	RPS6KA1	unmodified	unmodified	unmodified	FALSE	0.926102	19	7	4	5	15	4	44	6	4
1	26898011	26899511	+	ENST00000438977.1	ENSG00000117676.9	RPS6KA1	unmodified	unmodified	unmodified	FALSE	0.923654	15	2	4	1	11	4	54	4	3
1	27021774	27023274	+	ENST00000324856.7	ENSG00000117713.13	ARID1A	H3K4me3-only	H3K4me3-only	H3K4me3 partial bivalent	FALSE	0.00179116	39	6	273	2	115	4	8	29	133
1	27022145	27023645	+	ENST00000457599.2	ENSG00000117713.13	ARID1A	H3K4me3-only	H3K4me3-only	H3K4me3-only	FALSE	0.00271568	37	6	267	2	130	2	7	25	141
1	27053449	27054949	+	ENST00000524572.1	ENSG00000117713.13	ARID1A	unmodified	unmodified	unmodified	FALSE	0.67569	33	43	10	2	15	2	25	5	8
1	27055121	27056621	+	ENST00000374152.2	ENSG00000117713.13	ARID1A	unmodified	unmodified	unmodified	FALSE	0.913054	25	19	6	6	16	1	42	4	6
1	27096970	27098470	+	ENST00000430799.2	ENSG00000117713.13	ARID1A	unmodified	unmodified	unmodified	FALSE	0.895176	29	6	6	2	16	1	55	3	3
1	27098705	27100205	+	ENST00000540690.1	ENSG00000117713.13	ARID1A	unmodified	unmodified	unmodified	FALSE	0.907311	15	2	3	2	14	2	73	1	3
1	27113213	27114713	+	ENST00000430292.1	ENSG00000060642.6	PIGV	H3K4me3-only	H3K4me3-only	H3K4me3-only	FALSE	0.0221055	56	33	147	3	104	2	6	12	81
1	27113736	27115236	+	ENST00000078527.4	ENSG00000060642.6	PIGV	H3K4me3-only	H3K4me3-only	H3K4me3-only	FALSE	0.00144772	58	15	209	0	116	5	7	20	137
1	27113839	27115339	+	ENST00000431541.1	ENSG00000060642.6	PIGV	H3K4me3-only	H3K4me3-only	H3K4me3-only	FALSE	0.00218204	57	15	215	2	114	5	7	19	147
1	27113929	27115429	+	ENST00000449950.2	ENSG00000060642.6	PIGV	H3K4me3-only	H3K4me3-only	H3K4me3-only	FALSE	0.00218204	54	14	220	2	108	5	7	18	151
1	27113936	27115436	+	ENST00000374145.1	ENSG00000060642.6	PIGV	H3K4me3-only	H3K4me3-only	H3K4me3-only	FALSE	0.00218204	53	14	220	2	108	5	7	18	150
1	27114669	27116169	+	ENST00000455364.1	ENSG00000060642.6	PIGV	H3K4me3-only	H3K4me3-only	H3K4me3-only	FALSE	0.00897675	50	20	124	7	51	6	9	12	107
1	27152451	27153951	+	ENST00000374142.4	ENSG00000204160.7	ZDHHC18	H3K4me3-only	H3K4me3-only	H3K4me3-only	FALSE	0.11271	20	16	112	2	66	2	9	10	95
1	27157745	27159245	+	ENST00000374141.2	ENSG00000204160.7	ZDHHC18	unmodified	unmodified	unmodified	FALSE	0.782725	24	27	4	2	24	2	35	6	14
1	27157761	27159261	+	ENST00000534643.1	ENSG00000204160.7	ZDHHC18	unmodified	unmodified	unmodified	FALSE	0.782725	24	27	4	2	25	2	33	6	14
1	27176103	27177603	+	ENST00000488397.3	ENSG00000204160.7	ZDHHC18	unmodified	unmodified	unmodified	FALSE	0.904928	25	2	3	2	8	2	57	5	1
1	27188883	27190383	+	ENST00000339276.4	ENSG00000175793.10	SFN	unmodified	unmodified	unmodified	TRUE	0.836169	18	11	6	6	11	2	4	4	9
1	27216038	27217538	-	ENST00000374135.4	ENSG00000142751.10	GPN2	H3K4me3-only	H3K4me3-only	H3K4me3-only	FALSE	0.0400961	29	14	157	4	95	0	9	18	111
1	27212266	27213766	-	ENST00000374133.3	ENSG00000142751.10	GPN2	unmodified	unmodified	unmodified	FALSE	0.940557	20	7	5	3	5	0	43	2	3
1	27216001	27217501	-	ENST00000431781.2	ENSG00000142751.10	GPN2	H3K4me3-only	H3K4me3-only	H3K4me3-only	FALSE	0.0400961	30	13	158	4	94	0	9	18	112
1	27219189	27220689	-	ENST00000445019.1	ENSG00000198746.8	GPATCH3	unmodified	unmodified	unmodified	FALSE	0.931532	21	3	3	3	4	2	48	6	9
1	27226207	27227707	-	ENST00000361720.5	ENSG00000198746.8	GPATCH3	H3K4me3-only	H3K4me3-only	H3K4me3-only	FALSE	0.102671	45	25	193	0	82	1	6	15	98
1	27218633	27220133	-	ENST00000450844.1	ENSG00000198746.8	GPATCH3	unmodified	unmodified	unmodified	FALSE	0.928092	17	6	1	2	7	2	43	5	9
1	27225979	27227479	+	ENST00000435827.2	ENSG00000090273.9	NUDC	H3K4me3-only	H3K4me3-only	H3K4me3-only	FALSE	0.0478657	44	28	190	1	85	2	10	15	98
1	27247467	27248967	+	ENST00000321265.5	ENSG00000090273.9	NUDC	H3K4me3-only	H3K4me3-only	H3K4me3-only	FALSE	0.0446009	42	22	127	3	95	2	6	21	90
1	27247883	27249383	+	ENST00000452707.1	ENSG00000090273.9	NUDC	H3K4me3-only	H3K4me3-only	H3K4me3-only	FALSE	0.035566	47	19	131	3	73	3	10	24	90
1	27239707	27241207	-	ENST00000254227.3	ENSG00000131910.4	NR0B2	H3K27me3-only	H3K27me3-only	H3K27me3-only	FALSE	0.84314	11	4	1	0	3	13	3	4	3
1	27286147	27287647	-	ENST00000320567.5	ENSG00000175707.7	C1orf172	H3K4me3-only	H3K4me3 partial bivalent	bivalent	FALSE	0.112965	37	13	88	6	26	12	11	39	171
1	27319448	27320948	+	ENST00000522111.2	ENSG00000253368.3	TRNP1	bivalent	bivalent	bivalent	FALSE	0.0169748	22	22	66	8	12	20	9	60	334
1	27320060	27321560	+	ENST00000531285.1	ENSG00000253368.3	TRNP1	bivalent	bivalent	bivalent	FALSE	0.114061	28	12	62	6	9	18	6	63	340
1	27338577	27340077	-	ENST00000289166.5	ENSG00000158246.7	FAM46B	H3K27me3-only	H3K27me3 partial bivalent	bivalent	FALSE	0.094417	30	16	17	8	9	36	8	33	207
1	27480651	27482151	-	ENST00000263980.3	ENSG00000090020.6	SLC9A1	H3K4me3-only	H3K4me3-only	H3K4me3-only	FALSE	0.167974	37	15	130	3	125	4	8	19	131
1	27480223	27481723	-	ENST00000545949.1	ENSG00000090020.6	SLC9A1	H3K4me3-only	H3K4me3-only	H3K4me3-only	FALSE	0.377829	34	25	92	5	57	4	10	18	132
1	27480339	27481839	-	ENST00000374086.3	ENSG00000090020.6	SLC9A1	H3K4me3-only	H3K4me3-only	H3K4me3-only	FALSE	0.344728	35	22	98	4	68	4	9	17	126
1	27492722	27494222	-	ENST00000374084.2	ENSG00000090020.6	SLC9A1	H3K27me3-only	H3K27me3-only	H3K27me3-only	FALSE	0.762113	19	4	6	1	5	15	2	19	4
1	27560257	27561757	+	ENST00000319394.3	ENSG00000142784.11	WDTC1	H3K4me3-only	H3K4me3-only	H3K4me3 partial bivalent	FALSE	0.114034	44	13	151	0	58	2	3	35	88
1	27560409	27561909	+	ENST00000361771.3	ENSG00000142784.11	WDTC1	H3K4me3-only	H3K4me3-only	H3K4me3 partial bivalent	FALSE	0.0898468	50	15	159	0	62	2	3	36	106
1	27647901	27649401	+	ENST00000374076.4	ENSG00000186501.10	TMEM222	H3K4me3-only	H3K4me3-only	H3K4me3-only	FALSE	0.103896	47	13	137	1	66	2	8	14	111
1	27647989	27649489	+	ENST00000608611.1	ENSG00000186501.10	TMEM222	H3K4me3-only	H3K4me3-only	H3K4me3-only	FALSE	0.0881607	47	14	147	2	70	1	7	15	123
1	27647995	27649495	+	ENST00000466759.1	ENSG00000186501.10	TMEM222	H3K4me3-only	H3K4me3-only	H3K4me3-only	FALSE	0.0809099	48	14	147	2	70	1	7	15	123
1	27648022	27649522	+	ENST00000464813.1	ENSG00000186501.10	TMEM222	H3K4me3-only	H3K4me3-only	H3K4me3-only	FALSE	0.0729098	48	14	147	2	71	1	7	15	126
1	27648041	27649541	+	ENST00000498220.1	ENSG00000186501.10	TMEM222	H3K4me3-only	H3K4me3-only	H3K4me3-only	FALSE	0.0729098	49	14	147	2	72	1	7	15	126
1	27667763	27669263	+	ENST00000318074.5	ENSG00000142765.13	SYTL1	H3K4me3-only	H3K4me3-only	H3K4me3-only	FALSE	0.0220285	32	21	112	1	42	2	10	17	133
1	27668969	27670469	+	ENST00000473280.1	ENSG00000142765.13	SYTL1	H3K4me3-only	H3K4me3-only	H3K4me3-only	FALSE	0.0227768	21	17	144	2	66	0	14	9	130
1	27670614	27672114	+	ENST00000543823.1	ENSG00000142765.13	SYTL1	H3K4me3-only	H3K4me3-only	H3K4me3-only	FALSE	0.932376	10	22	16	1	8	0	20	2	20
1	27682212	27683712	-	ENST00000486046.1	ENSG00000142733.10	MAP3K6	unmodified	unmodified	H3K4me3-only	FALSE	0.763247	18	23	14	1	12	3	13	4	18
1	27689692	27691192	-	ENST00000472410.1	ENSG00000142733.10	MAP3K6	unmodified	unmodified	unmodified	FALSE	0.913042	11	5	8	1	7	2	4	2	10
1	27692599	27694099	-	ENST00000374040.3	ENSG00000142733.10	MAP3K6	H3K4me3-only	H3K4me3-only	H3K4me3-only	FALSE	0.111267	23	12	44	2	27	3	4	19	69
1	27692633	27694133	-	ENST00000493901.1	ENSG00000142733.10	MAP3K6	H3K4me3-only	H3K4me3-only	H3K4me3-only	FALSE	0.111267	24	11	41	2	26	3	4	19	62
1	27692607	27694107	-	ENST00000357582.2	ENSG00000142733.10	MAP3K6	H3K4me3-only	H3K4me3-only	H3K4me3-only	FALSE	0.111267	24	11	44	2	27	3	4	19	67
1	27700565	27702065	-	ENST00000270879.4	ENSG00000142748.8	FCN3	H3K27me3-only	H3K27me3-only	H3K27me3-only	FALSE	0.835328	15	3	5	1	3	12	8	5	5
1	27709043	27710543	-	ENST00000374027.3	ENSG00000174950.6	CD164L2	H3K27me3-only	H3K27me3-only	H3K27me3-only	FALSE	0.530956	21	7	1	3	4	12	10	8	35
1	27709120	27710620	-	ENST00000374030.1	ENSG00000174950.6	CD164L2	unmodified	H3K27me3-only	H3K27me3-only	FALSE	0.494495	22	7	1	2	4	11	10	8	36
1	27709046	27710546	-	ENST00000374025.3	ENSG00000174950.6	CD164L2	H3K27me3-only	H3K27me3-only	H3K27me3-only	FALSE	0.530956	21	7	1	3	4	12	10	8	35
1	27718398	27719898	+	ENST00000374024.3	ENSG00000181773.6	GPR3	H3K4me3-only	H3K4me3-only	pseudo bivalent	FALSE	0.167664	35	16	33	1	31	11	5	12	89
1	27815919	27817419	-	ENST00000430629.2	ENSG00000158195.6	WASF2	H3K4me3-only	H3K4me3-only	H3K4me3-only	FALSE	0.0491572	43	14	213	3	114	3	7	26	128
1	27815812	27817312	-	ENST00000536657.1	ENSG00000158195.6	WASF2	H3K4me3-only	H3K4me3-only	H3K4me3-only	FALSE	0.00457332	44	11	219	3	114	3	7	26	127
1	27929352	27930852	-	ENST00000247087.5	ENSG00000126705.9	AHDC1	H3K4me3 partial bivalent	H3K4me3 partial bivalent	H3K4me3 partial bivalent	FALSE	0.00172712	30	16	167	3	41	6	4	40	177
1	27929393	27930893	-	ENST00000374011.2	ENSG00000126705.9	AHDC1	H3K4me3 partial bivalent	H3K4me3 partial bivalent	H3K4me3 partial bivalent	FALSE	0	32	15	169	3	42	6	4	40	179
1	27961038	27962538	-	ENST00000374005.3	ENSG00000000938.8	FGR	unmodified	unmodified	unmodified	TRUE	0.665561	18	17	10	4	18	1	8	2	15
1	27960977	27962477	-	ENST00000545953.1	ENSG00000000938.8	FGR	unmodified	unmodified	unmodified	FALSE	0.589312	19	19	10	4	20	2	8	2	19
1	27952001	27953501	-	ENST00000399173.1	ENSG00000000938.8	FGR	unmodified	unmodified	unmodified	FALSE	0.896626	25	9	5	0	4	2	7	5	4
1	27949823	27951323	-	ENST00000374004.1	ENSG00000000938.8	FGR	unmodified	unmodified	unmodified	FALSE	0.858461	24	13	6	0	5	5	4	5	5
1	27952330	27953830	-	ENST00000374003.3	ENSG00000000938.8	FGR	unmodified	unmodified	unmodified	FALSE	0.887588	24	10	3	1	6	4	7	6	4
1	27951896	27953396	-	ENST00000457296.1	ENSG00000000938.8	FGR	unmodified	unmodified	unmodified	FALSE	0.915618	24	8	5	1	5	2	9	5	5
1	27997979	27999479	-	ENST00000361157.6	ENSG00000126709.10	IFI6	H3K4me3-only	H3K4me3-only	H3K4me3-only	FALSE	0.34368	48	28	80	5	55	4	5	8	75
1	27997939	27999439	-	ENST00000339145.4	ENSG00000126709.10	IFI6	H3K4me3-only	H3K4me3-only	H3K4me3-only	FALSE	0.363636	46	29	80	5	55	4	6	9	75
1	27997959	27999459	-	ENST00000362020.4	ENSG00000126709.10	IFI6	H3K4me3-only	H3K4me3-only	H3K4me3-only	FALSE	0.34368	46	28	80	5	55	4	5	9	75
1	28051740	28053240	+	ENST00000373954.6	ENSG00000009780.11	FAM76A	H3K4me3-only	H3K4me3-only	H3K4me3-only	FALSE	0.0487104	40	9	141	1	155	4	4	25	100
1	28051757	28053257	+	ENST00000419687.2	ENSG00000009780.11	FAM76A	H3K4me3-only	H3K4me3-only	H3K4me3-only	FALSE	0.0500847	40	8	141	2	156	4	4	25	100
1	28051789	28053289	+	ENST00000530324.1	ENSG00000009780.11	FAM76A	H3K4me3-only	H3K4me3-only	H3K4me3-only	FALSE	0.0318731	38	10	142	2	152	4	4	25	101
1	28051818	28053318	+	ENST00000010299.6	ENSG00000009780.11	FAM76A	H3K4me3-only	H3K4me3-only	H3K4me3-only	FALSE	0.0318731	40	10	142	2	153	4	4	25	102
1	28070535	28072035	+	ENST00000446647.1	ENSG00000009780.11	FAM76A	unmodified	unmodified	unmodified	FALSE	0.908444	21	3	1	4	3	0	55	6	5
1	28098944	28100444	+	ENST00000373943.4	ENSG00000117758.9	STX12	H3K4me3-only	H3K4me3-only	H3K4me3-only	FALSE	0.03115	50	16	206	4	113	3	5	22	122
1	28098996	28100496	+	ENST00000440806.2	ENSG00000117758.9	STX12	H3K4me3-only	H3K4me3-only	H3K4me3-only	FALSE	0.0207653	47	13	205	4	113	4	5	22	123
1	28156539	28158039	+	ENST00000311772.5	ENSG00000117751.13	PPP1R8	H3K4me3-only	H3K4me3-only	H3K4me3-only	FALSE	0.052439	39	14	171	3	59	4	11	21	145
1	28156575	28158075	+	ENST00000236412.7	ENSG00000117751.13	PPP1R8	H3K4me3-only	H3K4me3-only	H3K4me3-only	FALSE	0.0446593	38	15	170	2	59	4	11	21	144
1	28156583	28158083	+	ENST00000373931.4	ENSG00000117751.13	PPP1R8	H3K4me3-only	H3K4me3-only	H3K4me3-only	FALSE	0.0446593	39	15	170	2	58	4	11	21	144
1	28157085	28158585	+	ENST00000431586.1	ENSG00000117751.13	PPP1R8	H3K4me3-only	H3K4me3-only	H3K4me3-only	FALSE	0.0756911	42	26	147	1	48	4	12	16	130
1	28176505	28178005	-	ENST00000601459.1	ENSG00000268552.1	AL109927.1	unmodified	unmodified	unmodified	FALSE	0.919857	24	3	7	1	5	0	49	3	0
1	28198305	28199805	+	ENST00000373925.1	ENSG00000130775.11	THEMIS2	H3K4me3-only	H3K4me3-only	H3K4me3-only	FALSE	0.159182	27	14	138	2	40	4	6	12	108
1	28198310	28199810	+	ENST00000373927.3	ENSG00000130775.11	THEMIS2	H3K4me3-only	H3K4me3-only	H3K4me3-only	FALSE	0.159182	27	14	138	2	40	4	6	12	108
1	28198317	28199817	+	ENST00000427466.1	ENSG00000130775.11	THEMIS2	H3K4me3-only	H3K4me3-only	H3K4me3-only	FALSE	0.159182	27	13	139	2	40	4	6	12	109
1	28198319	28199819	+	ENST00000442118.1	ENSG00000130775.11	THEMIS2	H3K4me3-only	H3K4me3-only	H3K4me3-only	FALSE	0.159182	27	13	140	2	40	4	6	12	109
1	28198329	28199829	+	ENST00000373921.3	ENSG00000130775.11	THEMIS2	H3K4me3-only	H3K4me3-only	H3K4me3-only	FALSE	0.159182	27	13	142	2	40	4	6	12	109
1	28205492	28206992	+	ENST00000456990.1	ENSG00000130775.11	THEMIS2	unmodified	unmodified	unmodified	FALSE	0.881044	19	11	4	2	10	3	54	1	1
1	28240504	28242004	-	ENST00000373912.3	ENSG00000117748.5	RPA2	H3K4me3-only	H3K4me3-only	H3K4me3-only	FALSE	0.0715362	42	14	145	8	61	4	9	15	87
1	28222846	28224346	-	ENST00000419958.1	ENSG00000117748.5	RPA2	unmodified	unmodified	unmodified	FALSE	0.885725	26	9	6	4	11	5	68	6	7
1	28240507	28242007	-	ENST00000373909.3	ENSG00000117748.5	RPA2	H3K4me3-only	H3K4me3-only	H3K4me3-only	FALSE	0.0715362	42	14	145	8	61	4	9	15	87
1	28240274	28241774	-	ENST00000313433.7	ENSG00000117748.5	RPA2	H3K4me3-only	H3K4me3-only	H3K4me3-only	FALSE	0.0687409	44	17	149	5	64	4	9	12	89
1	28240349	28241849	-	ENST00000444045.1	ENSG00000117748.5	RPA2	H3K4me3-only	H3K4me3-only	H3K4me3-only	FALSE	0.0647753	44	16	148	5	66	4	10	14	91
1	28260754	28262254	+	ENST00000373894.3	ENSG00000130768.10	SMPDL3B	H3K27me3-only	H3K27me3-only	H3K27me3 partial bivalent	FALSE	0.441691	12	11	5	6	8	9	7	13	32
1	28260800	28262300	+	ENST00000411604.1	ENSG00000130768.10	SMPDL3B	H3K27me3-only	H3K27me3-only	H3K27me3 partial bivalent	FALSE	0.433238	12	11	5	7	8	9	8	14	33
1	28260871	28262371	+	ENST00000549094.1	ENSG00000130768.10	SMPDL3B	H3K27me3-only	H3K27me3-only	H3K27me3 partial bivalent	FALSE	0.388036	14	11	5	7	8	11	7	15	33
1	28285223	28286723	+	ENST00000373884.5	ENSG00000158156.7	XKR8	H3K4me3-only	H3K4me3-only	H3K4me3-only	FALSE	0.34762	19	11	99	0	51	2	7	7	84
1	28414457	28415957	-	ENST00000373871.3	ENSG00000158161.11	EYA3	H3K4me3-only	H3K4me3-only	H3K4me3-only	FALSE	0.0807388	32	9	160	3	52	3	6	21	143
1	28414365	28415865	-	ENST00000436342.2	ENSG00000158161.11	EYA3	H3K4me3-only	H3K4me3-only	H3K4me3-only	FALSE	0.0334812	33	9	160	3	51	4	6	23	144
1	28383848	28385348	-	ENST00000373864.1	ENSG00000158161.11	EYA3	unmodified	unmodified	unmodified	FALSE	0.841941	36	23	11	3	17	2	12	6	10
1	28414392	28415892	-	ENST00000540618.1	ENSG00000158161.11	EYA3	H3K4me3-only	H3K4me3-only	H3K4me3-only	FALSE	0.0549249	32	9	160	3	50	4	6	23	144
1	28414395	28415895	-	ENST00000545175.1	ENSG00000158161.11	EYA3	H3K4me3-only	H3K4me3-only	H3K4me3-only	FALSE	0.0608158	32	9	160	3	50	4	6	23	144
1	28414325	28415825	-	ENST00000373863.3	ENSG00000158161.11	EYA3	H3K4me3-only	H3K4me3-only	H3K4me3-only	FALSE	0.0286607	35	9	162	3	54	4	7	23	146
1	28502949	28504449	-	ENST00000373857.3	ENSG00000169403.7	PTAFR	H3K27me3-only	H3K27me3-only	H3K27me3-only	FALSE	0.834151	13	7	2	4	2	15	6	14	9
1	28519697	28521197	-	ENST00000539896.1	ENSG00000169403.7	PTAFR	H3K27me3-only	H3K27me3-only	H3K27me3-only	FALSE	0.910623	12	2	4	3	5	9	19	10	3
1	28519634	28521134	-	ENST00000305392.3	ENSG00000169403.7	PTAFR	H3K27me3-only	H3K27me3-only	H3K27me3-only	FALSE	0.910623	11	2	3	3	5	9	20	9	3
1	28531111	28532611	-	ENST00000603289.1	ENSG00000126698.6	DNAJC8	unmodified	unmodified	unmodified	FALSE	0.938225	16	6	4	1	8	3	43	7	3
1	28558786	28560286	-	ENST00000263697.4	ENSG00000126698.6	DNAJC8	H3K4me3-only	H3K4me3-only	H3K4me3-only	FALSE	0.202012	35	26	153	2	73	0	8	11	99
1	28526402	28527902	-	ENST00000321830.5	ENSG00000215902.1	AL353354.1	unmodified	unmodified	unmodified	FALSE	0.771762	31	33	6	4	13	3	39	8	12
1	28526320	28527820	+	ENST00000596102.1	ENSG00000269804.1	AL353354.2	unmodified	unmodified	unmodified	FALSE	0.67202	33	35	6	5	13	2	35	9	12
1	28561870	28563370	+	ENST00000497986.1	ENSG00000130770.13	ATPIF1	H3K4me3-only	H3K4me3-only	H3K4me3-only	FALSE	0.12939	45	21	150	2	52	6	8	15	93
1	28561894	28563394	+	ENST00000335514.5	ENSG00000130770.13	ATPIF1	H3K4me3-only	H3K4me3-only	H3K4me3-only	FALSE	0.123216	44	22	152	2	52	6	8	15	93
1	28561903	28563403	+	ENST00000468425.2	ENSG00000130770.13	ATPIF1	H3K4me3-only	H3K4me3-only	H3K4me3-only	FALSE	0.123706	44	22	152	2	52	6	8	15	94
1	28561915	28563415	+	ENST00000465645.1	ENSG00000130770.13	ATPIF1	H3K4me3-only	H3K4me3-only	H3K4me3-only	FALSE	0.115859	44	22	152	2	52	6	8	15	94
1	28585288	28586788	+	ENST00000253063.3	ENSG00000130766.4	SESN2	H3K4me3 partial bivalent	H3K4me3 partial bivalent	H3K4me3 partial bivalent	FALSE	0.0589784	33	18	134	4	43	7	7	43	156
1	28654799	28656299	+	ENST00000373842.4	ENSG00000130772.9	MED18	H3K4me3-only	H3K4me3-only	H3K4me3-only	FALSE	0.117498	53	9	183	3	104	4	6	14	108
1	28654816	28656316	+	ENST00000398997.2	ENSG00000130772.9	MED18	H3K4me3-only	H3K4me3-only	H3K4me3-only	FALSE	0.117027	53	9	183	3	105	4	6	14	109
1	28695364	28696864	+	ENST00000373839.3	ENSG00000204138.8	PHACTR4	H3K4me3 partial bivalent	H3K4me3 partial bivalent	H3K4me3 partial bivalent	FALSE	0.222223	30	15	194	3	51	4	7	36	174
1	28763932	28765432	+	ENST00000373836.3	ENSG00000204138.8	PHACTR4	unmodified	unmodified	unmodified	FALSE	0.651257	35	17	5	2	6	3	18	5	11
1	28831705	28833205	+	ENST00000398958.2	ENSG00000180198.11	RCC1	H3K4me3-only	H3K4me3-only	H3K4me3-only	FALSE	0.00272013	52	13	228	4	58	4	9	17	143
1	28831752	28833252	+	ENST00000427469.1	ENSG00000180198.11	RCC1	H3K4me3-only	H3K4me3-only	H3K4me3-only	FALSE	0.00221953	52	12	229	4	61	4	9	16	145
1	28831818	28833318	+	ENST00000434290.1	ENSG00000180198.11	RCC1	H3K4me3-only	H3K4me3-only	H3K4me3-only	FALSE	0.00215011	50	13	236	5	60	4	10	16	148
1	28831819	28833319	+	ENST00000373833.6	ENSG00000180198.11	RCC1	H3K4me3-only	H3K4me3-only	H3K4me3-only	FALSE	0.00215011	50	13	237	5	60	4	10	16	148
1	28835839	28837339	+	ENST00000419074.1	ENSG00000180198.11	RCC1	unmodified	unmodified	unmodified	FALSE	0.152102	33	44	14	1	17	5	59	13	37
1	28843898	28845398	+	ENST00000373832.1	ENSG00000180198.11	RCC1	H3K4me3-only	H3K4me3-only	H3K4me3-only	FALSE	0.0906341	32	9	85	2	17	2	6	15	49
1	28844019	28845519	+	ENST00000373831.3	ENSG00000180198.11	RCC1	H3K4me3-only	H3K4me3-only	H3K4me3-only	FALSE	0.0722169	28	7	88	2	17	3	5	15	53
1	28844028	28845528	+	ENST00000411533.1	ENSG00000180198.11	RCC1	H3K4me3-only	H3K4me3-only	H3K4me3-only	FALSE	0.0722169	27	7	88	2	17	3	5	15	55
1	28844388	28845888	+	ENST00000486790.2	ENSG00000180198.11	RCC1	H3K4me3-only	H3K4me3-only	H3K4me3-only	FALSE	0.00506757	29	13	91	1	18	7	3	14	69
1	28844457	28845957	+	ENST00000430407.1	ENSG00000180198.11	RCC1	H3K4me3-only	H3K4me3-only	H3K4me3-only	FALSE	0.00564328	29	13	90	2	18	7	2	13	68
1	28878847	28880347	+	ENST00000373830.3	ENSG00000180098.5	TRNAU1AP	H3K4me3-only	H3K4me3-only	H3K4me3-only	FALSE	0.00738228	38	23	149	1	52	2	14	15	89
1	28968828	28970328	-	ENST00000373824.4	ENSG00000120656.7	TAF12	H3K4me3-only	H3K4me3-only	H3K4me3-only	FALSE	0.00118203	56	13	240	3	90	5	11	26	141
1	28968767	28970267	-	ENST00000263974.4	ENSG00000120656.7	TAF12	H3K4me3-only	H3K4me3-only	H3K4me3-only	FALSE	0.00233598	56	12	227	3	86	4	11	25	138
1	28917962	28919462	+	ENST00000373826.3	ENSG00000188060.6	RAB42	pseudo bivalent	bivalent	bivalent	TRUE	0.28589	21	20	53	5	11	20	7	26	174
1	28994494	28995994	+	ENST00000373816.1	ENSG00000162419.8	GMEB1	H3K4me3-only	H3K4me3-only	H3K4me3-only	FALSE	0.0752627	32	14	114	2	99	2	9	13	72
1	28994540	28996040	+	ENST00000361872.4	ENSG00000162419.8	GMEB1	H3K4me3-only	H3K4me3-only	H3K4me3-only	FALSE	0.022356	33	13	127	2	101	1	10	13	78
1	28994542	28996042	+	ENST00000294409.2	ENSG00000162419.8	GMEB1	H3K4me3-only	H3K4me3-only	H3K4me3-only	FALSE	0.022356	33	13	128	2	101	1	10	13	78
1	29062383	29063883	+	ENST00000474884.1	ENSG00000198492.10	YTHDF2	H3K4me3-only	H3K4me3-only	H3K4me3-only	FALSE	0.140832	44	20	103	1	61	3	10	13	66
1	29062521	29064021	+	ENST00000373812.3	ENSG00000198492.10	YTHDF2	H3K4me3-only	H3K4me3-only	H3K4me3-only	FALSE	0.116159	40	19	122	1	69	3	9	11	82
1	29062702	29064202	+	ENST00000541996.1	ENSG00000198492.10	YTHDF2	H3K4me3-only	H3K4me3-only	H3K4me3-only	FALSE	0.0215063	42	18	163	1	82	4	13	12	111
1	29062727	29064227	+	ENST00000496288.1	ENSG00000198492.10	YTHDF2	H3K4me3-only	H3K4me3-only	H3K4me3-only	FALSE	0.0210536	43	18	166	1	83	4	13	12	112
1	29137904	29139404	+	ENST00000234961.2	ENSG00000116329.6	OPRD1	H3K27me3-only	H3K27me3 partial bivalent	H3K27me3 partial bivalent	TRUE	0.178276	10	7	2	10	3	25	6	16	51
1	29212853	29214353	+	ENST00000343067.4	ENSG00000159023.14	EPB41	H3K4me3-only	H3K4me3-only	H3K4me3 partial bivalent	FALSE	0.115653	33	20	129	5	100	4	5	30	128
1	29212886	29214386	+	ENST00000373800.3	ENSG00000159023.14	EPB41	H3K4me3-only	H3K4me3-only	H3K4me3 partial bivalent	TRUE	0.101661	33	19	128	5	101	4	5	29	128
1	29212934	29214434	+	ENST00000347529.3	ENSG00000159023.14	EPB41	H3K4me3-only	H3K4me3-only	H3K4me3 partial bivalent	FALSE	0.101259	33	18	130	6	102	4	5	29	129
1	29219503	29221003	+	ENST00000373798.1	ENSG00000159023.14	EPB41	unmodified	unmodified	unmodified	FALSE	0.876112	25	14	8	2	5	3	19	3	7
1	29240341	29241841	+	ENST00000373797.1	ENSG00000159023.14	EPB41	H3K4me3-only	H3K4me3-only	H3K4me3-only	FALSE	0.0668204	36	17	180	2	65	2	12	26	110
1	29449697	29451197	-	ENST00000521452.1	ENSG00000253304.1	TMEM200B	bivalent	bivalent	bivalent	FALSE	0.0132236	11	15	82	9	11	25	5	113	573
1	29448263	29449763	-	ENST00000420504.2	ENSG00000253304.1	TMEM200B	bivalent	bivalent	bivalent	FALSE	0.0378128	27	24	41	12	10	25	6	81	432
1	29507749	29509249	-	ENST00000373795.4	ENSG00000116350.11	SRSF4	H3K4me3-only	H3K4me3-only	H3K4me3-only	FALSE	0.113715	33	8	216	4	119	1	8	16	103
1	29507660	29509160	-	ENST00000546138.1	ENSG00000116350.11	SRSF4	H3K4me3-only	H3K4me3-only	H3K4me3-only	FALSE	0.0820297	34	9	235	3	126	1	9	16	117
1	29556686	29558186	-	ENST00000373791.3	ENSG00000116353.11	MECR	H3K4me3-only	H3K4me3-only	H3K4me3-only	FALSE	0.105172	41	26	105	2	40	4	9	22	92
1	29556694	29558194	-	ENST00000263702.6	ENSG00000116353.11	MECR	H3K4me3-only	H3K4me3-only	H3K4me3-only	FALSE	0.105172	41	24	105	2	40	4	9	23	92
1	29562278	29563778	+	ENST00000345512.3	ENSG00000060656.15	PTPRU	bivalent	bivalent	bivalent	TRUE	0.130011	23	17	26	6	8	22	5	39	217
1	29562297	29563797	+	ENST00000356870.3	ENSG00000060656.15	PTPRU	bivalent	bivalent	bivalent	FALSE	0.126165	23	17	26	6	8	21	5	39	223
1	29562311	29563811	+	ENST00000428026.2	ENSG00000060656.15	PTPRU	bivalent	bivalent	bivalent	FALSE	0.123124	22	17	26	6	8	21	5	39	227
1	29562401	29563901	+	ENST00000460170.2	ENSG00000060656.15	PTPRU	bivalent	bivalent	bivalent	FALSE	0.0931343	21	19	27	6	8	23	5	43	243
1	31195684	31197184	-	ENST00000373765.4	ENSG00000162510.5	MATN1	unmodified	unmodified	unmodified	FALSE	0.867642	18	8	2	2	7	2	21	7	4
1	31229917	31231417	-	ENST00000294507.3	ENSG00000162511.7	LAPTM5	H3K4me3-only	H3K4me3-only	H3K4me3-only	FALSE	0.106936	28	25	176	4	106	3	12	21	142
1	31350837	31352337	-	ENST00000336798.7	ENSG00000162512.11	SDC3	H3K27me3-only	H3K27me3-only	H3K27me3-only	FALSE	0.672697	12	1	3	5	7	9	4	10	4
1	31380858	31382358	-	ENST00000339394.6	ENSG00000162512.11	SDC3	bivalent	bivalent	bivalent	TRUE	0.0656758	8	6	37	5	12	9	2	34	152
1	31537792	31539292	-	ENST00000424085.2	ENSG00000134644.11	PUM1	H3K4me3-only	H3K4me3-only	H3K4me3-only	FALSE	0.0416665	43	19	142	4	97	1	5	12	108
1	31537795	31539295	-	ENST00000257075.5	ENSG00000134644.11	PUM1	H3K4me3-only	H3K4me3-only	H3K4me3-only	FALSE	0.0416665	42	19	142	4	97	1	5	12	106
1	31537801	31539301	-	ENST00000373747.3	ENSG00000134644.11	PUM1	H3K4me3-only	H3K4me3-only	H3K4me3-only	FALSE	0.0416665	42	19	141	4	97	1	5	12	105
1	31537823	31539323	-	ENST00000525843.1	ENSG00000134644.11	PUM1	H3K4me3-only	H3K4me3-only	H3K4me3-only	FALSE	0.0487803	41	19	139	4	97	1	5	12	103
1	31467156	31468656	-	ENST00000498419.1	ENSG00000134644.11	PUM1	unmodified	unmodified	unmodified	FALSE	0.928804	30	17	9	7	2	2	44	6	2
1	31537781	31539281	-	ENST00000440538.2	ENSG00000134644.11	PUM1	H3K4me3-only	H3K4me3-only	H3K4me3-only	FALSE	0.0416665	43	19	142	4	97	1	5	12	108
1	31538088	31539588	-	ENST00000373741.4	ENSG00000134644.11	PUM1	H3K4me3-only	H3K4me3-only	H3K4me3-only	FALSE	0.122875	39	17	112	3	74	1	4	10	68
1	31537790	31539290	-	ENST00000423018.2	ENSG00000134644.11	PUM1	H3K4me3-only	H3K4me3-only	H3K4me3-only	FALSE	0.0416665	43	19	142	4	97	1	5	12	108
1	31537882	31539382	-	ENST00000373742.2	ENSG00000134644.11	PUM1	H3K4me3-only	H3K4me3-only	H3K4me3-only	FALSE	0.0570316	41	19	137	4	98	1	5	12	100
1	31425854	31427354	-	ENST00000529846.1	ENSG00000134644.11	PUM1	unmodified	unmodified	unmodified	FALSE	0.938295	24	7	3	8	10	4	55	2	0
1	31425841	31427341	-	ENST00000525997.1	ENSG00000134644.11	PUM1	unmodified	unmodified	unmodified	FALSE	0.938295	24	7	3	8	10	4	56	3	0
1	31467201	31468701	-	ENST00000532678.1	ENSG00000134644.11	PUM1	unmodified	unmodified	unmodified	FALSE	0.928804	31	16	9	7	3	2	44	6	2
1	31534013	31535513	-	ENST00000531867.1	ENSG00000134644.11	PUM1	unmodified	unmodified	unmodified	FALSE	0.757478	23	29	10	1	4	3	20	5	17
1	31711651	31713151	-	ENST00000373736.2	ENSG00000084628.5	NKAIN1	H3K27me3 partial bivalent	H3K27me3 partial bivalent	bivalent	FALSE	0.0422343	8	7	8	5	6	21	5	20	82
1	31660250	31661750	-	ENST00000263693.1	ENSG00000084628.5	NKAIN1	H3K27me3-only	H3K27me3-only	H3K27me3-only	FALSE	0.793179	9	2	1	4	1	11	2	8	11
1	31666017	31667517	-	ENST00000530145.1	ENSG00000084628.5	NKAIN1	unmodified	unmodified	unmodified	FALSE	0.874191	16	3	4	2	3	2	2	1	3
1	31768867	31770367	-	ENST00000263694.4	ENSG00000060688.8	SNRNP40	H3K4me3-only	H3K4me3-only	H3K4me3-only	FALSE	0.00468304	42	8	150	1	85	2	7	17	126
1	31741763	31743263	-	ENST00000373720.3	ENSG00000060688.8	SNRNP40	unmodified	unmodified	unmodified	FALSE	0.946546	20	8	3	4	4	4	30	5	4
1	31768912	31770412	-	ENST00000446633.2	ENSG00000060688.8	SNRNP40	H3K4me3-only	H3K4me3-only	H3K4me3-only	FALSE	0.00206476	43	8	154	0	86	2	7	18	127
1	31769092	31770592	+	ENST00000344147.5	ENSG00000121766.10	ZCCHC17	H3K4me3-only	H3K4me3-only	H3K4me3-only	FALSE	0.000988581	43	10	162	0	94	2	6	19	144
1	31769105	31770605	+	ENST00000373714.1	ENSG00000121766.10	ZCCHC17	H3K4me3-only	H3K4me3-only	H3K4me3-only	FALSE	0.00145721	43	9	162	0	94	2	6	17	143
1	31769129	31770629	+	ENST00000546109.1	ENSG00000121766.10	ZCCHC17	H3K4me3-only	H3K4me3-only	H3K4me3-only	FALSE	0.00145721	43	9	160	0	95	2	6	18	141
1	31769133	31770633	+	ENST00000422613.2	ENSG00000121766.10	ZCCHC17	H3K4me3-only	H3K4me3-only	H3K4me3-only	FALSE	0.00145721	43	9	161	0	95	2	6	18	141
1	31845173	31846673	-	ENST00000373713.2	ENSG00000121769.3	FABP3	pseudo bivalent	pseudo bivalent	bivalent	FALSE	0.13916	19	13	20	4	9	12	2	20	102
1	31848947	31850447	-	ENST00000482018.1	ENSG00000121769.3	FABP3	unmodified	H3K27me3-only	H3K27me3-only	FALSE	0.837593	5	3	5	4	5	6	8	2	10
1	31881662	31883162	+	ENST00000373710.1	ENSG00000168528.7	SERINC2	H3K27me3-only	H3K27me3-only	H3K27me3-only	FALSE	0.741939	19	3	4	4	5	16	5	10	23
1	31882298	31883798	+	ENST00000536859.1	ENSG00000168528.7	SERINC2	H3K27me3-only	H3K27me3-only	H3K27me3 partial bivalent	FALSE	0.726194	12	2	5	6	5	14	8	13	26
1	31885213	31886713	+	ENST00000373709.3	ENSG00000168528.7	SERINC2	bivalent	bivalent	bivalent	FALSE	0.0507197	17	16	43	14	8	24	5	48	292
1	31885910	31887410	+	ENST00000536384.1	ENSG00000168528.7	SERINC2	bivalent	bivalent	bivalent	FALSE	0.021078	11	16	51	14	9	21	5	61	303
1	31901864	31903364	-	ENST00000596131.1	ENSG00000268950.1	AC114494.1	unmodified	unmodified	H3K27me3-only	FALSE	0.748257	12	0	4	2	4	5	5	14	3
1	32041366	32042866	+	ENST00000457433.2	ENSG00000142910.11	TINAGL1	H3K27me3-only	H3K27me3-only	H3K27me3-only	FALSE	0.354282	15	2	4	8	4	19	7	6	26
1	32041386	32042886	+	ENST00000271064.7	ENSG00000142910.11	TINAGL1	H3K27me3-only	H3K27me3-only	H3K27me3-only	FALSE	0.394639	15	2	4	9	4	19	7	6	26
1	32041389	32042889	+	ENST00000537531.1	ENSG00000142910.11	TINAGL1	H3K27me3-only	H3K27me3-only	H3K27me3-only	FALSE	0.394639	15	2	4	9	4	19	7	6	26
1	32082551	32084051	+	ENST00000403528.2	ENSG00000121764.7	HCRTR1	bivalent	bivalent	bivalent	TRUE	0.18254	22	14	22	9	10	37	3	36	221
1	32083891	32085391	+	ENST00000373706.5	ENSG00000121764.7	HCRTR1	H3K27me3-only	H3K27me3-only	H3K27me3-only	FALSE	0.559354	16	7	3	6	9	15	2	7	37
1	32084044	32085544	+	ENST00000373705.1	ENSG00000121764.7	HCRTR1	H3K27me3-only	H3K27me3-only	H3K27me3-only	FALSE	0.701748	17	7	2	5	6	11	2	7	29
1	32109738	32111238	-	ENST00000373703.4	ENSG00000162517.8	PEF1	H3K4me3-only	H3K4me3-only	H3K4me3-only	FALSE	0.014224	44	14	207	2	175	3	6	20	140
1	32109724	32111224	-	ENST00000440872.2	ENSG00000162517.8	PEF1	H3K4me3-only	H3K4me3-only	H3K4me3-only	FALSE	0.014224	44	14	208	2	175	3	6	20	140
1	32169170	32170670	-	ENST00000373672.3	ENSG00000084636.13	COL16A1	H3K27me3-only	H3K27me3-only	H3K27me3-only	FALSE	0.308004	24	16	2	5	3	27	12	18	32
1	32169018	32170518	-	ENST00000271069.6	ENSG00000084636.13	COL16A1	H3K27me3-only	H3K27me3-only	H3K27me3-only	FALSE	0.379556	21	15	2	3	4	27	10	16	30
1	32130932	32132432	-	ENST00000440437.1	ENSG00000084636.13	COL16A1	H3K27me3-only	H3K27me3-only	H3K27me3-only	FALSE	0.748028	9	3	1	7	4	9	5	7	7
1	32148599	32150099	-	ENST00000458715.1	ENSG00000084636.13	COL16A1	unmodified	H3K27me3-only	H3K27me3-only	FALSE	0.742694	11	0	6	5	5	8	4	4	2
1	32161861	32163361	-	ENST00000373667.4	ENSG00000084636.13	COL16A1	unmodified	unmodified	H3K27me3-only	FALSE	0.855321	13	6	3	4	3	7	2	5	2
1	32224274	32225774	-	ENST00000398556.3	ENSG00000121753.8	BAI2	H3K27me3-only	H3K27me3-only	pseudo bivalent	FALSE	0.890251	6	1	6	0	7	8	8	4	25
1	32228773	32230273	-	ENST00000398547.1	ENSG00000121753.8	BAI2	bivalent	bivalent	bivalent	FALSE	0.00565853	7	13	42	5	8	14	8	53	264
1	32228886	32230386	-	ENST00000373655.2	ENSG00000121753.8	BAI2	bivalent	bivalent	bivalent	TRUE	0.0110724	10	13	42	4	8	14	8	52	254
1	32229191	32230691	-	ENST00000398542.1	ENSG00000121753.8	BAI2	bivalent	bivalent	bivalent	FALSE	0.100247	10	9	36	3	8	10	6	44	193
1	32228898	32230398	-	ENST00000257070.4	ENSG00000121753.8	BAI2	bivalent	bivalent	bivalent	FALSE	0.0110818	9	13	41	4	8	15	8	51	251
1	32222110	32223610	-	ENST00000527361.1	ENSG00000121753.8	BAI2	unmodified	unmodified	unmodified	FALSE	0.846269	21	3	2	2	3	5	6	4	9
1	32209583	32211083	-	ENST00000440175.2	ENSG00000121753.8	BAI2	unmodified	unmodified	unmodified	FALSE	0.873895	13	5	6	2	6	5	10	4	8
1	32221652	32223152	-	ENST00000398538.1	ENSG00000121753.8	BAI2	unmodified	unmodified	H3K27me3-only	FALSE	0.871819	16	4	2	3	4	8	3	4	10
1	32221666	32223166	-	ENST00000420125.1	ENSG00000121753.8	BAI2	unmodified	unmodified	H3K27me3-only	FALSE	0.871661	16	4	2	3	4	8	3	4	9
1	32229744	32231244	-	ENST00000533175.1	ENSG00000121753.8	BAI2	bivalent	bivalent	bivalent	FALSE	0.235549	12	10	24	5	6	12	2	21	104
1	32225877	32227377	-	ENST00000436464.1	ENSG00000121753.8	BAI2	pseudo bivalent	pseudo bivalent	bivalent	FALSE	0.0500659	28	22	49	3	14	17	3	27	152
1	32280873	32282373	-	ENST00000257100.3	ENSG00000134668.8	SPOCD1	unmodified	unmodified	unmodified	FALSE	0.689649	24	10	9	3	7	5	12	4	7
1	32280902	32282402	-	ENST00000360482.2	ENSG00000134668.8	SPOCD1	unmodified	unmodified	unmodified	FALSE	0.689649	24	10	9	3	7	6	11	4	8
1	32280830	32282330	-	ENST00000373648.2	ENSG00000134668.8	SPOCD1	unmodified	unmodified	unmodified	FALSE	0.689649	22	9	9	2	7	4	11	5	7
1	32263690	32265190	-	ENST00000452755.2	ENSG00000134668.8	SPOCD1	H3K27me3-only	H3K27me3-only	H3K27me3-only	FALSE	0.680748	13	2	1	6	9	16	6	8	8
1	32280226	32281726	-	ENST00000533231.1	ENSG00000134668.8	SPOCD1	unmodified	unmodified	unmodified	FALSE	0.67301	21	6	7	1	7	1	10	6	6
1	32263567	32265067	-	ENST00000528579.1	ENSG00000134668.8	SPOCD1	H3K27me3-only	H3K27me3-only	H3K27me3-only	FALSE	0.675306	12	1	1	6	9	17	5	8	7
1	32280853	32282353	-	ENST00000529396.1	ENSG00000134668.8	SPOCD1	unmodified	unmodified	unmodified	FALSE	0.689649	22	9	9	3	6	5	12	5	7
1	32280871	32282371	-	ENST00000525930.1	ENSG00000134668.8	SPOCD1	unmodified	unmodified	unmodified	FALSE	0.689649	24	10	9	3	7	5	12	4	7
1	32384334	32385834	-	ENST00000602725.1	ENSG00000184007.13	PTP4A2	unmodified	unmodified	unmodified	FALSE	0.832474	22	18	7	3	10	0	41	5	5
1	32403238	32404738	-	ENST00000344035.6	ENSG00000184007.13	PTP4A2	H3K4me3-only	H3K4me3-only	H3K4me3-only	FALSE	0.0935214	29	18	198	3	106	3	7	16	103
1	32384219	32385719	-	ENST00000457805.2	ENSG00000184007.13	PTP4A2	unmodified	unmodified	unmodified	FALSE	0.820753	26	19	7	4	10	0	43	5	5
1	32383960	32385460	-	ENST00000602683.1	ENSG00000184007.13	PTP4A2	unmodified	unmodified	unmodified	FALSE	0.807077	26	22	9	4	3	0	38	6	6
1	32383974	32385474	-	ENST00000470404.1	ENSG00000184007.13	PTP4A2	unmodified	unmodified	unmodified	FALSE	0.807077	26	22	8	4	4	0	37	6	6
1	32407427	32408927	-	ENST00000468531.1	ENSG00000184007.13	PTP4A2	unmodified	unmodified	H3K4me3-only	FALSE	0.488926	16	47	12	1	19	1	5	8	22
1	32402636	32404136	-	ENST00000534796.1	ENSG00000184007.13	PTP4A2	H3K4me3-only	H3K4me3-only	H3K4me3-only	FALSE	0.000854701	33	5	274	2	106	5	14	24	162
1	32378424	32379924	+	ENST00000391369.1	ENSG00000212673.1	AL136115.1	unmodified	unmodified	unmodified	FALSE	0.745374	41	26	8	4	13	5	65	9	18
1	32478680	32480180	+	ENST00000327300.7	ENSG00000121774.13	KHDRBS1	H3K4me3-only	H3K4me3-only	H3K4me3-only	FALSE	0.012098	45	13	186	3	134	4	11	20	121
1	32478847	32480347	+	ENST00000492989.1	ENSG00000121774.13	KHDRBS1	H3K4me3-only	H3K4me3-only	H3K4me3-only	FALSE	0.000570451	45	12	214	3	144	2	11	22	141
1	32537753	32539253	+	ENST00000336294.5	ENSG00000121775.13	TMEM39B	H3K4me3-only	H3K4me3-only	H3K4me3-only	FALSE	0.0132757	40	20	145	5	46	2	8	15	93
1	32537786	32539286	+	ENST00000438825.1	ENSG00000121775.13	TMEM39B	H3K4me3-only	H3K4me3-only	H3K4me3-only	FALSE	0.0205495	38	21	147	5	45	2	8	15	94
1	32537817	32539317	+	ENST00000456834.2	ENSG00000121775.13	TMEM39B	H3K4me3-only	H3K4me3-only	H3K4me3-only	FALSE	0.0205495	38	20	148	5	45	2	8	14	94
1	32537843	32539343	+	ENST00000373634.4	ENSG00000121775.13	TMEM39B	H3K4me3-only	H3K4me3-only	H3K4me3-only	FALSE	0.0307138	38	19	148	5	45	2	8	14	94
1	32537847	32539347	+	ENST00000427288.1	ENSG00000121775.13	TMEM39B	H3K4me3-only	H3K4me3-only	H3K4me3-only	FALSE	0.0307138	38	19	148	5	45	2	8	14	94
1	32572889	32574389	+	ENST00000373625.3	ENSG00000025800.9	KPNA6	H3K4me3-only	H3K4me3-only	H3K4me3-only	FALSE	0.124498	37	15	200	1	89	5	9	14	134
1	32573139	32574639	+	ENST00000537234.1	ENSG00000025800.9	KPNA6	H3K4me3-only	H3K4me3-only	H3K4me3-only	FALSE	0.0225717	43	15	218	2	92	5	11	17	151
1	32607830	32609330	+	ENST00000545542.1	ENSG00000025800.9	KPNA6	unmodified	unmodified	unmodified	FALSE	0.918672	23	14	5	4	9	2	14	4	2
1	32621713	32623213	+	ENST00000446515.1	ENSG00000025800.9	KPNA6	unmodified	unmodified	unmodified	FALSE	0.875681	28	5	8	3	7	2	76	6	4
1	32644537	32646037	+	ENST00000373610.3	ENSG00000084652.11	TXLNA	H3K4me3-only	H3K4me3-only	H3K4me3-only	FALSE	0.0735473	37	23	111	3	56	3	14	12	88
1	32644916	32646416	+	ENST00000373609.1	ENSG00000084652.11	TXLNA	H3K4me3-only	H3K4me3-only	H3K4me3-only	FALSE	0.00509327	34	24	122	4	59	2	17	17	115
1	32665237	32666737	+	ENST00000373602.5	ENSG00000160050.10	CCDC28B	H3K4me3-only	H3K4me3-only	H3K4me3-only	FALSE	0.119476	37	15	89	1	41	0	2	12	90
1	32665484	32666984	+	ENST00000421922.2	ENSG00000160050.10	CCDC28B	H3K4me3-only	H3K4me3-only	H3K4me3-only	FALSE	0.0589429	35	17	109	1	54	1	3	14	107
1	32670486	32671986	+	ENST00000537469.1	ENSG00000160051.7	IQCC	H3K4me3-only	H3K4me3-only	H3K4me3-only	FALSE	0.189139	22	18	75	1	66	3	6	5	103
1	32670512	32672012	+	ENST00000291358.6	ENSG00000160051.7	IQCC	H3K4me3-only	H3K4me3-only	H3K4me3-only	TRUE	0.176908	22	18	75	1	66	3	6	5	103
1	32673945	32675445	+	ENST00000409358.1	ENSG00000222046.2	DCDC2B	unmodified	unmodified	unmodified	FALSE	0.882649	14	8	5	1	4	3	8	6	8
1	32687222	32688722	-	ENST00000545122.1	ENSG00000160055.15	TMEM234	H3K4me3-only	H3K4me3-only	H3K4me3-only	FALSE	0.0962208	40	20	205	5	142	2	12	27	141
1	32687176	32688676	-	ENST00000309777.6	ENSG00000160055.15	TMEM234	H3K4me3-only	H3K4me3-only	H3K4me3-only	FALSE	0.0724359	39	20	200	5	142	2	13	27	139
1	32687194	32688694	-	ENST00000373593.1	ENSG00000160055.15	TMEM234	H3K4me3-only	H3K4me3-only	H3K4me3-only	FALSE	0.0724359	40	20	203	5	142	2	13	27	141
1	32687189	32688689	-	ENST00000344461.3	ENSG00000160055.15	TMEM234	H3K4me3-only	H3K4me3-only	H3K4me3-only	FALSE	0.0724359	39	20	202	5	142	2	13	27	141
1	32686779	32688279	+	ENST00000355082.5	ENSG00000084623.7	EIF3I	H3K4me3-only	H3K4me3-only	H3K4me3-only	FALSE	0.107734	36	18	152	4	109	2	11	23	101
1	32687221	32688721	+	ENST00000373586.1	ENSG00000084623.7	EIF3I	H3K4me3-only	H3K4me3-only	H3K4me3-only	FALSE	0.0962208	40	20	205	5	142	2	12	27	141
1	32712084	32713584	+	ENST00000373582.3	ENSG00000183615.5	FAM167B	unmodified	unmodified	unmodified	FALSE	0.93849	18	39	8	5	20	2	13	7	8
1	32716090	32717590	+	ENST00000336890.5	ENSG00000182866.12	LCK	H3K4me3-only	H3K4me3-only	H3K4me3-only	FALSE	0.00889911	39	19	174	2	116	6	8	27	143
1	32716115	32717615	+	ENST00000482949.1	ENSG00000182866.12	LCK	H3K4me3-only	H3K4me3-only	H3K4me3-only	FALSE	0.00818543	38	19	177	2	120	6	9	26	145
1	32716125	32717625	+	ENST00000495610.2	ENSG00000182866.12	LCK	H3K4me3-only	H3K4me3-only	H3K4me3-only	FALSE	0.00790095	37	18	182	2	119	6	9	26	148
1	32738964	32740464	+	ENST00000461712.2	ENSG00000182866.12	LCK	H3K4me3-only	H3K4me3-only	H3K4me3-only	FALSE	0.302222	24	38	27	2	32	3	18	3	24
1	32738966	32740466	+	ENST00000373562.3	ENSG00000182866.12	LCK	H3K4me3-only	H3K4me3-only	H3K4me3-only	FALSE	0.302222	24	38	26	2	32	3	18	4	24
1	32738972	32740472	+	ENST00000477031.2	ENSG00000182866.12	LCK	H3K4me3-only	H3K4me3-only	H3K4me3-only	FALSE	0.302222	24	38	26	2	33	3	18	4	24
1	32738983	32740483	+	ENST00000333070.4	ENSG00000182866.12	LCK	H3K4me3-only	H3K4me3-only	H3K4me3-only	FALSE	0.302222	23	38	26	2	32	3	18	4	24
1	32739181	32740681	+	ENST00000373564.3	ENSG00000182866.12	LCK	H3K4me3-only	H3K4me3-only	H3K4me3-only	FALSE	0.398207	24	32	25	4	28	4	25	4	20
1	32756937	32758437	+	ENST00000373548.3	ENSG00000116478.7	HDAC1	H3K4me3-only	H3K4me3-only	H3K4me3-only	FALSE	0.0288271	36	22	216	2	82	2	12	22	118
1	32756991	32758491	+	ENST00000428704.1	ENSG00000116478.7	HDAC1	H3K4me3-only	H3K4me3-only	H3K4me3-only	FALSE	0.0284946	38	20	217	2	85	2	13	23	122
1	32757243	32758743	+	ENST00000373541.2	ENSG00000116478.7	HDAC1	H3K4me3-only	H3K4me3-only	H3K4me3-only	FALSE	0.024126	35	16	217	2	80	4	12	25	130
1	32801230	32802730	-	ENST00000329421.7	ENSG00000175130.6	MARCKSL1	H3K4me3-only	H3K4me3-only	H3K4me3-only	FALSE	0.109443	21	16	105	2	31	1	2	16	88
1	32818305	32819805	+	ENST00000574315.1	ENSG00000162526.6	TSSK3	unmodified	unmodified	unmodified	FALSE	0.804119	18	10	2	5	10	4	6	3	10
1	32827048	32828548	+	ENST00000373534.3	ENSG00000162526.6	TSSK3	bivalent	bivalent	bivalent	FALSE	0.266183	17	13	24	3	13	11	11	31	141
1	32827094	32828594	-	ENST00000432622.1	ENSG00000225828.1	FAM229A	bivalent	bivalent	bivalent	FALSE	0.276722	17	13	23	3	13	11	10	30	136
1	32826675	32828175	-	ENST00000428500.1	ENSG00000225828.1	FAM229A	H3K4me3 partial bivalent	bivalent	bivalent	FALSE	0.360921	18	14	26	5	12	10	11	31	134
1	32859299	32860799	-	ENST00000455895.2	ENSG00000160058.14	BSDC1	H3K4me3-only	H3K4me3-only	H3K4me3-only	FALSE	0.0424146	46	19	181	5	112	4	11	22	109
1	32859284	32860784	-	ENST00000413080.1	ENSG00000160058.14	BSDC1	H3K4me3-only	H3K4me3-only	H3K4me3-only	FALSE	0.0586862	44	19	181	5	112	4	11	22	109
1	32859277	32860777	-	ENST00000341071.7	ENSG00000160058.14	BSDC1	H3K4me3-only	H3K4me3-only	H3K4me3-only	FALSE	0.0586862	44	20	182	5	112	4	11	22	109
1	32859292	32860792	-	ENST00000526031.1	ENSG00000160058.14	BSDC1	H3K4me3-only	H3K4me3-only	H3K4me3-only	FALSE	0.0586862	46	19	181	5	112	4	11	22	109
1	32859281	32860781	-	ENST00000446293.2	ENSG00000160058.14	BSDC1	H3K4me3-only	H3K4me3-only	H3K4me3-only	FALSE	0.0586862	44	19	181	5	112	4	11	22	109
1	32859276	32860776	-	ENST00000527163.1	ENSG00000160058.14	BSDC1	H3K4me3-only	H3K4me3-only	H3K4me3-only	FALSE	0.0586862	44	20	182	5	112	4	11	22	109
1	32859279	32860779	-	ENST00000530485.1	ENSG00000160058.14	BSDC1	H3K4me3-only	H3K4me3-only	H3K4me3-only	FALSE	0.0586862	44	20	182	5	112	4	11	22	109
1	32929920	32931420	+	ENST00000609129.1	ENSG00000273274.1	ZBTB8B	H3K27me3 partial bivalent	H3K27me3 partial bivalent	bivalent	FALSE	0.0603505	16	15	11	16	7	27	10	24	198
1	33004278	33005778	+	ENST00000373510.4	ENSG00000160062.10	ZBTB8A	bivalent	bivalent	bivalent	FALSE	0.0924874	10	9	26	6	1	17	5	44	200
1	33004280	33005780	+	ENST00000316459.4	ENSG00000160062.10	ZBTB8A	bivalent	bivalent	bivalent	FALSE	0.0909692	10	9	26	6	1	17	5	44	199
1	33115416	33116916	-	ENST00000341885.5	ENSG00000176261.11	ZBTB8OS	H3K4me3-only	H3K4me3-only	H3K4me3-only	FALSE	0.00278044	57	11	164	0	107	3	11	5	73
1	33115435	33116935	-	ENST00000468695.1	ENSG00000176261.11	ZBTB8OS	H3K4me3-only	H3K4me3-only	H3K4me3-only	FALSE	0.00278302	57	11	179	0	118	3	10	5	76
1	33115411	33116911	-	ENST00000436661.1	ENSG00000176261.11	ZBTB8OS	H3K4me3-only	H3K4me3-only	H3K4me3-only	FALSE	0.00279991	58	11	162	0	105	3	11	5	72
1	33115993	33117493	+	ENST00000414241.3	ENSG00000162521.14	RBBP4	H3K4me3-only	H3K4me3-only	H3K4me3-only	FALSE	0.00171009	56	8	182	0	149	4	11	10	90
1	33115999	33117499	+	ENST00000373493.5	ENSG00000162521.14	RBBP4	H3K4me3-only	H3K4me3-only	H3K4me3-only	FALSE	0.00171009	56	8	182	0	149	4	11	10	90
1	33116068	33117568	+	ENST00000544435.1	ENSG00000162521.14	RBBP4	H3K4me3-only	H3K4me3-only	H3K4me3-only	FALSE	0.00244965	57	11	180	0	143	4	12	10	89
1	33116085	33117585	+	ENST00000373485.1	ENSG00000162521.14	RBBP4	H3K4me3-only	H3K4me3-only	H3K4me3-only	FALSE	0.00248106	57	11	181	1	143	4	13	10	89
1	33116207	33117707	+	ENST00000458695.2	ENSG00000162521.14	RBBP4	H3K4me3-only	H3K4me3-only	H3K4me3-only	FALSE	0.00223796	51	13	177	1	136	4	14	10	90
1	33116336	33117836	+	ENST00000490500.1	ENSG00000162521.14	RBBP4	H3K4me3-only	H3K4me3-only	H3K4me3-only	FALSE	0.00430804	47	20	168	1	130	3	15	10	86
1	33116338	33117838	+	ENST00000445722.2	ENSG00000162521.14	RBBP4	H3K4me3-only	H3K4me3-only	H3K4me3-only	FALSE	0.00430804	47	20	168	1	130	3	15	10	86
1	33133170	33134670	+	ENST00000475321.1	ENSG00000162521.14	RBBP4	unmodified	unmodified	unmodified	FALSE	0.9038	27	6	5	5	7	5	38	2	3
1	33133944	33135444	+	ENST00000463378.1	ENSG00000162521.14	RBBP4	unmodified	unmodified	unmodified	FALSE	0.919691	18	7	5	4	4	6	59	4	3
1	33134107	33135607	+	ENST00000482190.1	ENSG00000162521.14	RBBP4	unmodified	unmodified	unmodified	FALSE	0.92297	18	7	4	4	4	5	64	6	3
1	33167611	33169111	-	ENST00000373484.3	ENSG00000162520.10	SYNC	H3K27me3 partial bivalent	H3K27me3 partial bivalent	H3K27me3 partial bivalent	FALSE	0.103657	22	12	13	14	11	20	5	35	186
1	33167970	33169470	-	ENST00000409190.3	ENSG00000162520.10	SYNC	H3K27me3 partial bivalent	H3K27me3 partial bivalent	bivalent	FALSE	0.116053	25	11	15	11	11	20	6	39	192
1	33168447	33169947	-	ENST00000417633.1	ENSG00000162520.10	SYNC	H3K27me3 partial bivalent	H3K27me3 partial bivalent	H3K27me3 partial bivalent	FALSE	0.421993	21	12	12	8	10	16	5	28	159
1	33167930	33169430	-	ENST00000426909.1	ENSG00000162520.10	SYNC	H3K27me3 partial bivalent	H3K27me3 partial bivalent	bivalent	FALSE	0.120539	26	11	15	11	11	20	6	37	192
1	33206736	33208236	+	ENST00000401073.2	ENSG00000162522.6	KIAA1522	H3K27me3 partial bivalent	bivalent	bivalent	FALSE	0.179766	13	9	13	7	8	25	4	33	237
1	33218872	33220372	+	ENST00000373481.3	ENSG00000162522.6	KIAA1522	H3K4me3 partial bivalent	H3K4me3 partial bivalent	H3K4me3 partial bivalent	FALSE	0.137215	22	20	78	3	21	4	8	33	175
1	33230485	33231985	+	ENST00000294521.3	ENSG00000162522.6	KIAA1522	unmodified	unmodified	unmodified	FALSE	0.87921	13	2	4	1	7	4	4	4	6
1	33230518	33232018	+	ENST00000373480.1	ENSG00000162522.6	KIAA1522	unmodified	unmodified	unmodified	FALSE	0.867724	13	2	4	1	7	4	4	3	6
1	33283004	33284504	-	ENST00000373477.4	ENSG00000134684.6	YARS	H3K4me3-only	H3K4me3-only	H3K4me3 partial bivalent	FALSE	0.020804	37	14	183	1	30	4	8	29	132
1	33281618	33283118	+	ENST00000530710.1	ENSG00000116497.13	S100PBP	H3K4me3-only	H3K4me3-only	H3K4me3-only	FALSE	0.0419715	38	20	140	1	55	5	10	24	125
1	33282293	33283793	+	ENST00000373476.1	ENSG00000116497.13	S100PBP	H3K4me3 partial bivalent	H3K4me3 partial bivalent	H3K4me3 partial bivalent	FALSE	0.000701262	40	8	270	2	61	3	9	42	174
1	33282406	33283906	+	ENST00000373475.5	ENSG00000116497.13	S100PBP	H3K4me3 partial bivalent	H3K4me3 partial bivalent	H3K4me3 partial bivalent	FALSE	0.00120767	42	8	273	1	60	3	8	46	175
1	33282408	33283908	+	ENST00000529027.1	ENSG00000116497.13	S100PBP	H3K4me3 partial bivalent	H3K4me3 partial bivalent	H3K4me3 partial bivalent	FALSE	0.00120767	42	8	273	1	60	3	8	46	176
1	33282426	33283926	+	ENST00000398243.3	ENSG00000116497.13	S100PBP	H3K4me3 partial bivalent	H3K4me3 partial bivalent	H3K4me3 partial bivalent	FALSE	0.00123071	42	8	273	1	60	2	8	45	177
1	33282504	33284004	+	ENST00000526230.1	ENSG00000116497.13	S100PBP	H3K4me3-only	H3K4me3 partial bivalent	H3K4me3 partial bivalent	FALSE	0.00122693	41	10	262	1	58	2	9	41	159
1	33282506	33284006	+	ENST00000531256.1	ENSG00000116497.13	S100PBP	H3K4me3-only	H3K4me3 partial bivalent	H3K4me3 partial bivalent	FALSE	0.00123603	41	11	262	1	57	2	9	41	159
1	33282550	33284050	+	ENST00000482212.1	ENSG00000116497.13	S100PBP	H3K4me3-only	H3K4me3 partial bivalent	H3K4me3 partial bivalent	FALSE	0.00123603	43	10	260	1	54	4	9	40	160
1	33289748	33291248	+	ENST00000530552.1	ENSG00000116497.13	S100PBP	unmodified	unmodified	unmodified	FALSE	0.911876	16	5	5	1	6	2	16	9	1
1	33335664	33337164	-	ENST00000373471.3	ENSG00000160097.11	FNDC5	H3K27me3-only	H3K27me3-only	bivalent	TRUE	0.160808	17	10	13	7	8	26	5	20	129
1	33337331	33338831	-	ENST00000496770.1	ENSG00000160097.11	FNDC5	H3K27me3-only	H3K27me3-only	H3K27me3-only	FALSE	0.406491	23	9	8	5	9	17	7	15	61
1	33351286	33352786	+	ENST00000373467.3	ENSG00000121905.5	HPCA	H3K27me3-only	H3K27me3-only	H3K27me3 partial bivalent	FALSE	0.125234	13	14	9	8	4	18	8	14	90
1	33366209	33367709	-	ENST00000373463.3	ENSG00000121900.14	TMEM54	bivalent	bivalent	bivalent	TRUE	0.138697	14	13	29	13	5	25	6	48	265
1	33366240	33367740	-	ENST00000329151.5	ENSG00000121900.14	TMEM54	bivalent	bivalent	bivalent	FALSE	0.145113	14	13	29	13	5	26	6	49	267
1	33429536	33431036	-	ENST00000373456.7	ENSG00000116514.12	RNF19B	H3K4me3-only	H3K4me3-only	H3K4me3 partial bivalent	TRUE	0.0333121	32	14	126	4	47	5	5	25	112
1	33438518	33440018	+	ENST00000594612.1	ENSG00000267885.1	FKSG48	bivalent	bivalent	bivalent	FALSE	0.111745	4	11	17	2	3	13	2	26	150
1	33501721	33503221	-	ENST00000373449.2	ENSG00000004455.12	AK2	H3K4me3-only	H3K4me3-only	H3K4me3-only	FALSE	0.190182	35	21	109	4	22	7	9	23	158
1	33501691	33503191	-	ENST00000548033.1	ENSG00000004455.12	AK2	H3K4me3-only	H3K4me3-only	H3K4me3-only	FALSE	0.180375	34	22	110	4	22	7	9	22	162
1	33501737	33503237	-	ENST00000467905.1	ENSG00000004455.12	AK2	H3K4me3-only	H3K4me3-only	H3K4me3-only	FALSE	0.197398	35	21	109	4	22	7	9	23	157
1	33501728	33503228	-	ENST00000480134.1	ENSG00000004455.12	AK2	H3K4me3-only	H3K4me3-only	H3K4me3-only	FALSE	0.190182	35	21	109	4	22	7	9	23	157
1	33501843	33503343	-	ENST00000354858.6	ENSG00000004455.12	AK2	H3K4me3-only	H3K4me3-only	H3K4me3-only	FALSE	0.197398	34	21	106	3	24	6	9	23	156
1	33501695	33503195	-	ENST00000487289.1	ENSG00000004455.12	AK2	H3K4me3-only	H3K4me3-only	H3K4me3-only	FALSE	0.180375	33	21	110	4	22	7	9	23	162
1	33545964	33547464	+	ENST00000294517.6	ENSG00000142920.12	ADC	H3K4me3-only	H3K4me3-only	pseudo bivalent	TRUE	0.12119	33	20	69	3	27	11	5	25	122
1	33546018	33547518	+	ENST00000373443.3	ENSG00000142920.12	ADC	H3K4me3-only	H3K4me3-only	pseudo bivalent	FALSE	0.101596	33	20	69	2	26	12	5	24	125
1	33547101	33548601	+	ENST00000373440.1	ENSG00000142920.12	ADC	unmodified	unmodified	H3K4me3-only	FALSE	0.347603	20	8	14	3	6	6	3	7	58
1	33646517	33648017	-	ENST00000291416.5	ENSG00000116525.9	TRIM62	H3K4me3-only	H3K4me3-only	H3K4me3-only	FALSE	0.00554519	29	7	137	7	36	5	7	21	125
1	33641401	33642901	-	ENST00000543586.1	ENSG00000116525.9	TRIM62	unmodified	unmodified	unmodified	FALSE	0.927828	16	7	3	4	5	3	16	8	8
1	33721396	33722896	+	ENST00000483388.1	ENSG00000160094.10	ZNF362	H3K4me3-only	H3K4me3-only	H3K4me3-only	FALSE	0.0106289	15	3	89	3	38	5	5	8	69
1	33721424	33722924	+	ENST00000539719.1	ENSG00000160094.10	ZNF362	H3K4me3-only	H3K4me3-only	H3K4me3-only	FALSE	0.0108206	15	3	89	3	38	5	5	9	72
1	33735426	33736926	+	ENST00000373428.5	ENSG00000160094.10	ZNF362	unmodified	unmodified	unmodified	FALSE	0.914896	12	8	3	1	8	3	16	2	6
1	33785949	33787449	-	ENST00000442999.3	ENSG00000184389.8	A3GALT2	unmodified	unmodified	unmodified	FALSE	0.852497	12	2	1	4	4	4	7	8	8
1	33777072	33778572	-	ENST00000330379.5	ENSG00000184389.8	A3GALT2	H3K27me3-only	H3K27me3-only	H3K27me3-only	FALSE	0.784093	10	3	3	2	3	11	6	5	6
1	33840444	33841944	-	ENST00000431992.1	ENSG00000134686.12	PHC2	unmodified	unmodified	H3K27me3-only	FALSE	0.895548	15	6	8	3	9	6	8	6	10
1	33814736	33816236	-	ENST00000373418.3	ENSG00000134686.12	PHC2	H3K4me3 partial bivalent	H3K4me3 partial bivalent	H3K4me3 partial bivalent	TRUE	0.00308743	27	7	122	3	43	4	2	38	145
1	33820060	33821560	-	ENST00000373422.3	ENSG00000134686.12	PHC2	unmodified	unmodified	unmodified	FALSE	0.903586	16	1	6	2	3	5	4	6	7
1	33895466	33896966	-	ENST00000419414.2	ENSG00000134686.12	PHC2	pseudo bivalent	bivalent	bivalent	FALSE	0.116922	32	12	38	6	8	15	3	35	151
1	33937496	33938996	+	ENST00000361328.3	ENSG00000121903.10	ZSCAN20	H3K4me3-only	H3K4me3-only	H3K4me3-only	FALSE	0.237003	24	7	41	2	24	7	5	10	58
1	33937502	33939002	+	ENST00000373413.2	ENSG00000121903.10	ZSCAN20	H3K4me3-only	H3K4me3-only	H3K4me3-only	FALSE	0.237003	24	7	41	2	24	7	5	10	58
1	34630125	34631625	-	ENST00000373381.4	ENSG00000121904.13	CSMD2	H3K27me3 partial bivalent	H3K27me3 partial bivalent	H3K27me3 partial bivalent	FALSE	0.0433901	3	1	2	7	4	20	3	13	54
1	34174354	34175854	-	ENST00000373380.1	ENSG00000121904.13	CSMD2	H3K27me3-only	H3K27me3 partial bivalent	H3K27me3 partial bivalent	FALSE	0.668747	4	1	3	3	4	17	3	12	13
1	34091434	34092934	-	ENST00000373377.1	ENSG00000121904.13	CSMD2	H3K27me3-only	H3K27me3-only	H3K27me3-only	FALSE	0.820242	11	1	4	8	5	9	5	10	4
1	34279070	34280570	-	ENST00000338325.1	ENSG00000121904.13	CSMD2	unmodified	unmodified	unmodified	FALSE	0.802687	11	3	5	6	3	3	5	6	6
1	34325326	34326826	+	ENST00000519684.1	ENSG00000176256.6	HMGB4	unmodified	unmodified	unmodified	FALSE	0.774918	12	4	0	5	4	4	1	9	8
1	34325351	34326851	+	ENST00000522796.1	ENSG00000176256.6	HMGB4	unmodified	unmodified	H3K27me3-only	FALSE	0.698278	11	4	0	5	4	6	1	9	8
1	34631734	34633234	+	ENST00000373374.3	ENSG00000142698.10	C1orf94	H3K27me3-only	H3K27me3-only	H3K27me3-only	TRUE	0.0922707	10	5	0	5	3	19	0	10	35
1	34642521	34644021	+	ENST00000488417.1	ENSG00000142698.10	C1orf94	H3K27me3-only	H3K27me3-only	H3K27me3-only	FALSE	0.263676	10	2	0	9	3	14	5	10	15
1	35324667	35326167	-	ENST00000521580.2	ENSG00000163866.8	SMIM12	H3K4me3-only	H3K4me3-only	H3K4me3-only	FALSE	0.0670986	31	13	127	3	40	1	10	11	95
1	35323920	35325420	-	ENST00000446026.1	ENSG00000163866.8	SMIM12	H3K4me3-only	H3K4me3-only	H3K4me3-only	FALSE	0.135833	24	22	128	1	40	3	11	13	98
1	35324606	35326106	-	ENST00000456842.1	ENSG00000163866.8	SMIM12	H3K4me3-only	H3K4me3-only	H3K4me3-only	FALSE	0.0437034	31	13	131	3	43	1	10	11	99
1	35324568	35326068	-	ENST00000423898.1	ENSG00000163866.8	SMIM12	H3K4me3-only	H3K4me3-only	H3K4me3-only	FALSE	0.0208171	34	14	132	3	43	1	10	11	101
1	35323896	35325396	-	ENST00000417239.1	ENSG00000163866.8	SMIM12	H3K4me3-only	H3K4me3-only	H3K4me3-only	FALSE	0.142158	23	23	126	1	40	3	11	13	98
1	35219898	35221398	+	ENST00000338513.1	ENSG00000189280.3	GJB5	unmodified	H3K27me3-only	H3K27me3-only	FALSE	0.741568	12	4	3	4	5	8	4	5	6
1	35224592	35226092	+	ENST00000339480.1	ENSG00000189433.5	GJB4	H3K27me3-only	H3K27me3-only	H3K27me3-only	FALSE	0.716216	10	4	3	4	2	10	8	6	3
1	35246040	35247540	+	ENST00000373366.2	ENSG00000188910.7	GJB3	H3K27me3 partial bivalent	H3K27me3 partial bivalent	H3K27me3 partial bivalent	FALSE	0.193235	15	10	5	10	4	23	3	30	117
1	35247129	35248629	+	ENST00000373362.3	ENSG00000188910.7	GJB3	H3K27me3 partial bivalent	H3K27me3 partial bivalent	H3K27me3 partial bivalent	FALSE	0.194581	13	12	6	8	4	21	3	25	76
1	35257849	35259349	+	ENST00000342280.4	ENSG00000187513.8	GJA4	H3K27me3-only	H3K27me3-only	H3K27me3-only	TRUE	0.34864	17	6	8	10	3	17	7	8	85
1	35257850	35259350	+	ENST00000450137.1	ENSG00000187513.8	GJA4	H3K27me3-only	H3K27me3-only	H3K27me3-only	FALSE	0.34864	17	6	8	10	3	17	7	8	85
1	35394436	35395936	-	ENST00000373347.1	ENSG00000116544.7	DLGAP3	bivalent	bivalent	bivalent	FALSE	0.0111114	11	15	38	7	9	29	2	85	459
1	35370234	35371734	-	ENST00000235180.4	ENSG00000116544.7	DLGAP3	H3K27me3-only	H3K27me3-only	H3K27me3-only	FALSE	0.770369	11	1	0	13	2	11	6	11	9
1	35450204	35451704	-	ENST00000373337.3	ENSG00000243749.1	ZMYM6NB	H3K4me3-only	H3K4me3-only	H3K4me3-only	FALSE	0.0324481	32	17	163	8	97	3	9	17	116
1	35496819	35498319	-	ENST00000373340.2	ENSG00000163867.12	ZMYM6	H3K4me3-only	H3K4me3-only	H3K4me3 partial bivalent	FALSE	0.0799721	34	11	164	3	37	6	4	30	117
1	35496483	35497983	-	ENST00000415531.1	ENSG00000163867.12	ZMYM6	H3K4me3-only	H3K4me3 partial bivalent	H3K4me3 partial bivalent	FALSE	0.0475587	35	8	175	1	46	7	4	35	148
1	35496756	35498256	-	ENST00000317538.5	ENSG00000163867.12	ZMYM6	H3K4me3-only	H3K4me3-only	H3K4me3 partial bivalent	FALSE	0.0771862	37	11	166	3	38	6	4	32	125
1	35496541	35498041	-	ENST00000373333.1	ENSG00000163867.12	ZMYM6	H3K4me3-only	H3K4me3 partial bivalent	H3K4me3 partial bivalent	FALSE	0.0475587	35	10	175	2	44	7	4	34	143
1	35524637	35526137	+	ENST00000417119.1	ENSG00000197056.5	ZMYM1	H3K27me3-only	H3K27me3-only	H3K27me3-only	FALSE	0.792122	15	6	4	7	6	19	8	8	12
1	35544218	35545718	+	ENST00000359858.4	ENSG00000197056.5	ZMYM1	H3K4me3-only	H3K4me3-only	H3K4me3-only	FALSE	0.143227	22	18	81	3	62	4	6	16	79
1	35544242	35545742	+	ENST00000373330.1	ENSG00000197056.5	ZMYM1	H3K4me3-only	H3K4me3-only	H3K4me3-only	FALSE	0.143227	23	19	81	3	62	3	6	16	80
1	35657999	35659499	-	ENST00000357214.5	ENSG00000116560.6	SFPQ	H3K4me3-only	H3K4me3-only	H3K4me3-only	FALSE	0.0295166	44	9	239	4	152	3	8	27	112
1	35733818	35735318	+	ENST00000314607.6	ENSG00000146463.7	ZMYM4	H3K4me3-only	H3K4me3-only	bivalent	FALSE	0.0417468	32	10	177	5	55	9	14	27	145
1	35733884	35735384	+	ENST00000441447.1	ENSG00000146463.7	ZMYM4	H3K4me3-only	H3K4me3-only	bivalent	FALSE	0.0417468	31	10	179	5	56	9	13	27	148
1	35826556	35828056	+	ENST00000457946.1	ENSG00000146463.7	ZMYM4	unmodified	unmodified	unmodified	FALSE	0.7585	25	8	2	3	3	6	24	4	4
1	36022264	36023764	-	ENST00000325722.3	ENSG00000142687.13	KIAA0319L	H3K4me3-only	H3K4me3-only	H3K4me3-only	FALSE	0.00888111	45	10	238	1	98	2	6	26	148
1	35919558	35921058	-	ENST00000373266.4	ENSG00000142687.13	KIAA0319L	unmodified	unmodified	unmodified	FALSE	0.676056	24	8	4	2	5	0	40	4	10
1	36022506	36024006	-	ENST00000426982.2	ENSG00000142687.13	KIAA0319L	H3K4me3-only	H3K4me3-only	H3K4me3-only	FALSE	0.00213339	44	10	259	2	109	3	7	26	159
1	36019838	36021338	-	ENST00000440579.1	ENSG00000142687.13	KIAA0319L	unmodified	unmodified	unmodified	FALSE	0.751753	20	17	6	3	4	1	9	7	13
1	35971718	35973218	-	ENST00000431916.1	ENSG00000142687.13	KIAA0319L	H3K4me3-only	H3K4me3-only	H3K4me3-only	FALSE	0.035213	37	48	37	2	46	3	15	4	52
1	36022254	36023754	-	ENST00000469892.1	ENSG00000142687.13	KIAA0319L	H3K4me3-only	H3K4me3-only	H3K4me3-only	FALSE	0.00888111	45	10	234	1	98	2	6	26	147
1	36022324	36023824	+	ENST00000373253.3	ENSG00000020129.11	NCDN	H3K4me3-only	H3K4me3-only	H3K4me3-only	FALSE	0.00340716	45	10	247	1	102	2	6	25	153
1	36022643	36024143	+	ENST00000356090.4	ENSG00000020129.11	NCDN	H3K4me3-only	H3K4me3-only	H3K4me3-only	FALSE	0.00168925	47	8	257	2	109	2	7	25	144
1	36022659	36024159	+	ENST00000373243.2	ENSG00000020129.11	NCDN	H3K4me3-only	H3K4me3-only	H3K4me3-only	FALSE	0.00171141	47	9	257	2	109	2	7	25	144
1	36023357	36024857	+	ENST00000437806.1	ENSG00000020129.11	NCDN	H3K4me3-only	H3K4me3-only	H3K4me3-only	FALSE	0.0823146	36	13	109	1	46	2	11	11	80
1	36027319	36028819	+	ENST00000423723.1	ENSG00000020129.11	NCDN	unmodified	unmodified	unmodified	FALSE	0.846883	16	8	4	2	13	1	17	0	5
1	36038221	36039721	+	ENST00000373235.3	ENSG00000116819.6	TFAP2E	unmodified	pseudo bivalent	pseudo bivalent	TRUE	0.49733	18	14	16	7	4	9	4	15	70
1	36106695	36108195	-	ENST00000373237.3	ENSG00000126067.7	PSMB2	H3K4me3-only	H3K4me3-only	H3K4me3 partial bivalent	FALSE	0.00872531	38	6	194	3	64	6	5	29	131
1	36184323	36185823	-	ENST00000270815.4	ENSG00000142686.7	C1orf216	H3K4me3-only	H3K4me3 partial bivalent	H3K4me3 partial bivalent	FALSE	0.182918	21	9	90	2	36	2	9	24	74
1	36234818	36236318	-	ENST00000251195.5	ENSG00000092853.9	CLSPN	H3K4me3-only	H3K4me3-only	H3K4me3-only	FALSE	0.038979	25	7	159	4	50	1	5	17	101
1	36234779	36236279	-	ENST00000318121.3	ENSG00000092853.9	CLSPN	H3K4me3-only	H3K4me3-only	H3K4me3-only	FALSE	0.0295326	26	8	160	4	51	0	5	16	103
1	36273023	36274523	+	ENST00000373210.3	ENSG00000134698.10	AGO4	H3K4me3 partial bivalent	H3K4me3 partial bivalent	H3K4me3 partial bivalent	FALSE	0.0935956	11	13	122	2	56	2	13	32	103
1	36334659	36336159	+	ENST00000373206.1	ENSG00000092847.6	AGO1	unmodified	H3K27me3-only	H3K27me3-only	FALSE	0.875332	10	6	3	1	4	8	8	4	8
1	36348060	36349560	+	ENST00000373204.4	ENSG00000092847.6	AGO1	H3K4me3-only	H3K4me3-only	H3K4me3 partial bivalent	FALSE	0.191653	33	14	117	3	30	7	4	26	124
1	36395569	36397069	+	ENST00000324350.5	ENSG00000126070.14	AGO3	H3K4me3-only	H3K4me3-only	H3K4me3-only	FALSE	0.0163594	44	7	178	1	135	0	8	21	122
1	36395929	36397429	+	ENST00000373191.4	ENSG00000126070.14	AGO3	H3K4me3-only	H3K4me3-only	H3K4me3 partial bivalent	FALSE	0.0035123	40	9	215	1	161	0	9	33	166
1	36395933	36397433	+	ENST00000397828.2	ENSG00000126070.14	AGO3	H3K4me3-only	H3K4me3-only	H3K4me3 partial bivalent	FALSE	0.0035123	40	10	215	1	161	0	9	34	166
1	36396109	36397609	+	ENST00000246314.6	ENSG00000126070.14	AGO3	H3K4me3-only	H3K4me3-only	H3K4me3 partial bivalent	FALSE	0.00301423	46	11	221	1	159	1	8	33	161
1	36548926	36550426	+	ENST00000207457.3	ENSG00000092850.7	TEKT2	H3K27me3 partial bivalent	H3K27me3 partial bivalent	bivalent	FALSE	0.435729	17	9	14	12	6	28	5	25	82
1	36552102	36553602	+	ENST00000473120.1	ENSG00000092850.7	TEKT2	unmodified	unmodified	H3K27me3-only	FALSE	0.879727	15	7	3	2	9	6	8	10	17
1	36553726	36555226	+	ENST00000373178.4	ENSG00000116863.10	ADPRHL2	H3K4me3-only	H3K4me3-only	H3K4me3 partial bivalent	FALSE	0.0497404	22	19	155	4	73	2	7	21	83
1	36590071	36591571	-	ENST00000397799.1	ENSG00000171812.6	COL8A2	H3K27me3 partial bivalent	bivalent	bivalent	FALSE	0.305405	8	11	11	10	9	26	5	22	112
1	36565100	36566600	-	ENST00000481785.1	ENSG00000171812.6	COL8A2	unmodified	unmodified	unmodified	FALSE	0.588579	23	12	8	3	7	4	3	4	12
1	36614320	36615820	-	ENST00000373166.3	ENSG00000054116.7	TRAPPC3	H3K4me3-only	H3K4me3-only	H3K4me3-only	FALSE	0.026527	41	25	122	3	126	4	10	15	81
1	36614302	36615802	-	ENST00000373163.1	ENSG00000054116.7	TRAPPC3	H3K4me3-only	H3K4me3-only	H3K4me3-only	FALSE	0.026527	41	25	124	3	124	4	10	15	81
1	36614348	36615848	-	ENST00000373162.1	ENSG00000054116.7	TRAPPC3	H3K4me3-only	H3K4me3-only	H3K4me3-only	FALSE	0.0347765	40	26	122	2	128	4	10	15	81
1	36614347	36615847	-	ENST00000373159.1	ENSG00000054116.7	TRAPPC3	H3K4me3-only	H3K4me3-only	H3K4me3-only	FALSE	0.0347765	40	26	122	2	128	4	10	15	81
1	36620430	36621930	+	ENST00000429533.2	ENSG00000116871.11	MAP7D1	H3K4me3-only	H3K4me3-only	H3K4me3 partial bivalent	FALSE	0.0594441	23	14	138	1	112	3	8	20	112
1	36620816	36622316	+	ENST00000316156.4	ENSG00000116871.11	MAP7D1	H3K4me3-only	H3K4me3 partial bivalent	H3K4me3 partial bivalent	FALSE	0.0070573	25	8	223	2	134	1	7	29	137
1	36621049	36622549	+	ENST00000373150.4	ENSG00000116871.11	MAP7D1	H3K4me3 partial bivalent	H3K4me3 partial bivalent	H3K4me3 partial bivalent	FALSE	0.00393992	26	3	272	2	140	1	10	32	165
1	36621053	36622553	+	ENST00000373151.2	ENSG00000116871.11	MAP7D1	H3K4me3 partial bivalent	H3K4me3 partial bivalent	H3K4me3 partial bivalent	TRUE	0.00330927	27	3	274	2	140	1	10	33	167
1	36622066	36623566	+	ENST00000530729.1	ENSG00000116871.11	MAP7D1	H3K4me3 partial bivalent	H3K4me3 partial bivalent	H3K4me3 partial bivalent	FALSE	0.00151515	21	10	223	2	60	2	9	29	147
1	36641568	36643068	+	ENST00000530975.1	ENSG00000116871.11	MAP7D1	unmodified	unmodified	unmodified	FALSE	0.937429	15	3	3	0	10	0	41	2	3
1	36642320	36643820	+	ENST00000373148.4	ENSG00000116871.11	MAP7D1	unmodified	unmodified	unmodified	FALSE	0.920139	13	3	2	2	14	1	52	0	3
1	36689267	36690767	+	ENST00000354618.5	ENSG00000054118.9	THRAP3	H3K4me3-only	H3K4me3-only	H3K4me3-only	FALSE	0.00116725	64	7	204	3	133	2	15	15	105
1	36689283	36690783	+	ENST00000469141.2	ENSG00000054118.9	THRAP3	H3K4me3-only	H3K4me3-only	H3K4me3-only	FALSE	0.00116725	65	7	205	3	131	2	15	15	106
1	36689284	36690784	+	ENST00000478853.1	ENSG00000054118.9	THRAP3	H3K4me3-only	H3K4me3-only	H3K4me3-only	FALSE	0.00116725	65	7	206	3	131	2	15	15	105
1	36771238	36772738	+	ENST00000373139.2	ENSG00000214193.5	SH3D21	H3K4me3-only	H3K4me3-only	H3K4me3-only	FALSE	0.149145	31	16	66	2	41	3	5	9	49
1	36771244	36772744	+	ENST00000453908.2	ENSG00000214193.5	SH3D21	H3K4me3-only	H3K4me3-only	H3K4me3-only	FALSE	0.149145	31	16	66	2	41	3	5	9	49
1	36771958	36773458	+	ENST00000312808.4	ENSG00000214193.5	SH3D21	H3K4me3-only	H3K4me3-only	H3K4me3-only	FALSE	0.0420412	30	20	82	2	38	1	6	10	73
1	36771961	36773461	+	ENST00000505871.1	ENSG00000214193.5	SH3D21	H3K4me3-only	H3K4me3-only	H3K4me3-only	FALSE	0.0421996	30	20	82	2	38	1	6	10	73
1	36789005	36790505	-	ENST00000270824.1	ENSG00000142694.6	EVA1B	H3K4me3-only	H3K4me3-only	pseudo bivalent	TRUE	0.189792	22	14	67	3	23	7	5	18	101
1	36788585	36790085	+	ENST00000373137.2	ENSG00000116883.8	RP11-268J15.5	H3K4me3-only	H3K4me3-only	H3K4me3 partial bivalent	FALSE	0.068724	18	14	92	4	37	4	5	21	145
1	36826191	36827691	-	ENST00000359297.2	ENSG00000196182.6	STK40	unmodified	unmodified	unmodified	FALSE	0.908849	11	19	4	6	14	3	23	2	9
1	36850735	36852235	-	ENST00000373129.3	ENSG00000196182.6	STK40	H3K4me3-only	H3K4me3-only	H3K4me3-only	FALSE	0	43	12	203	3	115	1	6	19	122
1	36850739	36852239	-	ENST00000373130.3	ENSG00000196182.6	STK40	H3K4me3-only	H3K4me3-only	H3K4me3-only	FALSE	0	43	12	202	3	115	1	6	19	122
1	36850747	36852247	-	ENST00000373132.3	ENSG00000196182.6	STK40	H3K4me3-only	H3K4me3-only	H3K4me3-only	FALSE	0	43	12	200	3	115	1	6	19	120
1	36862743	36864243	-	ENST00000315732.2	ENSG00000181817.5	LSM10	H3K4me3-only	H3K4me3-only	H3K4me3-only	FALSE	0.117551	31	17	122	6	68	1	12	16	84
1	36887032	36888532	-	ENST00000468441.1	ENSG00000116885.14	OSCP1	unmodified	unmodified	unmodified	FALSE	0.869496	25	2	3	4	10	3	5	9	4
1	36915302	36916802	-	ENST00000235532.5	ENSG00000116885.14	OSCP1	H3K4me3-only	H3K4me3-only	pseudo bivalent	FALSE	0.171781	23	13	88	6	78	9	7	17	56
1	36915284	36916784	-	ENST00000356637.5	ENSG00000116885.14	OSCP1	H3K4me3-only	H3K4me3-only	pseudo bivalent	FALSE	0.171781	23	13	86	6	78	9	7	17	56
1	36905826	36907326	-	ENST00000433045.2	ENSG00000116885.14	OSCP1	unmodified	unmodified	unmodified	FALSE	0.802638	14	2	3	3	6	5	3	5	1
1	36915130	36916630	-	ENST00000445843.3	ENSG00000116885.14	OSCP1	H3K4me3-only	H3K4me3-only	pseudo bivalent	FALSE	0.201346	24	10	86	7	73	8	8	17	52
1	36915336	36916836	-	ENST00000315643.9	ENSG00000116885.14	OSCP1	H3K4me3-only	H3K4me3-only	pseudo bivalent	FALSE	0.178415	23	13	89	6	78	9	7	17	56
1	36915294	36916794	-	ENST00000354267.3	ENSG00000116885.14	OSCP1	H3K4me3-only	H3K4me3-only	pseudo bivalent	FALSE	0.171781	23	13	87	6	78	9	7	17	57
1	36929288	36930788	-	ENST00000373116.5	ENSG00000116898.7	MRPS15	H3K4me3-only	H3K4me3-only	H3K4me3-only	TRUE	0.0854812	26	12	131	4	44	0	11	20	85
1	36948129	36949629	-	ENST00000373106.1	ENSG00000119535.13	CSF3R	H3K27me3-only	H3K27me3-only	H3K27me3-only	FALSE	0.677497	12	7	5	2	7	14	4	8	15
1	36946370	36947870	-	ENST00000361632.4	ENSG00000119535.13	CSF3R	H3K27me3-only	H3K27me3-only	H3K27me3 partial bivalent	FALSE	0.627612	9	4	4	2	7	12	8	13	19
1	36936325	36937825	-	ENST00000464465.2	ENSG00000119535.13	CSF3R	unmodified	unmodified	unmodified	FALSE	0.857659	22	4	3	4	4	4	2	5	1
1	36944347	36945847	-	ENST00000331941.5	ENSG00000119535.13	CSF3R	H3K27me3-only	H3K27me3-only	H3K27me3-only	FALSE	0.867928	7	3	2	3	2	11	4	8	5
1	36946902	36948402	-	ENST00000533491.1	ENSG00000119535.13	CSF3R	H3K27me3-only	H3K27me3-only	H3K27me3 partial bivalent	FALSE	0.379266	10	4	5	3	9	11	9	13	26
1	37498976	37500476	-	ENST00000373091.3	ENSG00000163873.5	GRIK3	H3K27me3-only	H3K27me3-only	H3K27me3-only	TRUE	0.0422537	10	1	2	5	4	15	1	8	19
1	37498980	37500480	-	ENST00000373093.4	ENSG00000163873.5	GRIK3	H3K27me3-only	H3K27me3-only	H3K27me3-only	FALSE	0.0422537	10	1	2	5	4	15	1	9	19
1	37939403	37940903	+	ENST00000373087.6	ENSG00000163874.8	ZC3H12A	H3K4me3-only	H3K4me3-only	H3K4me3-only	TRUE	0.00711751	26	15	180	2	71	6	5	21	147
1	37946541	37948041	+	ENST00000471012.1	ENSG00000163874.8	ZC3H12A	unmodified	unmodified	unmodified	FALSE	0.582055	13	10	5	0	21	1	50	1	1
1	37979614	37981114	-	ENST00000373075.2	ENSG00000163875.11	MEAF6	H3K4me3-only	H3K4me3 partial bivalent	H3K4me3 partial bivalent	FALSE	0.0726238	19	13	174	3	70	0	3	22	100
1	37979625	37981125	-	ENST00000296214.5	ENSG00000163875.11	MEAF6	H3K4me3-only	H3K4me3-only	H3K4me3 partial bivalent	FALSE	0.0734776	21	14	173	3	69	0	3	22	100
1	37979120	37980620	-	ENST00000373074.1	ENSG00000163875.11	MEAF6	H3K4me3-only	H3K4me3-only	H3K4me3-only	FALSE	0.0263156	24	12	168	2	61	0	7	18	95
1	37979597	37981097	-	ENST00000448519.2	ENSG00000163875.11	MEAF6	H3K4me3-only	H3K4me3 partial bivalent	H3K4me3 partial bivalent	FALSE	0.0726238	19	13	175	3	71	0	4	22	101
1	38019153	38020653	-	ENST00000296215.6	ENSG00000163877.9	SNIP1	H3K4me3-only	H3K4me3-only	H3K4me3 partial bivalent	FALSE	0.138368	21	5	132	2	40	2	9	21	75
1	38021770	38023270	+	ENST00000296218.7	ENSG00000163879.9	DNALI1	unmodified	H3K27me3-only	H3K27me3-only	FALSE	0.527499	22	4	4	5	5	10	5	7	10
1	38021857	38023357	+	ENST00000541606.1	ENSG00000163879.9	DNALI1	unmodified	H3K27me3-only	H3K27me3-only	FALSE	0.48821	21	4	4	5	5	10	6	9	12
1	38060772	38062272	-	ENST00000373062.3	ENSG00000134697.8	GNL2	H3K4me3-only	H3K4me3-only	H3K4me3-only	FALSE	0.0146226	50	21	103	1	64	4	8	13	76
1	38047774	38049274	-	ENST00000538069.1	ENSG00000134697.8	GNL2	unmodified	unmodified	unmodified	FALSE	0.929409	22	5	3	0	5	1	45	2	4
1	38099587	38101087	-	ENST00000373059.1	ENSG00000169218.9	RSPO1	H3K27me3-only	H3K27me3-only	H3K27me3 partial bivalent	FALSE	0.082807	17	7	9	14	5	20	6	19	112
1	38099741	38101241	-	ENST00000356545.2	ENSG00000169218.9	RSPO1	H3K27me3-only	H3K27me3-only	H3K27me3-only	TRUE	0.101873	21	7	8	13	6	24	3	18	106
1	38099845	38101345	-	ENST00000401069.1	ENSG00000169218.9	RSPO1	H3K27me3-only	H3K27me3-only	H3K27me3-only	FALSE	0.111764	19	8	10	12	5	22	3	16	92
1	38099538	38101038	-	ENST00000401068.1	ENSG00000169218.9	RSPO1	H3K27me3-only	H3K27me3-only	H3K27me3 partial bivalent	FALSE	0.0809328	17	9	9	14	5	19	7	19	117
1	38155426	38156926	-	ENST00000464085.1	ENSG00000116922.10	C1orf109	H3K4me3-only	H3K4me3-only	H3K4me3-only	FALSE	0.0457252	35	22	74	2	26	4	7	6	82
1	38157145	38158645	-	ENST00000491981.1	ENSG00000116922.10	C1orf109	H3K4me3-only	H3K4me3-only	H3K4me3-only	FALSE	0.0529749	25	11	101	3	22	1	6	17	88
1	38155442	38156942	-	ENST00000461359.1	ENSG00000116922.10	C1orf109	H3K4me3-only	H3K4me3-only	H3K4me3-only	FALSE	0.0555192	35	22	74	2	26	4	7	6	82
1	38157127	38158627	-	ENST00000477060.1	ENSG00000116922.10	C1orf109	H3K4me3-only	H3K4me3-only	H3K4me3-only	FALSE	0.0623903	24	12	100	2	21	1	6	17	88
1	38155431	38156931	-	ENST00000486637.1	ENSG00000116922.10	C1orf109	H3K4me3-only	H3K4me3-only	H3K4me3-only	FALSE	0.0457252	35	22	73	2	26	4	7	6	82
1	38157164	38158664	-	ENST00000488137.1	ENSG00000116922.10	C1orf109	H3K4me3-only	H3K4me3-only	H3K4me3-only	FALSE	0.0405473	25	10	101	3	22	1	6	18	87
1	38157340	38158840	+	ENST00000373055.1	ENSG00000134690.6	CDCA8	H3K4me3-only	H3K4me3-only	H3K4me3-only	FALSE	0.00784366	26	11	102	3	23	2	5	17	82
1	38157403	38158903	+	ENST00000327331.2	ENSG00000134690.6	CDCA8	H3K4me3-only	H3K4me3-only	H3K4me3-only	FALSE	0.00671652	27	12	102	3	22	2	5	17	80
1	38221613	38223113	-	ENST00000330210.7	ENSG00000183317.12	EPHA10	H3K27me3-only	H3K27me3-only	H3K27me3-only	FALSE	0.550455	14	1	3	4	3	11	3	10	17
1	38229988	38231488	-	ENST00000427468.2	ENSG00000183317.12	EPHA10	H3K27me3 partial bivalent	H3K27me3 partial bivalent	H3K27me3 partial bivalent	FALSE	0.118387	7	11	2	12	2	25	3	19	78
1	38217828	38219328	-	ENST00000540011.1	ENSG00000183317.12	EPHA10	bivalent	bivalent	bivalent	FALSE	0.0864896	9	6	14	6	5	19	3	44	185
1	38230055	38231555	-	ENST00000319637.6	ENSG00000183317.12	EPHA10	H3K27me3-only	H3K27me3 partial bivalent	H3K27me3 partial bivalent	TRUE	0.116449	7	12	2	11	2	25	3	16	80
1	38258724	38260224	+	ENST00000373045.6	ENSG00000185090.10	MANEAL	bivalent	bivalent	bivalent	FALSE	0.197273	10	8	34	5	9	12	2	44	194
1	38258805	38260305	+	ENST00000397631.3	ENSG00000185090.10	MANEAL	bivalent	bivalent	bivalent	FALSE	0.14309	10	7	36	5	8	13	2	42	200
1	38259405	38260905	+	ENST00000532512.1	ENSG00000185090.10	MANEAL	bivalent	bivalent	bivalent	FALSE	0.0937486	5	7	35	6	9	16	1	34	200
1	38260330	38261830	+	ENST00000525897.1	ENSG00000185090.10	MANEAL	H3K27me3-only	H3K27me3-only	pseudo bivalent	FALSE	0.390674	11	8	9	6	5	14	2	9	82
1	38260410	38261910	+	ENST00000329006.5	ENSG00000185090.10	MANEAL	H3K27me3-only	H3K27me3-only	H3K27me3-only	TRUE	0.393626	12	6	8	6	5	14	2	9	80
1	38273107	38274607	-	ENST00000373044.2	ENSG00000196449.3	YRDC	H3K4me3-only	H3K4me3-only	H3K4me3-only	FALSE	0.00475894	22	5	162	1	96	3	11	14	110
1	38271901	38273401	+	ENST00000373043.1	ENSG00000197982.12	C1orf122	H3K4me3-only	H3K4me3-only	H3K4me3-only	FALSE	0.392962	26	22	34	0	22	2	18	5	44
1	38272669	38274169	+	ENST00000468084.1	ENSG00000197982.12	C1orf122	H3K4me3-only	H3K4me3-only	H3K4me3-only	FALSE	0.0982525	24	12	140	1	86	1	12	11	96
1	38273068	38274568	+	ENST00000373042.4	ENSG00000197982.12	C1orf122	H3K4me3-only	H3K4me3-only	H3K4me3-only	FALSE	0.00602423	21	4	162	1	96	3	11	15	110
1	38273332	38274832	+	ENST00000446260.2	ENSG00000197982.12	C1orf122	H3K4me3-only	H3K4me3-only	H3K4me3-only	FALSE	0.0605845	20	11	151	1	93	4	9	14	107
1	38324542	38326042	-	ENST00000373036.4	ENSG00000188786.9	MTF1	H3K4me3-only	H3K4me3-only	H3K4me3-only	FALSE	0.00778457	32	11	166	7	49	6	5	20	122
1	38293136	38294636	-	ENST00000448796.1	ENSG00000230610.1	AL929472.1	unmodified	unmodified	unmodified	FALSE	0.925065	20	0	8	3	1	2	18	2	3
1	38396671	38398171	-	ENST00000373027.1	ENSG00000204084.8	INPP5B	H3K4me3-only	H3K4me3-only	H3K4me3-only	FALSE	0.125434	27	18	107	1	25	4	6	12	99
1	38411979	38413479	-	ENST00000373023.2	ENSG00000204084.8	INPP5B	unmodified	unmodified	H3K4me3-only	FALSE	0.471196	21	11	16	2	11	3	6	8	20
1	38411231	38412731	-	ENST00000373026.1	ENSG00000204084.8	INPP5B	unmodified	unmodified	pseudo bivalent	FALSE	0.708331	12	6	11	1	12	5	8	4	18
1	38411973	38413473	-	ENST00000373024.3	ENSG00000204084.8	INPP5B	unmodified	unmodified	H3K4me3-only	FALSE	0.471196	21	11	16	2	11	3	6	8	20
1	38354595	38356095	-	ENST00000458109.2	ENSG00000204084.8	INPP5B	unmodified	unmodified	unmodified	FALSE	0.860007	18	1	3	6	10	3	36	3	7
1	38411256	38412756	-	ENST00000373021.1	ENSG00000204084.8	INPP5B	unmodified	unmodified	pseudo bivalent	FALSE	0.68844	12	6	12	1	12	5	8	4	18
1	38455843	38457343	-	ENST00000373019.4	ENSG00000183431.7	SF3A3	unmodified	H3K4me3-only	pseudo bivalent	FALSE	0.467486	19	9	17	3	6	7	5	10	40
1	38454909	38456409	-	ENST00000448721.2	ENSG00000183431.7	SF3A3	H3K4me3-only	H3K4me3-only	H3K4me3-only	FALSE	0.0535711	30	16	129	5	34	7	8	21	128
1	38470427	38471927	-	ENST00000373016.3	ENSG00000183386.5	FHL3	H3K4me3 partial bivalent	H3K4me3 partial bivalent	H3K4me3 partial bivalent	FALSE	0.0799622	17	15	57	0	23	2	7	25	115
1	38477664	38479164	+	ENST00000373014.4	ENSG00000183520.7	UTP11L	H3K4me3-only	H3K4me3-only	H3K4me3-only	FALSE	0.0985172	26	17	82	7	39	0	7	6	65
1	38477701	38479201	+	ENST00000537711.1	ENSG00000183520.7	UTP11L	H3K4me3-only	H3K4me3-only	H3K4me3-only	FALSE	0.0985172	27	18	80	7	39	0	7	6	64
1	38511700	38513200	-	ENST00000373012.2	ENSG00000185668.5	POU3F1	H3K4me3 partial bivalent	bivalent	bivalent	TRUE	0.0122669	14	8	58	3	10	9	2	35	207
1	39324745	39326245	-	ENST00000373001.3	ENSG00000116954.7	RRAGC	H3K4me3-only	H3K4me3-only	H3K4me3-only	FALSE	0.0135462	32	17	187	4	71	3	11	17	137
1	39339027	39340527	-	ENST00000397572.2	ENSG00000214114.4	MYCBP	H3K4me3-only	H3K4me3-only	H3K4me3-only	FALSE	0.296329	30	17	50	4	16	1	9	7	33
1	39346535	39348035	-	ENST00000454994.2	ENSG00000131233.8	GJA9	unmodified	H3K27me3-only	H3K27me3-only	FALSE	0.901403	16	11	4	0	8	10	4	7	2
1	39346539	39348039	-	ENST00000357771.3	ENSG00000131233.8	GJA9	unmodified	H3K27me3-only	H3K27me3-only	FALSE	0.901403	16	11	4	0	8	10	3	7	2
1	39341273	39342773	-	ENST00000360786.3	ENSG00000131233.8	GJA9	unmodified	unmodified	unmodified	FALSE	0.891887	12	3	5	2	2	3	6	6	5
1	39406706	39408206	-	ENST00000372990.1	ENSG00000158315.6	RHBDL2	H3K27me3-only	H3K27me3-only	H3K27me3-only	FALSE	0.789475	8	1	2	3	7	14	9	6	7
1	39391759	39393259	-	ENST00000289248.2	ENSG00000158315.6	RHBDL2	unmodified	unmodified	H3K27me3-only	FALSE	0.910692	21	3	3	1	3	7	4	7	8
1	39394435	39395935	-	ENST00000372985.3	ENSG00000158315.6	RHBDL2	unmodified	H3K27me3-only	H3K27me3-only	FALSE	0.80431	13	7	1	2	9	9	2	5	4
1	39406721	39408221	-	ENST00000540558.1	ENSG00000158315.6	RHBDL2	H3K27me3-only	H3K27me3-only	H3K27me3-only	FALSE	0.789475	8	1	2	3	7	14	9	6	7
1	39456145	39457645	+	ENST00000432648.3	ENSG00000174574.11	AKIRIN1	H3K4me3-only	H3K4me3 partial bivalent	H3K4me3 partial bivalent	FALSE	0.00573788	27	15	218	2	113	1	12	29	130
1	39456210	39457710	+	ENST00000446189.2	ENSG00000174574.11	AKIRIN1	H3K4me3-only	H3K4me3 partial bivalent	H3K4me3 partial bivalent	FALSE	0.00506241	27	12	228	2	114	1	13	31	136
1	39456418	39457918	+	ENST00000531822.1	ENSG00000174574.11	AKIRIN1	H3K4me3-only	H3K4me3 partial bivalent	H3K4me3 partial bivalent	FALSE	0.00323592	30	7	241	0	112	1	11	31	148
1	39491240	39492740	+	ENST00000372967.3	ENSG00000168653.6	NDUFS5	H3K4me3-only	H3K4me3-only	H3K4me3-only	FALSE	0.0958799	32	12	146	3	82	4	6	18	123
1	39546238	39547738	+	ENST00000484793.1	ENSG00000127603.19	MACF1	bivalent	bivalent	bivalent	FALSE	0.146176	26	11	46	12	15	24	4	61	350
1	39546339	39547839	+	ENST00000602421.1	ENSG00000127603.19	MACF1	bivalent	bivalent	bivalent	FALSE	0.116973	26	11	47	13	16	24	4	65	373
1	39548284	39549784	+	ENST00000545844.1	ENSG00000127603.19	MACF1	H3K27me3-only	H3K27me3 partial bivalent	H3K27me3 partial bivalent	TRUE	0.892483	14	6	8	10	5	23	2	19	58
1	39548984	39550484	+	ENST00000567887.1	ENSG00000127603.19	MACF1	H3K27me3-only	H3K27me3-only	H3K27me3 partial bivalent	FALSE	0.871199	14	2	4	7	3	17	7	15	29
1	39549054	39550554	+	ENST00000372915.3	ENSG00000127603.19	MACF1	H3K27me3-only	H3K27me3-only	H3K27me3 partial bivalent	FALSE	0.871199	14	2	5	7	3	17	7	14	27
1	39549089	39550589	+	ENST00000361689.2	ENSG00000127603.19	MACF1	H3K27me3-only	H3K27me3-only	H3K27me3 partial bivalent	FALSE	0.871199	15	2	5	7	3	17	7	15	25
1	39570333	39571833	+	ENST00000524432.1	ENSG00000127603.19	MACF1	H3K4me3 partial bivalent	H3K4me3 partial bivalent	H3K4me3 partial bivalent	FALSE	0.137912	21	3	90	5	36	1	8	47	160
1	39669168	39670668	+	ENST00000564288.1	ENSG00000127603.19	MACF1	H3K4me3-only	H3K4me3-only	H3K4me3-only	FALSE	0.6	29	24	39	0	36	3	9	7	35
1	39669617	39671117	+	ENST00000494012.1	ENSG00000127603.19	MACF1	H3K4me3-only	H3K4me3-only	H3K4me3-only	FALSE	0.465204	27	27	79	1	57	7	11	11	58
1	39669673	39671173	+	ENST00000536367.1	ENSG00000127603.19	MACF1	H3K4me3-only	H3K4me3-only	H3K4me3-only	FALSE	0.437139	28	26	80	1	57	7	11	12	61
1	39733449	39734949	+	ENST00000530262.1	ENSG00000127603.19	MACF1	unmodified	unmodified	H3K4me3-only	FALSE	0.652079	24	27	17	3	27	3	26	5	19
1	39765236	39766736	+	ENST00000372925.2	ENSG00000127603.19	MACF1	unmodified	unmodified	unmodified	FALSE	0.935491	26	2	7	2	4	2	63	10	3
1	39796060	39797560	+	ENST00000289893.4	ENSG00000127603.19	MACF1	unmodified	unmodified	unmodified	FALSE	0.881068	19	7	2	3	14	4	47	6	6
1	39879322	39880822	+	ENST00000482035.1	ENSG00000127603.19	MACF1	unmodified	unmodified	unmodified	FALSE	0.89896	21	9	5	4	8	2	20	3	0
1	39918759	39920259	+	ENST00000360115.4	ENSG00000127603.19	MACF1	unmodified	unmodified	unmodified	FALSE	0.93945	21	3	4	4	7	2	72	7	7
1	39924045	39925545	+	ENST00000446276.1	ENSG00000127603.19	MACF1	unmodified	unmodified	unmodified	FALSE	0.925995	35	4	4	2	6	4	67	2	4
1	39925669	39927169	+	ENST00000442046.1	ENSG00000127603.19	MACF1	unmodified	unmodified	unmodified	FALSE	0.924575	29	2	7	1	10	4	53	8	3
1	39926942	39928442	+	ENST00000422234.2	ENSG00000127603.19	MACF1	unmodified	unmodified	unmodified	FALSE	0.938865	25	2	2	3	8	3	58	6	1
1	39875401	39876901	+	ENST00000530275.1	ENSG00000255103.1	KIAA0754	unmodified	unmodified	unmodified	FALSE	0.806373	32	30	15	3	15	1	19	3	16
1	39956568	39958068	+	ENST00000331593.5	ENSG00000183682.7	BMP8A	H3K4me3 partial bivalent	bivalent	bivalent	TRUE	0.0136554	9	11	56	5	13	7	6	31	172
1	40029413	40030913	-	ENST00000437136.1	ENSG00000090621.9	PABPC4	unmodified	unmodified	unmodified	FALSE	0.927565	24	7	4	3	6	2	67	2	5
1	40041175	40042675	-	ENST00000372862.3	ENSG00000090621.9	PABPC4	H3K4me3-only	H3K4me3-only	H3K4me3-only	FALSE	0.000379507	24	9	175	1	84	5	9	15	112
1	40041323	40042823	-	ENST00000372858.3	ENSG00000090621.9	PABPC4	H3K4me3-only	H3K4me3-only	H3K4me3-only	FALSE	0.00236873	28	10	171	2	82	5	8	14	112
1	40041666	40043166	-	ENST00000372857.3	ENSG00000090621.9	PABPC4	H3K4me3-only	H3K4me3-only	H3K4me3-only	FALSE	0.110919	33	14	133	3	70	3	6	12	92
1	40041673	40043173	-	ENST00000372856.3	ENSG00000090621.9	PABPC4	H3K4me3-only	H3K4me3-only	H3K4me3-only	FALSE	0.111496	33	14	132	3	69	3	6	12	91
1	40027110	40028610	-	ENST00000530186.1	ENSG00000090621.9	PABPC4	unmodified	unmodified	unmodified	FALSE	0.830883	18	5	8	5	10	2	52	2	4
1	40037406	40038906	-	ENST00000421687.2	ENSG00000090621.9	PABPC4	unmodified	unmodified	unmodified	FALSE	0.720364	19	12	5	3	5	4	45	4	10
1	40033779	40035279	-	ENST00000527718.1	ENSG00000090621.9	PABPC4	unmodified	unmodified	unmodified	FALSE	0.898708	16	4	1	6	5	2	56	4	5
1	40037340	40038840	-	ENST00000474378.1	ENSG00000090621.9	PABPC4	unmodified	unmodified	unmodified	FALSE	0.734314	17	12	5	3	6	4	51	4	10
1	40041712	40043212	-	ENST00000451091.2	ENSG00000090621.9	PABPC4	H3K4me3-only	H3K4me3-only	H3K4me3-only	FALSE	0.114783	33	14	129	3	66	3	6	12	88
1	40041709	40043209	-	ENST00000531243.2	ENSG00000090621.9	PABPC4	H3K4me3-only	H3K4me3-only	H3K4me3-only	FALSE	0.114783	33	14	129	3	67	3	6	12	88
1	40104867	40106367	-	ENST00000372852.3	ENSG00000163909.6	HEYL	pseudo bivalent	pseudo bivalent	bivalent	TRUE	0.229204	18	7	29	2	10	11	5	18	105
1	40097922	40099422	-	ENST00000535435.1	ENSG00000163909.6	HEYL	unmodified	H3K27me3-only	H3K27me3-only	FALSE	0.659578	22	4	2	3	7	11	4	2	18
1	40136960	40138460	-	ENST00000235628.1	ENSG00000116981.3	NT5C1A	bivalent	bivalent	bivalent	TRUE	0.119656	21	14	41	5	12	18	3	40	185
1	40156611	40158111	-	ENST00000372844.3	ENSG00000116983.8	HPCAL4	H3K4me3-only	H3K4me3 partial bivalent	H3K4me3 partial bivalent	TRUE	0.0532548	37	16	128	5	148	7	10	36	205
1	40157104	40158604	+	ENST00000470018.1	ENSG00000084072.12	PPIE	H3K4me3-only	H3K4me3-only	H3K4me3-only	FALSE	0.120181	43	18	92	5	127	3	10	23	145
1	40203804	40205304	+	ENST00000324379.5	ENSG00000084072.12	PPIE	H3K4me3-only	H3K4me3-only	H3K4me3-only	TRUE	0.250291	34	23	78	1	33	5	12	17	82
1	40203807	40205307	+	ENST00000356511.2	ENSG00000084072.12	PPIE	H3K4me3-only	H3K4me3-only	H3K4me3-only	FALSE	0.250291	34	23	78	1	33	5	12	17	82
1	40203823	40205323	+	ENST00000497370.1	ENSG00000084072.12	PPIE	H3K4me3-only	H3K4me3-only	H3K4me3-only	FALSE	0.258122	32	23	78	1	33	5	12	17	82
1	40253783	40255283	-	ENST00000372827.3	ENSG00000116985.6	BMP8B	bivalent	bivalent	bivalent	TRUE	0.0463216	14	9	51	7	9	15	7	45	198
1	40253771	40255271	-	ENST00000397360.2	ENSG00000116985.6	BMP8B	bivalent	bivalent	bivalent	FALSE	0.0463216	14	9	51	7	9	14	7	45	197
1	40236270	40237770	-	ENST00000327582.5	ENSG00000198754.5	OXCT2	unmodified	unmodified	unmodified	TRUE	0.0588252	4	2	3	1	0	3	5	5	19
1	40348413	40349913	-	ENST00000441669.2	ENSG00000043514.11	TRIT1	H3K4me3-only	H3K4me3-only	H3K4me3 partial bivalent	FALSE	0.178624	40	17	115	2	36	5	7	30	91
1	40348428	40349928	-	ENST00000316891.5	ENSG00000043514.11	TRIT1	H3K4me3-only	H3K4me3-only	H3K4me3 partial bivalent	FALSE	0.178624	40	16	115	2	36	5	7	30	91
1	40348356	40349856	-	ENST00000545233.1	ENSG00000043514.11	TRIT1	H3K4me3-only	H3K4me3-only	H3K4me3 partial bivalent	FALSE	0.177205	39	18	115	1	35	5	7	30	93
1	40348426	40349926	-	ENST00000544981.1	ENSG00000043514.11	TRIT1	H3K4me3-only	H3K4me3-only	H3K4me3 partial bivalent	FALSE	0.178624	40	16	115	2	36	5	7	30	91
1	40366935	40368435	-	ENST00000397332.2	ENSG00000116990.9	MYCL	bivalent	bivalent	bivalent	TRUE	0.0207681	12	15	79	7	12	18	10	100	395
1	40366804	40368304	-	ENST00000372816.2	ENSG00000116990.9	MYCL	bivalent	bivalent	bivalent	FALSE	0.0135756	10	14	80	6	10	17	10	105	415
1	40366841	40368341	-	ENST00000372815.1	ENSG00000116990.9	MYCL	bivalent	bivalent	bivalent	FALSE	0.0135703	10	14	80	6	10	18	10	104	410
1	40366937	40368437	-	ENST00000429311.1	ENSG00000116990.9	MYCL	bivalent	bivalent	bivalent	FALSE	0.0207681	12	15	79	7	12	18	10	100	395
1	40367178	40368678	-	ENST00000450953.3	ENSG00000116990.9	MYCL	bivalent	bivalent	bivalent	FALSE	0.098813	15	10	68	8	13	15	8	91	349
1	40420052	40421552	+	ENST00000372811.5	ENSG00000168389.13	MFSD2A	H3K4me3-only	H3K4me3-only	H3K4me3-only	TRUE	0.154532	32	12	62	5	27	7	5	10	114
1	40420067	40421567	+	ENST00000420632.2	ENSG00000168389.13	MFSD2A	H3K4me3-only	H3K4me3-only	H3K4me3-only	FALSE	0.150834	33	12	62	5	27	7	5	10	115
1	40420068	40421568	+	ENST00000434861.1	ENSG00000168389.13	MFSD2A	H3K4me3-only	H3K4me3-only	H3K4me3-only	FALSE	0.149211	33	12	62	5	27	7	5	10	115
1	40420072	40421572	+	ENST00000372809.5	ENSG00000168389.13	MFSD2A	H3K4me3-only	H3K4me3-only	H3K4me3-only	FALSE	0.147391	33	12	62	5	27	7	4	10	115
1	40505155	40506655	+	ENST00000372797.3	ENSG00000131236.12	CAP1	H3K4me3-only	H3K4me3-only	H3K4me3-only	FALSE	0.00219797	42	10	214	3	87	4	10	18	111
1	40505162	40506662	+	ENST00000372802.1	ENSG00000131236.12	CAP1	H3K4me3-only	H3K4me3-only	H3K4me3-only	FALSE	0.00112417	42	10	216	3	89	4	10	19	112
1	40505245	40506745	+	ENST00000449311.1	ENSG00000131236.12	CAP1	H3K4me3-only	H3K4me3-only	H3K4me3-only	FALSE	0.00108278	43	10	244	3	92	4	10	20	120
1	40505505	40507005	+	ENST00000421589.1	ENSG00000131236.12	CAP1	H3K4me3-only	H3K4me3-only	H3K4me3-only	FALSE	0.00116885	44	6	273	2	90	4	11	23	143
1	40505642	40507142	+	ENST00000414893.1	ENSG00000131236.12	CAP1	H3K4me3-only	H3K4me3-only	H3K4me3-only	FALSE	0.00116071	42	8	270	2	91	3	10	26	152
1	40505654	40507154	+	ENST00000414281.1	ENSG00000131236.12	CAP1	H3K4me3-only	H3K4me3-only	H3K4me3-only	FALSE	0.00117227	42	8	270	2	92	3	10	26	150
1	40505655	40507155	+	ENST00000420216.1	ENSG00000131236.12	CAP1	H3K4me3-only	H3K4me3-only	H3K4me3-only	FALSE	0.00117227	42	8	270	2	92	3	10	26	150
1	40505671	40507171	+	ENST00000372792.2	ENSG00000131236.12	CAP1	H3K4me3-only	H3K4me3-only	H3K4me3-only	FALSE	0.00120549	42	8	266	2	92	3	9	26	149
1	40505674	40507174	+	ENST00000372798.1	ENSG00000131236.12	CAP1	H3K4me3-only	H3K4me3-only	H3K4me3-only	FALSE	0.00120549	41	8	265	2	91	3	9	26	147
1	40505675	40507175	+	ENST00000340450.3	ENSG00000131236.12	CAP1	H3K4me3-only	H3K4me3-only	H3K4me3-only	FALSE	0.00120549	41	8	265	2	91	3	9	26	146
1	40505683	40507183	+	ENST00000372805.3	ENSG00000131236.12	CAP1	H3K4me3-only	H3K4me3-only	H3K4me3-only	FALSE	0.00120549	41	8	265	2	91	3	9	26	147
1	40505687	40507187	+	ENST00000435719.1	ENSG00000131236.12	CAP1	H3K4me3-only	H3K4me3-only	H3K4me3-only	FALSE	0.00120549	42	8	264	2	91	3	9	25	147
1	40505689	40507189	+	ENST00000427843.1	ENSG00000131236.12	CAP1	H3K4me3-only	H3K4me3-only	H3K4me3-only	FALSE	0.00120549	42	8	264	2	92	3	9	25	147
1	40505702	40507202	+	ENST00000417287.1	ENSG00000131236.12	CAP1	H3K4me3-only	H3K4me3-only	H3K4me3-only	FALSE	0.00119042	42	8	262	2	92	3	8	25	148
1	40505804	40507304	+	ENST00000446031.1	ENSG00000131236.12	CAP1	H3K4me3-only	H3K4me3-only	H3K4me3-only	FALSE	0.00129443	40	9	256	3	89	3	9	27	148
1	40562625	40564125	-	ENST00000433473.3	ENSG00000131238.12	PPT1	H3K4me3-only	H3K4me3-only	pseudo bivalent	FALSE	0.270853	34	21	108	3	44	10	11	17	89
1	40562174	40563674	-	ENST00000449045.2	ENSG00000131238.12	PPT1	H3K4me3-only	H3K4me3-only	H3K4me3-only	FALSE	0.111007	39	26	121	5	45	9	7	19	103
1	40557013	40558513	-	ENST00000439754.1	ENSG00000131238.12	PPT1	unmodified	unmodified	unmodified	FALSE	0.927602	22	4	8	5	7	4	53	3	3
1	40547243	40548743	-	ENST00000530076.1	ENSG00000131238.12	PPT1	unmodified	unmodified	unmodified	FALSE	0.929142	20	5	3	1	3	5	28	3	3
1	40562169	40563669	-	ENST00000527311.2	ENSG00000131238.12	PPT1	H3K4me3-only	H3K4me3-only	H3K4me3-only	FALSE	0.111007	40	27	121	5	45	9	7	19	102
1	40561975	40563475	-	ENST00000526547.1	ENSG00000131238.12	PPT1	H3K4me3-only	H3K4me3-only	pseudo bivalent	FALSE	0.0473332	38	29	120	4	45	11	7	18	96
1	40626295	40627795	+	ENST00000372771.4	ENSG00000117000.8	RLF	H3K4me3 partial bivalent	H3K4me3 partial bivalent	H3K4me3 partial bivalent	FALSE	0.100368	43	16	236	3	127	4	19	51	180
1	40712823	40714323	+	ENST00000372766.3	ENSG00000188800.5	TMCO2	H3K27me3-only	H3K27me3-only	H3K27me3-only	FALSE	0.797386	20	6	5	2	5	16	6	5	5
1	40723029	40724529	+	ENST00000372759.3	ENSG00000084073.4	ZMPSTE24	H3K4me3-only	H3K4me3-only	H3K4me3-only	FALSE	0.00317265	46	14	205	3	116	3	14	21	119
1	40782216	40783716	-	ENST00000372748.3	ENSG00000049089.9	COL9A2	bivalent	bivalent	bivalent	TRUE	0.132705	27	16	54	12	11	17	3	40	236
1	40769423	40770923	-	ENST00000427563.1	ENSG00000049089.9	COL9A2	unmodified	H3K27me3-only	H3K27me3-only	FALSE	0.902927	11	3	2	2	6	7	7	5	8
1	40781612	40783112	-	ENST00000417105.1	ENSG00000049089.9	COL9A2	bivalent	bivalent	bivalent	FALSE	0.0299779	26	18	86	11	16	14	7	54	314
1	40782189	40783689	-	ENST00000372736.3	ENSG00000049089.9	COL9A2	bivalent	bivalent	bivalent	FALSE	0.131617	26	16	55	12	11	18	3	42	239
1	40809772	40811272	+	ENST00000435168.2	ENSG00000084070.7	SMAP2	unmodified	unmodified	unmodified	FALSE	0.693714	14	11	4	3	11	2	10	11	13
1	40838619	40840119	+	ENST00000372718.3	ENSG00000084070.7	SMAP2	H3K4me3-only	H3K4me3-only	H3K4me3-only	FALSE	0.0572926	38	15	249	2	70	3	15	22	137
1	40839570	40841070	+	ENST00000372708.1	ENSG00000084070.7	SMAP2	H3K4me3-only	H3K4me3-only	H3K4me3 partial bivalent	FALSE	0.00598444	30	15	386	3	87	5	23	29	264
1	40861757	40863257	+	ENST00000539317.1	ENSG00000084070.7	SMAP2	unmodified	unmodified	unmodified	FALSE	0.469963	43	43	20	5	17	7	29	9	38
1	40915029	40916529	+	ENST00000484445.1	ENSG00000187801.10	ZFP69B	H3K4me3-only	H3K4me3-only	H3K4me3-only	FALSE	0.10217	31	20	119	8	43	7	14	20	123
1	40942137	40943637	+	ENST00000372706.1	ENSG00000187815.5	ZFP69	H3K4me3-only	H3K4me3 partial bivalent	bivalent	FALSE	0.0800298	24	10	87	6	33	9	7	29	134
1	40942552	40944052	+	ENST00000372705.3	ENSG00000187815.5	ZFP69	H3K4me3-only	H3K4me3 partial bivalent	bivalent	FALSE	0.0621913	26	15	85	7	33	9	9	31	129
1	40973663	40975163	+	ENST00000358527.2	ENSG00000164002.7	EXO5	H3K4me3 partial bivalent	H3K4me3 partial bivalent	H3K4me3 partial bivalent	FALSE	0.0859849	35	12	114	9	39	6	14	53	170
1	40973669	40975169	+	ENST00000372703.1	ENSG00000164002.7	EXO5	H3K4me3 partial bivalent	H3K4me3 partial bivalent	H3K4me3 partial bivalent	FALSE	0.0975203	35	12	114	9	39	6	14	53	168
1	40973676	40975176	+	ENST00000420209.1	ENSG00000164002.7	EXO5	H3K4me3 partial bivalent	H3K4me3 partial bivalent	H3K4me3 partial bivalent	FALSE	0.0975203	35	12	115	9	39	6	14	53	168
1	40973683	40975183	+	ENST00000296380.4	ENSG00000164002.7	EXO5	H3K4me3 partial bivalent	H3K4me3 partial bivalent	H3K4me3 partial bivalent	FALSE	0.0975203	34	12	114	9	39	6	14	53	168
1	40973689	40975189	+	ENST00000432259.1	ENSG00000164002.7	EXO5	H3K4me3 partial bivalent	H3K4me3 partial bivalent	H3K4me3 partial bivalent	FALSE	0.0975203	34	12	114	9	40	6	14	52	169
1	40973697	40975197	+	ENST00000418186.1	ENSG00000164002.7	EXO5	H3K4me3 partial bivalent	H3K4me3 partial bivalent	H3K4me3 partial bivalent	FALSE	0.0975203	34	12	114	9	39	6	14	52	170
1	40973712	40975212	+	ENST00000415550.1	ENSG00000164002.7	EXO5	H3K4me3 partial bivalent	H3K4me3 partial bivalent	H3K4me3 partial bivalent	FALSE	0.106325	34	13	114	8	38	5	12	52	169
1	40973720	40975220	+	ENST00000443729.1	ENSG00000164002.7	EXO5	H3K4me3 partial bivalent	H3K4me3 partial bivalent	H3K4me3 partial bivalent	FALSE	0.106325	34	13	114	8	38	5	12	52	169
1	40973728	40975228	+	ENST00000419161.1	ENSG00000164002.7	EXO5	H3K4me3 partial bivalent	H3K4me3 partial bivalent	H3K4me3 partial bivalent	FALSE	0.0880713	34	13	114	8	38	5	13	52	169
1	40996483	40997983	+	ENST00000372699.3	ENSG00000117010.11	ZNF684	H3K4me3-only	H3K4me3-only	H3K4me3-only	FALSE	0.0792225	35	16	122	4	31	6	14	24	99
1	40996585	40998085	+	ENST00000372697.3	ENSG00000117010.11	ZNF684	H3K4me3-only	H3K4me3-only	H3K4me3-only	FALSE	0.0792225	34	20	120	4	30	5	13	24	94
1	41130579	41132079	-	ENST00000372684.3	ENSG00000117016.5	RIMS3	H3K4me3-only	H3K4me3-only	H3K4me3-only	FALSE	0.20297	30	22	65	2	14	3	8	13	86
1	41130367	41131867	-	ENST00000372683.1	ENSG00000117016.5	RIMS3	H3K4me3-only	H3K4me3-only	H3K4me3-only	FALSE	0.12126	26	19	66	2	13	3	6	15	86
1	41156611	41158111	+	ENST00000427410.2	ENSG00000066136.15	NFYC	H3K4me3-only	H3K4me3-only	H3K4me3-only	FALSE	0.049323	41	15	207	4	141	1	14	15	109
1	41156631	41158131	+	ENST00000447388.3	ENSG00000066136.15	NFYC	H3K4me3-only	H3K4me3-only	H3K4me3-only	FALSE	0.049323	40	15	210	3	143	1	14	15	112
1	41156638	41158138	+	ENST00000425457.2	ENSG00000066136.15	NFYC	H3K4me3-only	H3K4me3-only	H3K4me3-only	FALSE	0.049323	40	14	210	2	143	1	14	15	113
1	41156639	41158139	+	ENST00000453631.1	ENSG00000066136.15	NFYC	H3K4me3-only	H3K4me3-only	H3K4me3-only	FALSE	0.049323	41	14	210	2	143	1	14	15	113
1	41156665	41158165	+	ENST00000456393.2	ENSG00000066136.15	NFYC	H3K4me3-only	H3K4me3-only	H3K4me3-only	FALSE	0.0485505	41	14	211	2	144	1	15	14	118
1	41156760	41158260	+	ENST00000372654.1	ENSG00000066136.15	NFYC	H3K4me3-only	H3K4me3-only	H3K4me3-only	FALSE	0.0404669	45	14	225	2	147	2	14	14	127
1	41156930	41158430	+	ENST00000534399.1	ENSG00000066136.15	NFYC	H3K4me3-only	H3K4me3-only	H3K4me3-only	FALSE	0.00550535	46	16	230	2	150	3	12	13	131
1	41156935	41158435	+	ENST00000372653.1	ENSG00000066136.15	NFYC	H3K4me3-only	H3K4me3-only	H3K4me3-only	FALSE	0.00550535	46	16	231	2	150	3	12	13	131
1	41157212	41158712	+	ENST00000372669.4	ENSG00000066136.15	NFYC	H3K4me3-only	H3K4me3-only	H3K4me3-only	FALSE	0.0092414	39	14	210	2	143	3	13	9	126
1	41174279	41175779	+	ENST00000372652.1	ENSG00000066136.15	NFYC	H3K4me3-only	H3K4me3-only	H3K4me3-only	FALSE	0.197279	55	30	77	6	34	3	9	6	57
1	41174465	41175965	+	ENST00000372651.1	ENSG00000066136.15	NFYC	H3K4me3-only	H3K4me3-only	H3K4me3-only	FALSE	0.197279	52	28	76	5	32	3	10	6	52
1	41199770	41201270	+	ENST00000531464.1	ENSG00000066136.15	NFYC	unmodified	unmodified	unmodified	FALSE	0.928894	31	10	7	1	2	6	24	6	8
1	41200237	41201737	+	ENST00000440226.3	ENSG00000066136.15	NFYC	unmodified	unmodified	unmodified	FALSE	0.942781	26	9	7	1	2	5	19	8	8
1	41203756	41205256	+	ENST00000525290.1	ENSG00000066136.15	NFYC	unmodified	unmodified	unmodified	FALSE	0.925764	21	13	2	1	7	2	39	5	4
1	41203758	41205258	+	ENST00000530965.1	ENSG00000066136.15	NFYC	unmodified	unmodified	unmodified	FALSE	0.925764	21	13	2	1	7	2	39	5	4
1	41203760	41205260	+	ENST00000308733.5	ENSG00000066136.15	NFYC	unmodified	unmodified	unmodified	FALSE	0.925764	21	13	2	1	7	2	39	5	4
1	41218135	41219635	+	ENST00000414185.1	ENSG00000066136.15	NFYC	unmodified	unmodified	unmodified	FALSE	0.636526	27	7	3	3	6	2	51	7	6
1	41248934	41250434	+	ENST00000347132.5	ENSG00000117013.10	KCNQ4	bivalent	bivalent	bivalent	TRUE	0.115669	7	5	25	3	0	18	9	48	246
1	41249016	41250516	+	ENST00000509682.2	ENSG00000117013.10	KCNQ4	bivalent	bivalent	bivalent	FALSE	0.132062	5	4	25	3	0	17	7	47	243
1	41282187	41283687	+	ENST00000443478.3	ENSG00000117013.10	KCNQ4	unmodified	unmodified	unmodified	FALSE	0.801284	14	4	8	1	13	4	5	6	14
1	41327268	41328768	-	ENST00000372638.2	ENSG00000179862.5	CITED4	H3K4me3 partial bivalent	H3K4me3 partial bivalent	H3K4me3 partial bivalent	TRUE	0.00871818	25	15	105	3	35	6	7	35	151
1	41444257	41445757	+	ENST00000372621.4	ENSG00000171793.9	CTPS1	H3K4me3-only	H3K4me3-only	H3K4me3-only	FALSE	0.226723	36	11	93	3	50	2	6	17	68
1	41444677	41446177	+	ENST00000541520.1	ENSG00000171793.9	CTPS1	H3K4me3-only	H3K4me3-only	H3K4me3-only	FALSE	0.0464648	36	15	151	1	75	3	8	20	97
1	41446859	41448359	+	ENST00000543104.1	ENSG00000171793.9	CTPS1	unmodified	unmodified	unmodified	FALSE	0.82748	18	19	6	0	9	3	16	3	20
1	41448083	41449583	+	ENST00000372616.1	ENSG00000171793.9	CTPS1	unmodified	unmodified	unmodified	FALSE	0.847315	25	12	6	0	5	2	31	2	10
1	41486637	41488137	-	ENST00000302946.8	ENSG00000171790.11	SLFNL1	unmodified	unmodified	unmodified	FALSE	0.827932	21	7	3	2	11	5	11	3	2
1	41486665	41488165	-	ENST00000372611.1	ENSG00000171790.11	SLFNL1	unmodified	unmodified	unmodified	FALSE	0.827932	21	7	3	2	11	6	11	3	2
1	41488159	41489659	-	ENST00000359345.1	ENSG00000171790.11	SLFNL1	unmodified	unmodified	unmodified	FALSE	0.907868	20	3	5	2	8	2	11	4	4
1	41486647	41488147	-	ENST00000439569.2	ENSG00000171790.11	SLFNL1	unmodified	unmodified	unmodified	FALSE	0.827932	21	7	3	2	11	5	11	3	2
1	41626403	41627903	-	ENST00000361705.3	ENSG00000010803.12	SCMH1	unmodified	H3K27me3-only	H3K27me3-only	FALSE	0.927039	22	3	4	1	2	10	17	7	3
1	41624855	41626355	-	ENST00000456518.2	ENSG00000010803.12	SCMH1	unmodified	unmodified	unmodified	FALSE	0.944879	19	4	6	0	2	6	32	5	2
1	41626354	41627854	-	ENST00000402904.2	ENSG00000010803.12	SCMH1	unmodified	unmodified	H3K27me3-only	FALSE	0.927039	22	3	5	1	2	9	18	7	2
1	41625820	41627320	-	ENST00000326197.7	ENSG00000010803.12	SCMH1	unmodified	unmodified	H3K27me3-only	FALSE	0.906898	22	4	7	1	0	8	29	6	2
1	41627939	41629439	-	ENST00000372595.1	ENSG00000010803.12	SCMH1	unmodified	unmodified	unmodified	FALSE	0.927863	14	6	1	1	3	4	27	4	2
1	41707032	41708532	-	ENST00000337495.5	ENSG00000010803.12	SCMH1	H3K4me3 partial bivalent	H3K4me3 partial bivalent	H3K4me3 partial bivalent	FALSE	0.0238825	14	6	109	4	70	4	7	24	108
1	41707038	41708538	-	ENST00000372597.1	ENSG00000010803.12	SCMH1	H3K4me3 partial bivalent	H3K4me3 partial bivalent	H3K4me3 partial bivalent	FALSE	0.0238825	14	6	109	4	70	4	7	24	107
1	41826844	41828344	+	ENST00000372591.1	ENSG00000204060.4	FOXO6	bivalent	bivalent	bivalent	FALSE	0.0224362	26	11	106	4	34	13	7	38	206
1	41949592	41951092	-	ENST00000372587.4	ENSG00000127129.5	EDN2	H3K27me3-only	H3K27me3-only	H3K27me3-only	FALSE	0.726127	9	5	2	5	4	14	5	4	5
1	42383419	42384919	-	ENST00000372583.1	ENSG00000127124.9	HIVEP3	H3K4me3-only	H3K4me3 partial bivalent	H3K4me3 partial bivalent	TRUE	0.230645	19	30	87	3	35	4	5	24	115
1	42383628	42385128	-	ENST00000372584.1	ENSG00000127124.9	HIVEP3	H3K4me3-only	H3K4me3 partial bivalent	H3K4me3 partial bivalent	FALSE	0.276902	16	31	79	5	32	4	6	23	110
1	42165922	42167422	-	ENST00000247584.5	ENSG00000127124.9	HIVEP3	unmodified	unmodified	unmodified	FALSE	0.897089	14	0	1	2	8	3	9	10	5
1	42618342	42619842	+	ENST00000372581.1	ENSG00000044012.3	GUCA2B	H3K27me3-only	H3K27me3-only	H3K27me3-only	FALSE	0.772054	9	2	4	3	7	12	2	11	7
1	42629639	42631139	-	ENST00000357001.2	ENSG00000197273.3	GUCA2A	unmodified	H3K27me3-only	H3K27me3-only	FALSE	0.850728	13	2	3	4	1	9	7	12	10
1	42654730	42656230	-	ENST00000372571.1	ENSG00000198815.4	FOXJ3	unmodified	unmodified	unmodified	FALSE	0.946388	26	5	4	1	9	4	46	5	3
1	42799886	42801386	-	ENST00000372572.1	ENSG00000198815.4	FOXJ3	H3K4me3-only	H3K4me3-only	H3K4me3 partial bivalent	FALSE	0.00119976	46	14	248	0	82	7	13	37	192
1	42800798	42802298	-	ENST00000372573.1	ENSG00000198815.4	FOXJ3	H3K4me3-only	H3K4me3-only	H3K4me3-only	FALSE	0.0678762	52	16	103	1	59	7	8	13	74
1	42800153	42801653	-	ENST00000361346.1	ENSG00000198815.4	FOXJ3	H3K4me3-only	H3K4me3-only	H3K4me3-only	FALSE	0.00479814	48	7	245	0	93	6	11	31	182
1	42780380	42781880	-	ENST00000545068.1	ENSG00000198815.4	FOXJ3	unmodified	unmodified	unmodified	FALSE	0.828476	27	30	5	1	3	4	11	4	12
1	42800142	42801642	-	ENST00000445886.1	ENSG00000198815.4	FOXJ3	H3K4me3-only	H3K4me3-only	H3K4me3-only	FALSE	0.00475535	47	8	247	0	94	6	11	31	183
1	42670932	42672432	-	ENST00000422278.1	ENSG00000198815.4	FOXJ3	unmodified	unmodified	unmodified	FALSE	0.929652	21	7	4	2	5	5	29	3	6
1	42743508	42745008	-	ENST00000454417.1	ENSG00000198815.4	FOXJ3	unmodified	unmodified	unmodified	FALSE	0.893121	14	8	4	3	6	5	29	1	4
1	42845716	42847216	+	ENST00000410070.2	ENSG00000177181.10	RIMKLA	bivalent	bivalent	bivalent	FALSE	0.0340721	17	9	48	11	5	14	6	64	280
1	42845727	42847227	+	ENST00000431473.3	ENSG00000177181.10	RIMKLA	bivalent	bivalent	bivalent	TRUE	0.0340721	17	9	48	11	5	14	6	64	279
1	42921188	42922688	-	ENST00000372565.3	ENSG00000066185.8	ZMYND12	H3K4me3-only	H3K4me3-only	H3K4me3-only	FALSE	0.146788	54	10	188	4	145	2	13	15	97
1	42921038	42922538	+	ENST00000372562.1	ENSG00000127125.7	PPCS	H3K4me3-only	H3K4me3-only	H3K4me3-only	FALSE	0.20633	50	10	155	3	131	3	15	13	81
1	42921423	42922923	+	ENST00000455780.1	ENSG00000127125.7	PPCS	H3K4me3-only	H3K4me3-only	H3K4me3-only	FALSE	0.0388891	58	10	201	4	151	2	13	16	112
1	42921460	42922960	+	ENST00000372560.3	ENSG00000127125.7	PPCS	H3K4me3-only	H3K4me3-only	H3K4me3-only	FALSE	0.0512517	57	8	202	4	151	2	15	16	112
1	42921480	42922980	+	ENST00000372561.3	ENSG00000127125.7	PPCS	H3K4me3-only	H3K4me3-only	H3K4me3-only	FALSE	0.0496905	58	8	203	4	151	2	15	16	114
1	42921482	42922982	+	ENST00000372556.3	ENSG00000127125.7	PPCS	H3K4me3-only	H3K4me3-only	H3K4me3-only	FALSE	0.0480359	58	8	203	4	151	2	15	16	115
1	42928275	42929775	+	ENST00000428554.2	ENSG00000186409.10	CCDC30	H3K4me3-only	H3K4me3-only	H3K4me3-only	FALSE	0.143207	45	20	53	5	57	5	7	10	76
1	42954850	42956350	+	ENST00000507855.1	ENSG00000186409.10	CCDC30	H3K27me3-only	H3K27me3-only	H3K27me3-only	FALSE	0.94938	18	3	10	1	3	13	16	8	5
1	42999810	43001310	+	ENST00000342022.4	ENSG00000186409.10	CCDC30	unmodified	unmodified	unmodified	FALSE	0.887971	23	2	6	7	5	5	11	9	8
1	43001406	43002906	+	ENST00000340612.4	ENSG00000186409.10	CCDC30	unmodified	unmodified	H3K27me3-only	FALSE	0.944447	25	4	1	8	3	10	10	19	5
1	43007710	43009210	+	ENST00000390640.4	ENSG00000186409.10	CCDC30	unmodified	unmodified	H3K27me3-only	FALSE	0.901465	21	3	3	9	6	8	8	6	5
1	43123346	43124846	+	ENST00000304979.3	ENSG00000171960.6	PPIH	H3K4me3-only	H3K4me3-only	H3K4me3-only	FALSE	0.0647758	31	21	110	3	49	1	8	11	101
1	43123377	43124877	+	ENST00000372550.1	ENSG00000171960.6	PPIH	H3K4me3-only	H3K4me3-only	H3K4me3-only	FALSE	0.0668416	31	20	111	4	48	1	7	11	102
1	43123433	43124933	+	ENST00000440068.1	ENSG00000171960.6	PPIH	H3K4me3-only	H3K4me3-only	H3K4me3-only	FALSE	0.0371611	34	18	110	4	48	2	7	11	100
1	43123641	43125141	+	ENST00000372549.1	ENSG00000171960.6	PPIH	H3K4me3-only	H3K4me3-only	H3K4me3-only	FALSE	0.0351586	30	19	113	5	45	2	10	11	104
1	43123838	43125338	+	ENST00000455203.2	ENSG00000171960.6	PPIH	H3K4me3-only	H3K4me3-only	H3K4me3-only	FALSE	0.0651309	26	20	107	6	38	2	13	11	93
1	43124166	43125666	+	ENST00000436387.1	ENSG00000171960.6	PPIH	H3K4me3-only	H3K4me3-only	H3K4me3-only	FALSE	0.144017	24	19	99	6	32	3	15	12	81
1	43147348	43148848	+	ENST00000321358.7	ENSG00000065978.13	YBX1	H3K4me3-only	H3K4me3-only	H3K4me3-only	FALSE	0.000631439	29	2	182	1	64	2	3	7	96
1	43147361	43148861	+	ENST00000332220.6	ENSG00000065978.13	YBX1	H3K4me3-only	H3K4me3-only	H3K4me3-only	FALSE	0.000627478	30	2	184	1	64	2	3	7	96
1	43147908	43149408	+	ENST00000436427.1	ENSG00000065978.13	YBX1	H3K4me3-only	H3K4me3-only	H3K4me3-only	FALSE	0.00510292	25	5	189	2	62	4	7	13	123
1	43205175	43206675	-	ENST00000296387.1	ENSG00000164007.6	CLDN19	unmodified	unmodified	unmodified	FALSE	0.842683	7	3	3	1	7	3	0	6	8
1	43205061	43206561	-	ENST00000372539.3	ENSG00000164007.6	CLDN19	unmodified	unmodified	unmodified	FALSE	0.851788	7	4	4	1	7	3	0	6	7
1	43232005	43233505	-	ENST00000397054.3	ENSG00000117385.11	LEPRE1	H3K4me3-only	H3K4me3-only	H3K4me3-only	FALSE	0.00109513	48	11	241	2	91	2	17	30	180
1	43231933	43233433	-	ENST00000236040.4	ENSG00000117385.11	LEPRE1	H3K4me3-only	H3K4me3-only	H3K4me3-only	FALSE	0.00108738	45	10	234	2	90	2	17	31	175
1	43231944	43233444	-	ENST00000296388.5	ENSG00000117385.11	LEPRE1	H3K4me3-only	H3K4me3-only	H3K4me3-only	FALSE	0.00108738	46	9	234	2	90	2	17	31	176
1	43219908	43221408	-	ENST00000447502.1	ENSG00000117385.11	LEPRE1	unmodified	unmodified	unmodified	FALSE	0.93131	13	7	4	1	8	4	37	5	1
1	43231923	43233423	-	ENST00000372526.2	ENSG00000117385.11	LEPRE1	H3K4me3-only	H3K4me3-only	H3K4me3-only	FALSE	0.00109934	45	10	232	2	90	2	17	31	176
1	43232190	43233690	+	ENST00000372525.5	ENSG00000164008.9	C1orf50	H3K4me3-only	H3K4me3-only	H3K4me3-only	FALSE	0.0167977	50	11	228	2	91	2	17	28	173
1	43232227	43233727	+	ENST00000536543.1	ENSG00000164008.9	C1orf50	H3K4me3-only	H3K4me3-only	H3K4me3-only	FALSE	0.0170168	47	9	219	2	88	1	17	26	163
1	43254730	43256230	+	ENST00000421630.1	ENSG00000164008.9	C1orf50	unmodified	unmodified	unmodified	FALSE	0.891529	17	1	3	3	2	5	13	7	9
1	43258568	43260068	+	ENST00000438946.2	ENSG00000164008.9	C1orf50	H3K27me3-only	H3K27me3-only	H3K27me3-only	FALSE	0.890327	20	2	1	2	3	14	10	11	6
1	43258586	43260086	+	ENST00000605272.1	ENSG00000164008.9	C1orf50	H3K27me3-only	H3K27me3-only	H3K27me3-only	FALSE	0.88823	20	2	1	2	3	14	10	11	6
1	43281725	43283225	-	ENST00000372522.1	ENSG00000177868.7	CCDC23	H3K4me3-only	H3K4me3-only	H3K4me3-only	FALSE	0.0750805	30	23	143	2	41	6	10	10	89
1	43282173	43283673	-	ENST00000372521.4	ENSG00000177868.7	CCDC23	H3K4me3-only	H3K4me3-only	H3K4me3-only	FALSE	0.015733	36	22	142	2	38	4	8	13	85
1	43282204	43283704	-	ENST00000537227.1	ENSG00000177868.7	CCDC23	H3K4me3-only	H3K4me3-only	H3K4me3-only	FALSE	0.0376525	36	21	142	2	36	4	8	12	83
1	43282052	43283552	+	ENST00000372517.2	ENSG00000164010.9	ERMAP	H3K4me3-only	H3K4me3-only	H3K4me3-only	FALSE	0.0202801	34	22	144	2	39	4	7	11	91
1	43290481	43291981	+	ENST00000372514.3	ENSG00000164010.9	ERMAP	unmodified	H3K27me3-only	H3K27me3-only	FALSE	0.921114	16	3	4	1	4	9	10	6	4
1	43294836	43296336	+	ENST00000328249.3	ENSG00000164010.9	ERMAP	unmodified	unmodified	unmodified	FALSE	0.896758	19	2	3	3	9	4	15	5	7
1	43311530	43313030	+	ENST00000372508.3	ENSG00000164011.13	ZNF691	H3K4me3-only	H3K4me3-only	H3K4me3-only	FALSE	0.0574018	36	15	151	2	22	2	9	19	109
1	43311547	43313047	+	ENST00000372507.1	ENSG00000164011.13	ZNF691	H3K4me3-only	H3K4me3-only	H3K4me3-only	FALSE	0.0414685	36	15	151	2	22	2	9	19	109
1	43311549	43313049	+	ENST00000372506.1	ENSG00000164011.13	ZNF691	H3K4me3-only	H3K4me3-only	H3K4me3-only	FALSE	0.0414685	36	15	151	2	22	2	9	19	109
1	43311557	43313057	+	ENST00000397044.3	ENSG00000164011.13	ZNF691	H3K4me3-only	H3K4me3-only	H3K4me3-only	FALSE	0.0192145	36	16	152	2	22	2	9	19	110
1	43311558	43313058	+	ENST00000372504.1	ENSG00000164011.13	ZNF691	H3K4me3-only	H3K4me3-only	H3K4me3-only	FALSE	0.0192145	36	16	152	2	22	2	9	19	110
1	43314212	43315712	+	ENST00000397034.3	ENSG00000164011.13	ZNF691	unmodified	unmodified	unmodified	FALSE	0.851627	23	11	7	4	10	2	21	7	6
1	43314476	43315976	+	ENST00000372503.2	ENSG00000164011.13	ZNF691	unmodified	unmodified	unmodified	FALSE	0.866415	17	9	8	4	10	5	25	7	5
1	43315608	43317108	+	ENST00000372502.1	ENSG00000164011.13	ZNF691	unmodified	unmodified	H3K27me3-only	FALSE	0.929263	12	10	6	9	7	5	38	5	4
1	43423751	43425251	-	ENST00000426263.3	ENSG00000117394.15	SLC2A1	H3K4me3-only	H3K4me3-only	H3K4me3 partial bivalent	FALSE	0.00631762	24	9	160	2	68	2	11	25	106
1	43396046	43397546	-	ENST00000439722.1	ENSG00000117394.15	SLC2A1	unmodified	unmodified	H3K4me3-only	FALSE	0.578879	19	30	12	2	25	0	23	3	18
1	43423750	43425250	-	ENST00000415851.2	ENSG00000117394.15	SLC2A1	H3K4me3-only	H3K4me3-only	H3K4me3 partial bivalent	FALSE	0.00631762	24	9	160	2	68	2	11	25	106
1	43423780	43425280	-	ENST00000372500.3	ENSG00000117394.15	SLC2A1	H3K4me3-only	H3K4me3-only	H3K4me3 partial bivalent	FALSE	0.00639846	24	9	154	2	64	2	11	24	102
1	43610074	43611574	+	ENST00000410048.1	ENSG00000186973.6	FAM183A	H3K27me3-only	H3K27me3-only	H3K27me3-only	FALSE	0.638745	20	3	5	16	0	26	6	13	19
1	43612844	43614344	+	ENST00000409396.1	ENSG00000186973.6	FAM183A	H3K27me3 partial bivalent	bivalent	bivalent	FALSE	0.144677	11	8	14	5	7	35	6	22	104
1	43612873	43614373	+	ENST00000335282.4	ENSG00000186973.6	FAM183A	bivalent	bivalent	bivalent	FALSE	0.144677	10	8	14	5	7	35	6	23	106
1	43637491	43638991	-	ENST00000431635.2	ENSG00000117395.6	EBNA1BP2	H3K4me3-only	H3K4me3-only	H3K4me3-only	FALSE	0.107584	36	16	126	3	42	5	9	13	98
1	43637181	43638681	-	ENST00000236051.2	ENSG00000117395.6	EBNA1BP2	H3K4me3-only	H3K4me3-only	H3K4me3-only	FALSE	0.103045	30	21	141	1	47	5	8	14	107
1	43637070	43638570	+	ENST00000372492.4	ENSG00000243710.3	WDR65	H3K4me3-only	H3K4me3-only	H3K4me3-only	FALSE	0.108997	30	16	138	1	49	4	8	15	110
1	43637251	43638751	+	ENST00000528956.1	ENSG00000243710.3	WDR65	H3K4me3-only	H3K4me3-only	H3K4me3-only	TRUE	0.0500746	32	20	140	2	46	5	9	15	106
1	43637265	43638765	+	ENST00000529956.1	ENSG00000243710.3	WDR65	H3K4me3-only	H3K4me3-only	H3K4me3-only	FALSE	0.0748699	32	20	140	2	46	5	9	15	106
1	43734915	43736415	+	ENST00000439858.1	ENSG00000179178.6	TMEM125	H3K27me3-only	H3K27me3-only	H3K27me3 partial bivalent	FALSE	0.571831	9	1	5	4	8	16	4	12	18
1	43734946	43736446	+	ENST00000432792.2	ENSG00000179178.6	TMEM125	H3K27me3-only	H3K27me3-only	H3K27me3 partial bivalent	FALSE	0.477159	9	2	5	5	8	16	5	13	18
1	43735867	43737367	+	ENST00000456751.1	ENSG00000179178.6	TMEM125	H3K27me3-only	H3K27me3-only	pseudo bivalent	FALSE	0.314449	13	7	10	7	6	19	9	11	52
1	43750500	43752000	-	ENST00000523677.1	ENSG00000253313.1	C1orf210	H3K27me3-only	H3K27me3-only	H3K27me3-only	FALSE	0.778107	11	3	4	4	7	9	5	3	7
1	43750538	43752038	-	ENST00000423420.1	ENSG00000253313.1	C1orf210	H3K27me3-only	H3K27me3-only	H3K27me3-only	FALSE	0.783005	11	3	4	4	7	9	5	3	8
1	43765914	43767414	+	ENST00000372476.3	ENSG00000066056.9	TIE1	unmodified	H3K27me3-only	H3K27me3-only	FALSE	0.773127	15	5	3	6	7	8	2	8	6
1	43765993	43767493	+	ENST00000441333.2	ENSG00000066056.9	TIE1	unmodified	H3K27me3-only	H3K27me3-only	FALSE	0.756656	16	5	3	6	7	9	2	8	6
1	43772141	43773641	+	ENST00000433781.2	ENSG00000066056.9	TIE1	H3K27me3-only	H3K27me3-only	H3K27me3-only	FALSE	0.853998	10	1	1	3	11	10	5	2	1
1	43802728	43804228	+	ENST00000372470.3	ENSG00000117400.10	MPL	H3K27me3-only	H3K27me3-only	H3K27me3-only	FALSE	0.65574	12	1	2	6	8	14	4	5	5
1	43802770	43804270	+	ENST00000413998.2	ENSG00000117400.10	MPL	H3K27me3-only	H3K27me3-only	H3K27me3-only	FALSE	0.664064	12	1	2	6	9	11	4	4	5
1	43823876	43825376	+	ENST00000310955.6	ENSG00000117399.9	CDC20	H3K4me3-only	H3K4me3-only	H3K4me3-only	FALSE	0.0421689	27	10	87	4	32	0	1	11	61
1	43823934	43825434	+	ENST00000372462.1	ENSG00000117399.9	CDC20	H3K4me3-only	H3K4me3-only	H3K4me3-only	FALSE	0.0422444	27	10	87	4	33	0	1	11	61
1	43832939	43834439	-	ENST00000372458.3	ENSG00000066322.8	ELOVL1	H3K4me3-only	H3K4me3-only	H3K4me3-only	FALSE	0.00511227	24	14	140	5	63	5	11	7	110
1	43832932	43834432	-	ENST00000413844.2	ENSG00000066322.8	ELOVL1	H3K4me3-only	H3K4me3-only	H3K4me3-only	FALSE	0.00308549	24	14	140	4	63	5	11	7	110
1	43854729	43856229	-	ENST00000290663.6	ENSG00000159479.12	MED8	H3K4me3-only	H3K4me3-only	H3K4me3-only	FALSE	0.0418066	35	9	186	1	70	3	8	25	129
1	43854705	43856205	-	ENST00000372455.4	ENSG00000159479.12	MED8	H3K4me3-only	H3K4me3-only	H3K4me3-only	FALSE	0.0418066	38	10	184	1	72	3	8	26	128
1	43854803	43856303	+	ENST00000372450.4	ENSG00000198198.9	SZT2	H3K4me3-only	H3K4me3-only	H3K4me3-only	FALSE	0.0523448	37	9	186	1	70	3	8	25	131
1	43854890	43856390	+	ENST00000562955.1	ENSG00000198198.9	SZT2	H3K4me3-only	H3K4me3-only	H3K4me3-only	FALSE	0.0439872	35	10	188	1	71	4	7	25	132
1	43888047	43889547	+	ENST00000372442.1	ENSG00000198198.9	SZT2	unmodified	unmodified	unmodified	FALSE	0.926302	20	2	2	2	4	4	23	2	2
1	43918910	43920410	-	ENST00000372425.4	ENSG00000178922.12	HYI	H3K4me3-only	H3K4me3-only	H3K4me3-only	FALSE	0.0259805	25	16	72	2	36	4	5	15	95
1	43918637	43920137	-	ENST00000372433.1	ENSG00000178922.12	HYI	H3K4me3-only	H3K4me3-only	H3K4me3-only	FALSE	0.0264663	26	16	63	2	34	4	6	14	72
1	43918746	43920246	-	ENST00000372434.1	ENSG00000178922.12	HYI	H3K4me3-only	H3K4me3-only	H3K4me3-only	FALSE	0.0240658	26	15	70	2	35	4	4	14	85
1	43918373	43919873	-	ENST00000470662.1	ENSG00000178922.12	HYI	H3K4me3-only	H3K4me3-only	H3K4me3-only	FALSE	0.0673305	24	11	50	3	35	3	4	14	68
1	43918388	43919888	-	ENST00000487366.1	ENSG00000178922.12	HYI	H3K4me3-only	H3K4me3-only	H3K4me3-only	FALSE	0.0673305	25	11	50	3	35	3	4	14	68
1	43918596	43920096	-	ENST00000372430.3	ENSG00000178922.12	HYI	H3K4me3-only	H3K4me3-only	H3K4me3-only	FALSE	0.0272459	26	15	60	2	33	4	5	14	72
1	43918884	43920384	-	ENST00000372432.1	ENSG00000178922.12	HYI	H3K4me3-only	H3K4me3-only	H3K4me3-only	FALSE	0.0259805	25	12	72	2	34	4	4	14	94
1	43918398	43919898	-	ENST00000372426.1	ENSG00000178922.12	HYI	H3K4me3-only	H3K4me3-only	H3K4me3-only	FALSE	0.0673305	26	11	50	3	35	4	4	14	68
1	43918769	43920269	-	ENST00000486909.1	ENSG00000178922.12	HYI	H3K4me3-only	H3K4me3-only	H3K4me3-only	FALSE	0.0253981	27	13	69	2	35	4	4	14	86
1	43995797	43997297	+	ENST00000359947.4	ENSG00000142949.12	PTPRF	bivalent	bivalent	bivalent	FALSE	0.145209	16	10	40	10	8	24	3	63	327
1	43995811	43997311	+	ENST00000438120.1	ENSG00000142949.12	PTPRF	bivalent	bivalent	bivalent	TRUE	0.142437	16	10	40	10	8	26	3	62	328
1	44009951	44011451	+	ENST00000372414.3	ENSG00000142949.12	PTPRF	unmodified	unmodified	H3K27me3-only	FALSE	0.796991	14	4	4	1	3	7	1	4	5
1	44009997	44011497	+	ENST00000437607.1	ENSG00000142949.12	PTPRF	unmodified	unmodified	H3K27me3-only	FALSE	0.79417	13	4	4	1	3	7	1	3	5
1	44055942	44057442	+	ENST00000412568.2	ENSG00000142949.12	PTPRF	unmodified	H3K27me3-only	H3K27me3-only	FALSE	0.872412	14	1	2	3	4	9	1	4	4
1	44055974	44057474	+	ENST00000429895.1	ENSG00000142949.12	PTPRF	unmodified	H3K27me3-only	H3K27me3-only	FALSE	0.871403	11	1	2	3	4	8	1	3	2
1	44056371	44057871	+	ENST00000414879.1	ENSG00000142949.12	PTPRF	H3K27me3-only	H3K27me3-only	H3K27me3-only	FALSE	0.869891	12	1	3	5	4	9	3	4	5
1	44063760	44065260	+	ENST00000372407.4	ENSG00000142949.12	PTPRF	unmodified	H3K27me3-only	H3K27me3-only	FALSE	0.849711	16	2	2	1	6	9	3	4	4
1	44115079	44116579	+	ENST00000372396.3	ENSG00000066135.8	KDM4A	H3K4me3-only	H3K4me3-only	H3K4me3-only	FALSE	0.00601359	40	10	224	1	49	4	7	25	113
1	44172468	44173968	+	ENST00000361392.4	ENSG00000126091.15	ST3GAL3	H3K4me3-only	H3K4me3-only	H3K4me3-only	FALSE	0.0102414	35	12	134	2	34	8	7	25	104
1	44172494	44173994	+	ENST00000347631.2	ENSG00000126091.15	ST3GAL3	H3K4me3-only	H3K4me3-only	H3K4me3-only	FALSE	0.0102414	35	13	134	2	34	8	7	25	103
1	44201184	44202684	+	ENST00000372362.2	ENSG00000126091.15	ST3GAL3	unmodified	unmodified	H3K27me3-only	FALSE	0.94188	16	4	7	4	5	7	20	5	4
1	44364510	44366010	+	ENST00000490502.1	ENSG00000126091.15	ST3GAL3	unmodified	unmodified	unmodified	FALSE	0.956444	16	2	2	2	3	2	13	1	3
[truncated: 71,045 more rows]
