# Supplementary material for: reChIP-seq reveals widespread bivalency of H3K4me3 and H3K27me3 in CD4+ memory T cells
Source: Nat Commun. 2016 Aug 17;7:12514. doi: 10.1038/ncomms12514 (PMC4992058; doi:10.1038/ncomms12514)
Supplement: Supplementary Data 2 — CpG island classification [file ncomms12514-s3.xlsx]

## Sheet: Supplementary Table 3
Annotation				Classes				Counts
chr	start	end	name	class q < 0.001	class q < 0.01	class q < 0.1	DNA methylation	Input	H3K4me1	H3K4me3	H3K9me3	H3K27ac	H3K27me3	H3K36me3	reH3K4me3	reH3K27me3
X	114959731	115005442	CpG:_2768	H3K4me3-only	H3K4me3-only	H3K4me3-only	0.735586	22	9	42	14	16	7	9	8	44
1	228744111	228784168	CpG:_2691	bivalent	bivalent	bivalent	0.0480237	51	33	142	13	23	26	5	111	538
1	161410143	161442503	CpG:_2067	H3K27me3 partial bivalent	H3K27me3 partial bivalent	bivalent	0.405271	28	15	35	24	10	50	16	69	257
4	190986383	191013609	CpG:_2005	unmodified	unmodified	unmodified	0.222222	4	1	0	3	2	1	0	1	4
10	135477933	135498572	CpG:_1534	unmodified	unmodified	unmodified	0.351349	0	0	0	1	2	0	0	0	0
X	39953435	39969247	CpG:_1114	bivalent	bivalent	bivalent	0.188575	169	95	576	64	248	105	54	194	984
10	77155129	77169600	CpG:_987	bivalent	bivalent	bivalent	0.23034	139	76	195	110	51	193	41	394	2014
7	1269166	1282864	CpG:_923	H3K27me3 partial bivalent	H3K27me3 partial bivalent	H3K27me3 partial bivalent	0.096259	118	69	46	79	27	194	42	146	570
4	187880886	187894299	CpG:_792	unmodified	unmodified	unmodified	0.944924	2	2	0	2	0	1	1	0	1
15	102292712	102305149	CpG:_806	unmodified	unmodified	unmodified	0.92822	8	1	0	6	1	3	3	4	5
8	144990271	145002135	CpG:_959	unmodified	unmodified	unmodified	0.95529	110	49	32	69	52	10	432	17	38
6	1604607	1615866	CpG:_752	H3K27me3 partial bivalent	bivalent	bivalent	0.0822916	132	104	155	79	42	187	35	312	1715
20	21485933	21496714	CpG:_671	bivalent	bivalent	bivalent	0.0710602	107	105	140	63	33	165	34	265	1393
7	5458504	5469256	CpG:_756	bivalent	bivalent	bivalent	0.0159624	135	181	204	73	56	199	42	418	2420
10	131761170	131771696	CpG:_750	H3K27me3 partial bivalent	H3K27me3 partial bivalent	H3K27me3 partial bivalent	0.0667666	102	58	59	68	26	143	23	164	772
17	59473061	59483266	CpG:_742	H3K27me3 partial bivalent	H3K27me3 partial bivalent	H3K27me3 partial bivalent	0.0689944	104	94	83	65	26	176	23	208	1204
7	157476887	157486719	CpG:_680	H3K27me3 partial bivalent	H3K27me3 partial bivalent	H3K27me3 partial bivalent	0.0549072	93	95	84	53	31	149	27	177	844
17	1952920	1962328	CpG:_764	bivalent	bivalent	bivalent	0.127859	144	105	256	31	160	51	27	159	809
2	200320503	200329681	CpG:_615	bivalent	bivalent	bivalent	0.0586912	136	91	255	102	41	211	40	333	1581
17	35291900	35300875	CpG:_597	H3K27me3 partial bivalent	H3K27me3 partial bivalent	H3K27me3 partial bivalent	0.0723542	130	130	80	66	32	194	29	193	1340
5	2748369	2757024	CpG:_648	H3K27me3 partial bivalent	H3K27me3 partial bivalent	H3K27me3 partial bivalent	0.100493	52	26	16	56	19	107	20	64	271
5	3594468	3603054	CpG:_584	H3K27me3-only	H3K27me3-only	H3K27me3-only	0.0945785	68	18	10	38	8	101	13	66	179
1	894314	902654	CpG:_615	H3K4me3-only	H3K4me3-only	H3K4me3-only	0.444964	100	56	247	19	84	17	46	67	323
1	63782395	63790471	CpG:_561	bivalent	bivalent	bivalent	0.0932318	88	60	121	110	29	192	34	195	1112
17	79366807	79374742	CpG:_634	H3K27me3 partial bivalent	bivalent	bivalent	0.0482824	89	102	115	62	36	156	32	229	1251
22	20708652	20716555	CpG:_1215	unmodified	unmodified	unmodified	0.949706	23	3	4	1	14	3	4	4	4
9	133534535	133542394	CpG:_603	H3K27me3 partial bivalent	H3K27me3 partial bivalent	H3K27me3 partial bivalent	0.0657525	60	68	52	54	23	113	24	139	814
19	615692	623505	CpG:_509	unmodified	H3K27me3-only	H3K27me3-only	0.838545	61	29	16	10	31	23	133	19	46
17	77770673	77778468	CpG:_527	H3K27me3 partial bivalent	H3K27me3 partial bivalent	bivalent	0.101155	130	86	127	72	63	159	21	162	892
9	126773247	126780953	CpG:_496	H3K27me3 partial bivalent	H3K27me3 partial bivalent	H3K27me3 partial bivalent	0.067698	72	55	27	37	21	129	16	110	653
18	77153293	77160759	CpG:_518	H3K4me3 partial bivalent	bivalent	bivalent	0.108531	98	63	458	11	170	30	30	140	779
11	69451137	69458596	CpG:_565	bivalent	bivalent	bivalent	0.045898	85	66	161	33	29	94	12	244	1146
18	19744937	19752363	CpG:_569	H3K27me3 partial bivalent	H3K27me3 partial bivalent	H3K27me3 partial bivalent	0.0793428	52	50	50	49	16	111	20	125	563
11	31831621	31839038	CpG:_464	bivalent	bivalent	bivalent	0.0445171	76	94	131	61	26	128	23	280	1676
1	50884229	50891471	CpG:_480	H3K27me3 partial bivalent	H3K27me3 partial bivalent	bivalent	0.0822985	54	32	57	50	17	79	26	119	710
22	50963609	50970768	CpG:_538	H3K4me3-only	H3K4me3-only	H3K4me3-only	0.132862	134	44	314	8	234	7	23	31	276
15	68115486	68122575	CpG:_542	H3K27me3 partial bivalent	H3K27me3 partial bivalent	H3K27me3 partial bivalent	0.0727391	72	67	42	41	18	108	21	132	880
X	301586	308671	CpG:_563	unmodified	unmodified	unmodified	0.944973	35	6	4	9	15	6	58	8	9
2	237071795	237078762	CpG:_518	H3K27me3 partial bivalent	H3K27me3 partial bivalent	H3K27me3 partial bivalent	0.100921	35	46	17	30	10	86	10	94	297
8	145555343	145562310	CpG:_524	H3K27me3 partial bivalent	H3K27me3 partial bivalent	H3K27me3 partial bivalent	0.0754646	58	41	29	46	20	101	9	77	493
10	8091375	8098329	CpG:_509	bivalent	bivalent	bivalent	0.0314184	108	97	449	35	153	94	27	212	1189
1	180198120	180204975	CpG:_459	bivalent	bivalent	bivalent	0.0414665	76	59	117	45	18	115	17	250	1204
16	54317822	54324604	CpG:_490	H3K27me3 partial bivalent	H3K27me3 partial bivalent	H3K27me3 partial bivalent	0.0756675	36	20	28	37	12	77	11	50	286
3	128205496	128212274	CpG:_514	bivalent	bivalent	bivalent	0.0296676	63	84	158	40	43	150	20	352	1762
1	92945908	92952609	CpG:_491	H3K4me3 partial bivalent	bivalent	bivalent	0.249186	105	51	470	13	131	32	55	144	779
5	1289276	1295970	CpG:_469	unmodified	H3K27me3-only	H3K27me3-only	0.669295	50	32	37	9	17	19	14	22	77
7	1703862	1710517	CpG:_556	bivalent	bivalent	bivalent	0.0618948	59	53	111	34	14	73	15	194	1158
20	55200280	55206789	CpG:_475	H3K27me3 partial bivalent	H3K27me3 partial bivalent	H3K27me3 partial bivalent	0.0694647	40	18	23	22	8	61	15	72	246
16	729439	735815	CpG:_454	H3K4me3-only	H3K4me3-only	H3K4me3-only	0.391131	87	78	188	10	107	4	65	23	207
9	139738277	139744618	CpG:_605	bivalent	bivalent	bivalent	0.113229	100	77	188	30	41	77	12	153	822
7	556612	562845	CpG:_526	bivalent	bivalent	bivalent	0.0240084	48	53	90	34	31	98	16	211	917
20	20344401	20350605	CpG:_473	H3K27me3 partial bivalent	H3K27me3 partial bivalent	H3K27me3 partial bivalent	0.0508638	25	26	23	21	8	68	13	62	282
17	77812992	77819081	CpG:_479	bivalent	bivalent	bivalent	0.0284358	99	79	130	35	34	100	12	150	988
19	1465207	1471241	CpG:_589	bivalent	bivalent	bivalent	0.157476	70	70	131	27	27	84	20	142	901
17	77783810	77789842	CpG:_427	H3K27me3 partial bivalent	H3K27me3 partial bivalent	H3K27me3 partial bivalent	0.0540533	83	96	55	35	24	125	8	112	790
10	7449377	7455339	CpG:_418	bivalent	bivalent	bivalent	0.0854735	83	74	401	26	88	40	36	199	1046
8	22547487	22553427	CpG:_438	H3K4me3 partial bivalent	bivalent	bivalent	0.165865	97	32	356	7	102	30	25	134	838
10	102984183	102990063	CpG:_403	H3K27me3 partial bivalent	bivalent	bivalent	0.0629696	57	89	77	33	16	114	15	185	1051
20	60518034	60523876	CpG:_573	unmodified	unmodified	unmodified	0.945685	7	0	0	1	1	0	3	0	0
5	1881925	1887743	CpG:_470	H3K27me3 partial bivalent	H3K27me3 partial bivalent	H3K27me3 partial bivalent	0.0608284	37	28	16	26	11	61	15	61	275
22	28192794	28198592	CpG:_515	bivalent	bivalent	bivalent	0.523974	36	20	112	16	19	31	13	83	374
9	102581792	102587561	CpG:_392	bivalent	bivalent	bivalent	0.0135676	146	53	579	26	226	68	26	425	1743
2	111875207	111880965	CpG:_504	bivalent	bivalent	bivalent	0.00870769	95	60	404	23	62	51	34	310	1477
13	110434467	110440180	CpG:_548	bivalent	bivalent	bivalent	0.340825	64	27	238	22	115	35	59	98	418
18	55103155	55108853	CpG:_371	H3K27me3 partial bivalent	H3K27me3 partial bivalent	H3K27me3 partial bivalent	0.0625859	49	40	16	41	12	92	16	76	426
21	38068194	38073891	CpG:_438	H3K27me3 partial bivalent	H3K27me3 partial bivalent	H3K27me3 partial bivalent	0.0635789	49	24	34	34	10	75	17	71	312
12	113900751	113906442	CpG:_379	H3K27me3 partial bivalent	H3K27me3 partial bivalent	H3K27me3 partial bivalent	0.0456725	52	42	42	30	14	70	10	119	546
17	79314963	79320653	CpG:_453	H3K27me3 partial bivalent	bivalent	bivalent	0.0985018	62	68	88	32	22	82	8	103	613
19	30015782	30021367	CpG:_447	H3K27me3 partial bivalent	H3K27me3 partial bivalent	bivalent	0.0454805	32	28	36	36	15	73	13	107	560
1	1564422	1570006	CpG:_470	pseudo bivalent	bivalent	bivalent	0.0550719	40	43	92	13	62	20	12	49	281
14	102025990	102031567	CpG:_407	H3K27me3-only	H3K27me3-only	H3K27me3-only	0.202262	29	17	5	32	13	65	15	37	109
7	155246391	155251955	CpG:_404	H3K27me3 partial bivalent	H3K27me3 partial bivalent	bivalent	0.0433953	46	26	57	26	5	88	21	129	654
22	46929318	46934861	CpG:_476	H3K27me3 partial bivalent	H3K27me3 partial bivalent	bivalent	0.496998	25	23	29	13	15	42	15	73	329
19	10399845	10405375	CpG:_407	bivalent	bivalent	bivalent	0.0769096	71	81	106	38	26	100	19	173	988
16	1029879	1035327	CpG:_437	bivalent	bivalent	bivalent	0.407002	63	23	118	21	43	34	19	88	475
4	1396292	1401730	CpG:_534	H3K27me3 partial bivalent	H3K27me3 partial bivalent	H3K27me3 partial bivalent	0.101516	45	44	22	34	12	86	15	71	321
15	41217790	41223180	CpG:_388	bivalent	bivalent	bivalent	0.0556161	67	95	122	20	24	105	19	217	1316
16	54962423	54967805	CpG:_453	bivalent	bivalent	bivalent	0.0685343	55	32	114	39	23	67	9	177	785
9	129372738	129378106	CpG:_394	H3K27me3 partial bivalent	H3K27me3 partial bivalent	H3K27me3 partial bivalent	0.0477883	57	50	54	35	19	65	14	158	632
15	75743082	75748449	CpG:_393	H3K4me3-only	H3K4me3-only	H3K4me3-only	0.00123918	149	37	704	13	312	6	26	46	385
19	18543829	18549161	CpG:_395	H3K4me3-only	H3K4me3-only	H3K4me3-only	0.442736	63	56	140	12	61	9	27	27	212
10	134597358	134602649	CpG:_569	H3K27me3-only	H3K27me3-only	H3K27me3 partial bivalent	0.0799954	39	18	11	24	17	63	8	41	215
X	40010920	40016203	CpG:_409	bivalent	bivalent	bivalent	0.194543	47	27	130	19	36	28	16	58	379
8	25900563	25905842	CpG:_355	H3K27me3 partial bivalent	H3K27me3 partial bivalent	H3K27me3 partial bivalent	0.0645469	53	43	38	49	14	103	25	87	497
15	70387930	70393206	CpG:_410	H3K4me3-only	bivalent	bivalent	0.00160946	92	40	484	13	179	28	17	91	530
20	37352131	37357372	CpG:_380	H3K27me3 partial bivalent	H3K27me3 partial bivalent	H3K27me3 partial bivalent	0.0894067	52	68	26	33	18	91	17	73	455
2	73143056	73148260	CpG:_406	bivalent	bivalent	bivalent	0.0399096	67	40	97	27	15	76	17	231	1128
21	34395129	34400245	CpG:_348	H3K27me3 partial bivalent	H3K27me3 partial bivalent	H3K27me3 partial bivalent	0.0608948	47	44	30	33	13	79	11	70	383
16	51183700	51188763	CpG:_366	H3K27me3-only	H3K27me3-only	H3K27me3 partial bivalent	0.0831924	24	13	8	24	9	56	13	30	137
9	139090421	139095472	CpG:_405	H3K27me3-only	H3K27me3-only	H3K27me3-only	0.18307	34	11	13	32	8	62	12	39	107
16	1660055	1665095	CpG:_371	H3K4me3 partial bivalent	H3K4me3 partial bivalent	bivalent	0.0317407	99	51	214	21	110	26	16	100	494
10	28030183	28035211	CpG:_398	bivalent	bivalent	bivalent	0.0490842	72	56	224	33	39	76	21	313	1556
20	62193967	62198985	CpG:_381	unmodified	unmodified	H3K27me3-only	0.870551	46	25	13	10	16	13	79	9	35
8	145047294	145052305	CpG:_378	H3K4me3-only	H3K4me3-only	H3K4me3-only	0.111087	78	74	233	11	107	13	26	41	276
18	904579	909574	CpG:_330	H3K27me3 partial bivalent	bivalent	bivalent	0.0777625	37	36	51	29	15	97	17	134	608
15	101094521	101099493	CpG:_437	unmodified	unmodified	unmodified	0.947297	14	1	0	2	3	2	19	6	3
2	63274476	63279430	CpG:_354	H3K27me3 partial bivalent	bivalent	bivalent	0.0584769	43	69	57	33	14	90	17	138	818
4	8858938	8863875	CpG:_372	H3K27me3-only	H3K27me3 partial bivalent	H3K27me3 partial bivalent	0.0586303	22	20	8	32	6	46	13	37	138
16	49888475	49893354	CpG:_374	bivalent	bivalent	bivalent	0.031296	27	24	86	16	9	33	8	125	683
6	108485672	108490539	CpG:_318	H3K27me3 partial bivalent	H3K27me3 partial bivalent	H3K27me3 partial bivalent	0.0707009	50	67	48	32	10	103	15	93	640
9	96713327	96718186	CpG:_347	bivalent	bivalent	bivalent	0.0842945	42	44	66	27	20	61	12	128	750
16	2521087	2525929	CpG:_398	bivalent	bivalent	bivalent	0.204785	48	36	121	16	36	52	13	89	501
1	975497	980305	CpG:_351	H3K27me3-only	H3K27me3-only	H3K27me3-only	0.638414	39	23	36	16	21	18	8	15	80
9	131936270	131941021	CpG:_360	bivalent	bivalent	bivalent	0.00385692	77	32	253	19	52	30	17	107	718
8	145103286	145108027	CpG:_430	H3K27me3 partial bivalent	H3K27me3 partial bivalent	bivalent	0.111569	62	57	70	18	23	61	15	165	823
3	44036408	44041104	CpG:_344	bivalent	bivalent	bivalent	0.0219469	45	49	89	35	12	84	9	142	878
2	232571138	232575833	CpG:_468	H3K4me3-only	H3K4me3-only	H3K4me3 partial bivalent	0.00328327	102	20	746	6	534	9	31	79	420
5	170735170	170739863	CpG:_411	H3K27me3 partial bivalent	H3K27me3 partial bivalent	H3K27me3 partial bivalent	0.0667315	37	29	17	31	11	67	13	49	257
19	1007552	1012222	CpG:_350	unmodified	unmodified	unmodified	0.926909	42	12	7	15	17	3	74	9	19
2	105468852	105473488	CpG:_334	H3K27me3 partial bivalent	bivalent	bivalent	0.032596	33	35	48	27	5	64	15	129	662
20	61806255	61810867	CpG:_424	H3K27me3 partial bivalent	H3K27me3 partial bivalent	bivalent	0.0429431	28	17	32	23	15	48	10	75	344
X	39864526	39869106	CpG:_306	H3K27me3 partial bivalent	H3K27me3 partial bivalent	bivalent	0.246797	33	35	34	24	18	46	11	80	312
6	108878831	108883404	CpG:_433	H3K4me3-only	H3K4me3-only	H3K4me3-only	0.096266	117	28	620	7	347	12	40	71	385
X	291399	295968	CpG:_310	H3K27me3-only	H3K27me3-only	H3K27me3-only	0.749216	45	14	15	18	17	22	26	26	145
X	149529541	149534090	CpG:_352	bivalent	bivalent	bivalent	0.326384	55	18	176	19	29	30	10	89	558
5	32709911	32714450	CpG:_298	H3K27me3 partial bivalent	bivalent	bivalent	0.0198867	24	24	40	24	9	53	18	81	460
6	99279318	99283842	CpG:_323	bivalent	bivalent	bivalent	0.0352839	70	53	172	42	25	82	28	213	1179
16	682635	687106	CpG:_324	H3K4me3-only	H3K4me3-only	H3K4me3-only	0.487026	87	29	202	8	49	4	42	23	130
19	46270700	46275167	CpG:_374	H3K4me3-only	H3K4me3-only	pseudo bivalent	0.1854	86	50	172	11	42	22	20	66	395
15	82335473	82339937	CpG:_370	bivalent	bivalent	bivalent	0.221338	57	18	191	12	45	26	12	99	457
19	457801	462256	CpG:_315	H3K27me3 partial bivalent	H3K27me3 partial bivalent	H3K27me3 partial bivalent	0.337825	32	26	32	31	15	51	11	68	398
10	88122925	88127364	CpG:_356	bivalent	bivalent	bivalent	0.0519409	31	28	56	19	14	61	13	109	608
18	46474932	46479364	CpG:_334	H3K4me3 partial bivalent	H3K4me3 partial bivalent	bivalent	0.00115529	81	20	649	15	310	21	17	199	855
11	64509434	64513826	CpG:_297	H3K4me3-only	H3K4me3-only	H3K4me3-only	0.0559611	108	50	476	6	260	10	36	35	372
8	145751956	145756326	CpG:_388	H3K4me3-only	H3K4me3 partial bivalent	bivalent	0.321891	48	42	94	15	23	14	10	51	224
19	13260563	13264924	CpG:_337	H3K4me3-only	H3K4me3-only	H3K4me3-only	0.00398016	105	17	805	5	213	10	36	73	494
2	176944088	176948446	CpG:_284	H3K27me3 partial bivalent	H3K27me3 partial bivalent	H3K27me3 partial bivalent	0.0943349	44	22	13	63	17	103	28	61	300
18	24126781	24131138	CpG:_360	bivalent	bivalent	bivalent	0.187963	34	29	104	34	21	45	19	128	563
18	3448007	3452360	CpG:_312	H3K4me3-only	H3K4me3-only	H3K4me3-only	0.00269338	111	46	503	9	485	13	21	73	462
19	55992578	55996916	CpG:_321	unmodified	H3K4me3-only	H3K4me3-only	0.672543	59	27	77	8	70	12	50	21	110
15	96873409	96877721	CpG:_287	H3K27me3 partial bivalent	H3K27me3 partial bivalent	H3K27me3 partial bivalent	0.102787	32	21	23	24	8	57	8	70	324
13	50697985	50702286	CpG:_353	H3K4me3-only	H3K4me3-only	H3K4me3 partial bivalent	0.131506	96	53	488	22	301	16	25	81	435
15	69109709	69114001	CpG:_374	H3K4me3 partial bivalent	H3K4me3 partial bivalent	H3K4me3 partial bivalent	0.00105195	71	13	730	7	255	8	27	83	512
16	2157863	2162139	CpG:_325	unmodified	unmodified	unmodified	0.940247	28	5	7	8	11	0	66	3	5
11	829285	833558	CpG:_294	bivalent	bivalent	bivalent	0.181843	44	62	84	19	33	42	15	94	619
16	18478280	18482541	CpG:_306	unmodified	unmodified	unmodified	0.942308	1	1	0	0	1	0	3	0	1
16	16457354	16461615	CpG:_311	unmodified	unmodified	unmodified	0.905263	4	0	2	2	1	3	2	0	3
18	76737006	76741244	CpG:_338	H3K27me3 partial bivalent	H3K27me3 partial bivalent	bivalent	0.0737442	14	26	19	15	11	49	9	57	203
7	129418287	129422509	CpG:_351	bivalent	bivalent	bivalent	0.0362212	44	57	109	24	19	81	18	259	1321
14	36986363	36990576	CpG:_304	H3K27me3 partial bivalent	H3K27me3 partial bivalent	H3K27me3 partial bivalent	0.0634752	25	22	21	29	9	67	7	76	380
9	37034136	37038341	CpG:_278	bivalent	bivalent	bivalent	0.0398294	72	66	126	39	22	94	14	239	1261
17	79478236	79482426	CpG:_352	H3K4me3-only	H3K4me3-only	H3K4me3 partial bivalent	0.000796297	59	31	409	8	169	7	57	57	328
7	92462202	92466387	CpG:_306	H3K4me3 partial bivalent	bivalent	bivalent	0.00480072	97	23	650	15	133	29	25	188	839
X	129113846	129118029	CpG:_277	H3K4me3 partial bivalent	H3K4me3 partial bivalent	H3K4me3 partial bivalent	0.312411	52	14	192	8	32	14	8	61	325
8	29205665	29209847	CpG:_344	bivalent	bivalent	bivalent	0.03424	66	39	438	19	101	51	24	320	1261
1	29447700	29451847	CpG:_394	bivalent	bivalent	bivalent	0.0598712	50	42	144	26	29	60	16	229	1194
4	55096186	55100331	CpG:_316	bivalent	bivalent	bivalent	0.0458466	34	40	65	21	12	63	14	65	398
5	561827	565967	CpG:_424	unmodified	unmodified	unmodified	0.559508	5	1	0	2	0	1	2	5	3
1	155051156	155055291	CpG:_286	bivalent	bivalent	bivalent	0.0267798	67	82	124	31	57	81	12	132	940
5	1874908	1879032	CpG:_306	H3K27me3 partial bivalent	H3K27me3 partial bivalent	H3K27me3 partial bivalent	0.0731068	26	20	9	21	9	43	9	44	169
10	64574661	64578778	CpG:_331	bivalent	bivalent	bivalent	0.00650424	87	54	302	14	82	34	18	130	709
15	99190447	99194559	CpG:_386	bivalent	bivalent	bivalent	0.00562061	55	19	298	16	52	49	21	163	750
13	100620242	100624348	CpG:_391	bivalent	bivalent	bivalent	0.0717974	44	51	70	40	17	90	10	104	662
10	126847225	126851327	CpG:_334	bivalent	bivalent	bivalent	0.145325	22	18	76	23	9	40	9	141	701
11	65624496	65628596	CpG:_337	H3K4me3-only	H3K4me3-only	H3K4me3-only	0.000357324	131	44	559	7	122	9	22	28	314
2	242948741	242952837	CpG:_263	unmodified	unmodified	unmodified	0.769848	0	0	1	1	0	1	0	0	1
19	1265855	1269943	CpG:_317	H3K4me3-only	H3K4me3-only	H3K4me3-only	0.14556	73	90	203	8	187	8	13	26	184
20	57463653	57467739	CpG:_320	H3K4me3-only	H3K4me3-only	H3K4me3 partial bivalent	0.193768	55	10	376	8	168	4	12	52	250
16	85644948	85649027	CpG:_337	bivalent	bivalent	bivalent	0.09589	41	37	133	9	38	23	6	95	492
10	119301322	119305368	CpG:_313	H3K27me3 partial bivalent	H3K27me3 partial bivalent	H3K27me3 partial bivalent	0.0462171	28	20	18	14	6	59	13	68	371
7	156795356	156799394	CpG:_281	H3K27me3 partial bivalent	H3K27me3 partial bivalent	H3K27me3 partial bivalent	0.0685454	28	29	23	31	13	57	7	51	227
1	2983926	2987962	CpG:_406	bivalent	bivalent	bivalent	0.071868	18	19	36	15	8	37	5	84	461
2	171569878	171573904	CpG:_331	bivalent	bivalent	bivalent	0.032697	37	48	137	50	18	85	11	262	1372
9	139835417	139839440	CpG:_303	H3K4me3-only	H3K4me3-only	H3K4me3-only	0.48662	54	26	115	5	45	6	80	17	101
1	933388	937410	CpG:_413	bivalent	bivalent	bivalent	0.0505496	46	58	123	30	55	83	11	176	1016
7	156810573	156814593	CpG:_290	H3K27me3 partial bivalent	H3K27me3 partial bivalent	H3K27me3 partial bivalent	0.08386	35	27	19	23	18	57	12	58	270
17	77763365	77767356	CpG:_291	H3K27me3 partial bivalent	H3K27me3 partial bivalent	H3K27me3 partial bivalent	0.238497	45	41	26	33	17	93	16	58	235
5	37836748	37840726	CpG:_308	H3K27me3 partial bivalent	H3K27me3 partial bivalent	H3K27me3 partial bivalent	0.0457818	30	24	16	28	5	62	16	59	285
8	37551945	37555922	CpG:_327	bivalent	bivalent	bivalent	0.0479028	48	26	215	21	27	46	11	200	927
19	2424006	2427983	CpG:_305	H3K4me3-only	H3K4me3-only	H3K4me3-only	0.43822	56	22	124	4	68	2	31	19	78
X	25020238	25024207	CpG:_271	H3K27me3-only	H3K27me3 partial bivalent	H3K27me3 partial bivalent	0.310782	31	21	17	21	8	40	9	38	183
13	113761567	113765534	CpG:_369	bivalent	bivalent	bivalent	0.207841	26	14	53	11	17	30	3	58	316
4	187644320	187648253	CpG:_309	H3K27me3 partial bivalent	H3K27me3 partial bivalent	H3K27me3 partial bivalent	0.0582532	24	19	13	27	8	59	7	57	197
14	105992500	105996414	CpG:_340	bivalent	bivalent	bivalent	0.103171	56	29	91	16	27	26	16	68	388
12	130339684	130343584	CpG:_256	unmodified	unmodified	unmodified	0.941798	0	0	0	0	0	0	0	2	0
19	4064087	4067980	CpG:_285	H3K4me3-only	H3K4me3-only	H3K4me3-only	0.0554287	60	31	428	7	201	1	15	46	306
2	72371122	72375004	CpG:_284	H3K27me3 partial bivalent	H3K27me3 partial bivalent	H3K27me3 partial bivalent	0.072097	32	26	26	25	14	67	11	75	422
6	166073883	166077752	CpG:_311	H3K27me3-only	H3K27me3-only	H3K27me3-only	0.0332072	21	10	8	14	10	46	8	20	110
12	49371691	49375550	CpG:_316	bivalent	bivalent	bivalent	0.0155528	67	61	154	14	47	26	12	89	644
17	42295862	42299719	CpG:_368	H3K4me3-only	H3K4me3-only	H3K4me3-only	0.00199598	69	16	523	7	246	8	19	40	317
12	4378367	4382222	CpG:_270	H3K4me3-only	H3K4me3-only	H3K4me3-only	0.00160321	98	34	371	4	204	5	21	54	362
17	80186136	80189990	CpG:_293	H3K4me3-only	H3K4me3-only	H3K4me3-only	0.190964	47	52	118	4	98	9	15	26	200
4	149363213	149367056	CpG:_308	H3K4me3 partial bivalent	H3K4me3 partial bivalent	bivalent	0.00169046	78	21	765	21	337	20	21	179	854
11	79148359	79152200	CpG:_300	H3K27me3-only	H3K27me3 partial bivalent	H3K27me3 partial bivalent	0.0311108	18	13	12	19	11	54	11	37	118
20	23028404	23032218	CpG:_312	H3K27me3-only	H3K27me3-only	H3K27me3 partial bivalent	0.0924231	19	10	10	11	4	44	7	32	103
13	111364719	111368530	CpG:_328	H3K4me3-only	H3K4me3-only	H3K4me3-only	0.00021575	108	13	620	4	202	8	19	45	330
8	10587305	10591109	CpG:_282	H3K27me3 partial bivalent	H3K27me3 partial bivalent	bivalent	0.0890308	28	32	32	28	14	67	13	81	467
16	86541431	86545228	CpG:_364	bivalent	bivalent	bivalent	0.032309	21	18	43	14	7	33	9	73	426
10	50602990	50606783	CpG:_255	H3K27me3 partial bivalent	H3K27me3 partial bivalent	H3K27me3 partial bivalent	0.0783344	29	17	14	24	12	66	15	44	174
16	88518730	88522514	CpG:_298	H3K4me3-only	H3K4me3 partial bivalent	H3K4me3 partial bivalent	0.0151911	71	18	363	4	91	11	13	72	374
2	28612965	28616748	CpG:_308	H3K4me3 partial bivalent	H3K4me3 partial bivalent	H3K4me3 partial bivalent	0.0106579	76	18	421	5	158	14	14	94	403
6	167312253	167316030	CpG:_311	unmodified	unmodified	H3K27me3-only	0.936998	30	15	9	11	9	11	22	12	7
13	100631753	100635526	CpG:_366	bivalent	bivalent	bivalent	0.0414484	43	47	81	35	17	96	9	134	839
11	46410922	46414687	CpG:_310	H3K27me3 partial bivalent	H3K27me3 partial bivalent	bivalent	0.0363187	43	45	45	24	21	61	9	88	635
22	46371470	46375234	CpG:_289	bivalent	bivalent	bivalent	0.0273838	29	30	57	17	12	55	5	58	277
10	119293918	119297675	CpG:_269	H3K27me3-only	H3K27me3-only	H3K27me3 partial bivalent	0.0643637	28	11	6	21	9	45	11	39	123
19	917035	920787	CpG:_311	bivalent	bivalent	bivalent	0.0161293	52	56	122	17	90	27	15	75	482
10	124907284	124911035	CpG:_278	bivalent	bivalent	bivalent	0.0936665	41	43	80	19	11	63	8	122	771
9	969530	973276	CpG:_260	H3K27me3-only	H3K27me3 partial bivalent	H3K27me3 partial bivalent	0.124454	32	20	18	24	10	57	10	41	271
13	114849001	114852746	CpG:_323	unmodified	unmodified	unmodified	0.874485	1	1	0	6	1	1	4	0	0
15	74425092	74428821	CpG:_286	H3K27me3 partial bivalent	H3K27me3 partial bivalent	H3K27me3 partial bivalent	0.0894236	34	25	22	15	7	40	7	61	256
17	70116275	70119998	CpG:_269	H3K27me3-only	H3K27me3 partial bivalent	H3K27me3 partial bivalent	0.0816562	20	11	8	15	2	39	5	29	124
7	155595693	155599414	CpG:_310	H3K27me3 partial bivalent	bivalent	bivalent	0.0492623	31	28	44	16	10	57	15	98	515
11	636907	640628	CpG:_278	H3K27me3 partial bivalent	H3K27me3 partial bivalent	H3K27me3 partial bivalent	0.247136	43	31	31	17	19	58	13	53	339
14	104601960	104605672	CpG:_335	bivalent	bivalent	bivalent	0.0262067	21	23	44	13	8	45	8	68	391
X	99661654	99665358	CpG:_311	H3K27me3 partial bivalent	H3K27me3 partial bivalent	H3K27me3 partial bivalent	0.422272	28	19	22	14	8	48	6	47	193
4	15003060	15006761	CpG:_322	H3K4me3-only	H3K4me3-only	H3K4me3-only	0.000866529	73	14	547	7	322	4	19	51	358
1	245316548	245320247	CpG:_324	bivalent	bivalent	bivalent	0.00761348	43	28	131	13	10	61	4	193	1026
16	3016647	3020326	CpG:_333	bivalent	bivalent	bivalent	0.156277	56	41	118	21	15	49	9	140	577
16	85586939	85590618	CpG:_254	H3K4me3 partial bivalent	H3K4me3 partial bivalent	H3K4me3 partial bivalent	0.00204156	42	15	335	7	122	7	8	67	349
8	140714586	140718259	CpG:_273	H3K27me3 partial bivalent	H3K27me3 partial bivalent	H3K27me3 partial bivalent	0.0336736	25	19	14	13	11	43	5	47	222
8	4848969	4852635	CpG:_253	H3K27me3-only	H3K27me3-only	H3K27me3-only	0.078471	25	12	9	27	7	48	9	25	46
17	74378849	74382513	CpG:_376	bivalent	bivalent	bivalent	0.0571367	48	37	150	7	36	22	11	76	477
11	118478236	118481896	CpG:_269	bivalent	bivalent	bivalent	0.0538715	68	40	158	8	91	35	9	93	573
12	130645328	130648988	CpG:_341	H3K27me3-only	H3K27me3-only	H3K27me3 partial bivalent	0.0766904	23	11	5	14	7	43	8	26	129
2	202897387	202901046	CpG:_338	bivalent	bivalent	bivalent	0.0984268	39	28	220	7	23	29	9	101	589
7	101457383	101461030	CpG:_309	H3K4me3 partial bivalent	bivalent	bivalent	0.00170992	53	13	261	5	50	20	6	79	351
16	1820312	1823954	CpG:_342	H3K4me3-only	H3K4me3-only	H3K4me3-only	0.0847298	65	20	361	4	110	6	24	27	197
19	30716329	30719970	CpG:_265	H3K27me3 partial bivalent	H3K27me3 partial bivalent	bivalent	0.0229234	28	31	32	20	9	46	6	69	409
4	30721205	30724842	CpG:_300	H3K27me3-only	H3K27me3 partial bivalent	H3K27me3 partial bivalent	0.0668577	31	18	18	36	6	57	12	42	245
17	43971411	43975040	CpG:_302	bivalent	bivalent	bivalent	0.0567987	46	33	171	8	34	33	8	92	409
6	34202568	34206193	CpG:_311	H3K4me3-only	H3K4me3-only	H3K4me3-only	0.145957	54	27	303	10	183	6	12	18	179
X	1717006	1720627	CpG:_252	unmodified	unmodified	unmodified	0.922814	29	7	10	21	20	3	109	10	12
22	50353597	50357215	CpG:_363	H3K4me3-only	H3K4me3-only	H3K4me3-only	0.110425	72	31	307	3	199	9	54	40	239
4	141071951	141075566	CpG:_265	H3K4me3 partial bivalent	bivalent	bivalent	0.00391855	71	19	373	14	77	25	8	107	653
18	76751940	76755549	CpG:_314	unmodified	unmodified	H3K27me3-only	0.94049	25	5	6	25	8	11	3	8	10
17	79093077	79096677	CpG:_286	unmodified	unmodified	unmodified	0.767516	37	10	27	3	25	8	12	12	48
5	258802	262401	CpG:_275	unmodified	unmodified	unmodified	0.94052	1	0	0	2	0	0	2	0	0
19	56163663	56167257	CpG:_298	H3K4me3-only	H3K4me3-only	H3K4me3-only	0.192762	90	21	317	7	198	5	17	26	138
4	20253277	20256868	CpG:_291	H3K27me3-only	H3K27me3-only	H3K27me3 partial bivalent	0.0774494	26	9	5	22	9	49	9	32	137
17	43506829	43510380	CpG:_281	H3K4me3-only	H3K4me3-only	bivalent	0.501337	46	17	103	6	27	16	15	47	246
1	38510103	38513642	CpG:_312	bivalent	bivalent	bivalent	0.0391749	36	30	96	13	17	34	5	84	495
17	14204169	14207702	CpG:_275	H3K4me3-only	H3K4me3-only	H3K4me3-only	0.0481386	71	38	312	5	116	12	21	51	294
11	2158952	2162484	CpG:_302	H3K27me3 partial bivalent	H3K27me3 partial bivalent	bivalent	0.0373016	28	29	37	15	13	40	9	65	494
1	1910269	1913800	CpG:_271	unmodified	unmodified	unmodified	0.936366	31	2	4	3	9	9	6	4	10
17	59531724	59535254	CpG:_238	H3K27me3-only	H3K27me3-only	H3K27me3 partial bivalent	0.15775	39	15	14	20	14	48	9	49	186
4	185939223	185942747	CpG:_256	H3K27me3-only	H3K27me3-only	H3K27me3-only	0.0497458	23	14	5	13	12	55	9	45	74
17	66192364	66195873	CpG:_283	bivalent	bivalent	bivalent	0.043822	47	39	238	15	70	36	10	147	777
2	43451446	43454951	CpG:_341	H3K4me3 partial bivalent	H3K4me3 partial bivalent	H3K4me3 partial bivalent	0.000291036	64	11	729	9	201	6	110	147	416
10	118030733	118034230	CpG:_275	H3K27me3 partial bivalent	H3K27me3 partial bivalent	H3K27me3 partial bivalent	0.0327994	13	9	12	26	7	44	6	34	106
20	304827	308323	CpG:_286	H3K4me3-only	H3K4me3-only	H3K4me3-only	0.00979861	62	27	215	8	52	8	9	40	226
9	140172614	140176105	CpG:_344	H3K27me3-only	H3K27me3-only	H3K27me3-only	0.677688	36	19	16	17	16	27	11	22	86
5	133859943	133863428	CpG:_247	H3K4me3-only	H3K4me3-only	H3K4me3-only	0.0012105	89	18	629	9	292	10	17	55	396
10	6242976	6246457	CpG:_265	H3K4me3-only	H3K4me3-only	H3K4me3 partial bivalent	0.04033	70	34	297	8	79	11	15	60	333
16	10273944	10277424	CpG:_278	H3K27me3-only	H3K27me3-only	H3K27me3 partial bivalent	0.128366	18	8	6	15	6	33	4	26	85
1	59247462	59250940	CpG:_295	bivalent	bivalent	bivalent	0.00422796	85	15	727	15	393	29	28	283	825
1	25255528	25259005	CpG:_311	H3K4me3-only	H3K4me3-only	H3K4me3-only	0.326051	63	29	230	6	121	4	14	30	173
1	229567207	229570684	CpG:_245	H3K27me3 partial bivalent	H3K27me3 partial bivalent	H3K27me3 partial bivalent	0.111962	39	32	35	26	15	66	3	75	431
8	128747806	128751279	CpG:_237	H3K4me3-only	H3K4me3-only	H3K4me3 partial bivalent	0.00109279	75	17	596	14	102	6	35	66	458
6	1381744	1385211	CpG:_263	H3K27me3 partial bivalent	H3K27me3 partial bivalent	H3K27me3 partial bivalent	0.0564404	31	22	21	14	10	51	4	49	245
19	18527652	18531118	CpG:_279	H3K4me3-only	pseudo bivalent	bivalent	0.0532538	65	50	133	5	82	21	10	60	338
10	80827071	80830537	CpG:_261	H3K4me3 partial bivalent	H3K4me3 partial bivalent	H3K4me3 partial bivalent	0.00159858	43	15	338	7	69	9	13	80	418
6	166579974	166583423	CpG:_270	H3K27me3 partial bivalent	H3K27me3 partial bivalent	H3K27me3 partial bivalent	0.0422375	20	19	9	27	8	52	10	57	161
20	39316551	39319987	CpG:_315	H3K27me3 partial bivalent	H3K27me3 partial bivalent	bivalent	0.0505152	13	20	20	11	5	23	6	44	252
2	14772378	14775809	CpG:_244	H3K27me3-only	H3K27me3-only	H3K27me3-only	0.0649531	22	5	5	25	8	47	5	30	91
12	93963964	93967395	CpG:_316	bivalent	bivalent	bivalent	0.0151144	68	30	351	9	74	26	24	102	607
17	62774367	62777797	CpG:_285	H3K4me3-only	bivalent	bivalent	0.321728	47	37	107	9	38	17	16	54	298
1	120835962	120839391	CpG:_264	unmodified	H3K4me3-only	H3K4me3-only	0.00199601	17	2	29	1	14	0	2	7	23
9	135455165	135458586	CpG:_241	H3K27me3-only	H3K27me3-only	H3K27me3-only	0.0845693	41	21	27	28	8	58	15	35	156
1	143912737	143916156	CpG:_264	H3K4me3-only	H3K4me3-only	H3K4me3-only	0.00273224	19	1	43	1	3	1	0	11	47
1	206135445	206138863	CpG:_264	H3K4me3-only	H3K4me3-only	H3K4me3-only	0	23	2	59	2	8	2	1	9	49
17	36858279	36861697	CpG:_228	H3K4me3-only	H3K4me3-only	H3K4me3-only	0.00101595	75	20	359	6	154	6	19	44	274
19	31839636	31843049	CpG:_300	bivalent	bivalent	bivalent	0.0135438	32	12	187	18	17	18	12	233	810
6	94126273	94129677	CpG:_228	H3K27me3 partial bivalent	H3K27me3 partial bivalent	H3K27me3 partial bivalent	0.0409526	30	29	26	37	17	59	12	76	346
19	2250561	2253959	CpG:_330	bivalent	bivalent	bivalent	0.0633396	38	52	81	16	16	31	13	128	654
10	35928502	35931893	CpG:_322	bivalent	bivalent	bivalent	0.0202723	26	16	142	7	19	38	14	114	516
19	13120987	13124368	CpG:_225	H3K27me3 partial bivalent	H3K27me3 partial bivalent	H3K27me3 partial bivalent	0.163319	51	42	44	23	9	70	14	90	425
12	46120727	46124104	CpG:_250	H3K4me3-only	H3K4me3-only	H3K4me3-only	0.000464593	111	18	620	9	364	5	23	34	303
8	143531119	143534495	CpG:_331	bivalent	bivalent	bivalent	0.0149559	24	21	81	14	13	32	7	122	630
2	208631559	208634934	CpG:_309	bivalent	bivalent	bivalent	0.207071	36	34	126	13	22	43	12	107	503
20	22562737	22566104	CpG:_279	H3K27me3-only	H3K27me3-only	H3K27me3-only	0.0729294	20	9	8	13	5	53	7	19	64
8	11559597	11562956	CpG:_221	H3K27me3 partial bivalent	H3K27me3 partial bivalent	bivalent	0.0661318	24	22	26	22	9	63	16	47	301
17	7745067	7748420	CpG:_257	H3K4me3-only	H3K4me3-only	H3K4me3-only	0.000771976	129	27	538	6	750	5	14	52	352
2	46523790	46527140	CpG:_288	bivalent	bivalent	bivalent	0.0603489	50	33	171	19	36	53	11	183	921
14	102973318	102976666	CpG:_290	H3K4me3-only	H3K4me3-only	H3K4me3-only	0.508949	37	5	74	9	43	2	5	13	63
19	11590296	11593643	CpG:_285	H3K27me3 partial bivalent	H3K27me3 partial bivalent	H3K27me3 partial bivalent	0.129463	33	36	23	15	13	51	5	52	298
11	75918742	75922084	CpG:_307	bivalent	bivalent	bivalent	0.00804641	41	34	187	8	25	36	13	144	769
9	124987744	124991086	CpG:_254	H3K27me3 partial bivalent	H3K27me3 partial bivalent	H3K27me3 partial bivalent	0.472233	26	12	8	13	6	23	8	40	168
8	70744099	70747441	CpG:_235	bivalent	bivalent	bivalent	0.194622	40	26	73	17	11	49	10	141	716
3	61546329	61549669	CpG:_266	H3K27me3-only	H3K27me3 partial bivalent	H3K27me3 partial bivalent	0.0208999	26	14	12	18	10	41	10	36	208
6	37663762	37667102	CpG:_290	H3K4me3 partial bivalent	bivalent	bivalent	0.00969448	49	21	310	8	43	20	25	113	538
2	74740456	74743795	CpG:_288	bivalent	bivalent	bivalent	0.0750158	49	42	87	16	21	58	12	94	619
14	77491939	77495276	CpG:_282	H3K4me3-only	H3K4me3-only	H3K4me3-only	0.279912	44	28	262	8	185	4	29	18	175
22	45403037	45406372	CpG:_273	H3K27me3 partial bivalent	bivalent	bivalent	0.0196563	14	23	28	11	5	35	4	68	393
19	39339924	39343257	CpG:_232	H3K4me3-only	H3K4me3-only	H3K4me3-only	0.00253561	99	32	424	0	224	5	20	41	209
3	48698336	48701667	CpG:_280	H3K27me3-only	H3K27me3 partial bivalent	bivalent	0.137348	56	41	70	29	17	51	9	58	328
6	3090995	3094315	CpG:_392	unmodified	unmodified	unmodified	0.969014	1	1	0	0	0	0	5	0	0
2	27484874	27488189	CpG:_262	bivalent	bivalent	bivalent	0.0158167	54	51	138	16	20	51	9	171	944
10	112835991	112839303	CpG:_311	H3K27me3 partial bivalent	bivalent	bivalent	0.213485	35	23	53	16	10	52	12	107	648
5	60626506	60629809	CpG:_333	H3K4me3 partial bivalent	H3K4me3 partial bivalent	H3K4me3 partial bivalent	0.00228952	70	12	444	12	103	9	27	203	669
12	132312440	132315739	CpG:_282	H3K27me3 partial bivalent	bivalent	bivalent	0.0469515	33	26	47	18	14	41	9	87	541
7	155164558	155167854	CpG:_277	H3K27me3 partial bivalent	H3K27me3 partial bivalent	H3K27me3 partial bivalent	0.0487403	42	31	16	9	4	37	8	56	257
11	133787972	133791268	CpG:_218	unmodified	unmodified	pseudo bivalent	0.662268	34	24	38	7	28	13	33	16	110
8	54791846	54795141	CpG:_298	bivalent	bivalent	bivalent	0.0319478	36	44	112	25	16	70	8	199	1119
10	111967429	111970723	CpG:_221	H3K4me3-only	H3K4me3-only	H3K4me3 partial bivalent	0.00191461	89	25	400	11	187	20	21	74	513
16	86599356	86602649	CpG:_283	H3K27me3-only	H3K27me3-only	H3K27me3 partial bivalent	0.06764	27	19	10	11	6	52	6	32	169
7	6691949	6695242	CpG:_375	unmodified	unmodified	H3K27me3-only	0.962305	27	5	5	20	12	10	63	2	8
10	124894076	124897366	CpG:_300	bivalent	bivalent	bivalent	0.0292275	38	44	73	13	25	58	13	149	742
1	149811755	149815044	CpG:_288	unmodified	unmodified	unmodified	0	0	1	14	0	5	1	0	1	10
1	149821902	149825191	CpG:_288	unmodified	unmodified	unmodified	0	1	0	12	0	3	0	1	1	3
X	114423907	114427195	CpG:_263	unmodified	unmodified	H3K27me3-only	0.922778	27	8	6	17	9	10	8	3	9
14	69259613	69262900	CpG:_231	H3K4me3-only	H3K4me3-only	H3K4me3-only	0.00111002	90	24	472	4	495	5	19	44	290
10	135048798	135052077	CpG:_277	bivalent	bivalent	bivalent	0.132591	26	26	48	20	16	51	8	70	408
2	90447598	90450875	CpG:_391	H3K27me3 partial bivalent	bivalent	bivalent	0.0507991	16	7	31	14	6	25	2	65	247
17	78449508	78452783	CpG:_350	bivalent	bivalent	bivalent	0.0287642	39	40	73	22	14	62	8	148	822
9	2014832	2018105	CpG:_286	H3K4me3-only	H3K4me3-only	H3K4me3-only	0.000837727	82	11	541	6	169	5	17	43	323
7	150777608	150780879	CpG:_234	H3K4me3-only	H3K4me3-only	H3K4me3-only	0.299681	55	33	215	7	104	6	25	30	160
4	2059929	2063181	CpG:_262	H3K27me3 partial bivalent	bivalent	bivalent	0.21339	17	13	32	14	11	27	9	96	430
15	76632263	76635515	CpG:_263	H3K27me3 partial bivalent	bivalent	bivalent	0.0431162	48	39	70	29	14	69	13	121	878
13	41238501	41241750	CpG:_303	H3K4me3 partial bivalent	H3K4me3 partial bivalent	H3K4me3 partial bivalent	0.000896928	59	17	589	6	212	7	15	78	412
19	18899038	18902284	CpG:_276	H3K27me3 partial bivalent	H3K27me3 partial bivalent	bivalent	0.0666675	35	29	42	22	13	79	9	78	497
10	106399568	106402812	CpG:_295	H3K27me3-only	H3K27me3-only	H3K27me3 partial bivalent	0.0391769	13	8	9	6	2	44	10	28	68
2	38301277	38304518	CpG:_300	H3K27me3 partial bivalent	H3K27me3 partial bivalent	H3K27me3 partial bivalent	0.0519789	21	25	17	13	12	41	12	39	250
15	53080459	53083699	CpG:_248	bivalent	bivalent	bivalent	0.0638704	23	24	54	10	7	69	6	111	554
21	36260451	36263687	CpG:_306	H3K4me3-only	H3K4me3-only	H3K4me3-only	0.133081	53	23	210	7	89	4	20	35	226
7	28995306	28998541	CpG:_318	H3K27me3 partial bivalent	H3K27me3 partial bivalent	H3K27me3 partial bivalent	0.0770096	16	14	10	20	5	60	11	30	187
X	39871533	39874766	CpG:_275	bivalent	bivalent	bivalent	0.142182	33	14	101	12	24	28	11	83	392
2	16079802	16083032	CpG:_228	H3K27me3 partial bivalent	H3K27me3 partial bivalent	bivalent	0.00618745	34	29	42	15	8	43	7	73	484
4	24471701	24474929	CpG:_242	bivalent	bivalent	bivalent	0.00912167	35	26	117	15	24	47	14	129	790
10	94820027	94823252	CpG:_255	H3K27me3-only	H3K27me3 partial bivalent	H3K27me3 partial bivalent	0.204593	22	29	17	15	8	28	15	30	206
17	47072821	47076042	CpG:_255	H3K27me3 partial bivalent	H3K27me3 partial bivalent	bivalent	0.0334086	32	48	43	20	11	82	10	83	607
10	21783199	21786420	CpG:_268	bivalent	bivalent	bivalent	0.0105125	52	48	208	17	24	64	17	218	1098
2	108443280	108446501	CpG:_423	unmodified	unmodified	unmodified	0.947368	0	0	0	1	1	0	2	3	3
2	239755097	239758310	CpG:_277	H3K27me3 partial bivalent	H3K27me3 partial bivalent	H3K27me3 partial bivalent	0.0817623	25	9	13	17	12	44	2	43	229
6	108437999	108441208	CpG:_233	bivalent	bivalent	bivalent	0.0583333	47	37	89	12	15	72	8	214	1131
14	55031827	55035030	CpG:_298	H3K4me3 partial bivalent	H3K4me3 partial bivalent	H3K4me3 partial bivalent	0.00490417	54	17	317	10	114	11	17	72	494
5	138727711	138730911	CpG:_311	H3K4me3-only	H3K4me3 partial bivalent	bivalent	0.211888	55	22	145	12	44	16	8	58	323
4	8873236	8876433	CpG:_211	H3K27me3-only	H3K27me3-only	H3K27me3-only	0.129131	18	5	4	16	6	37	8	15	48
16	67196793	67199988	CpG:_294	H3K27me3 partial bivalent	H3K27me3 partial bivalent	bivalent	0.0601064	50	48	55	22	17	57	7	97	534
3	147108512	147111703	CpG:_210	H3K27me3 partial bivalent	H3K27me3 partial bivalent	H3K27me3 partial bivalent	0.128305	15	15	3	29	3	64	17	38	120
1	3566446	3569636	CpG:_284	H3K27me3 partial bivalent	bivalent	bivalent	0.0766529	49	43	71	19	26	51	7	76	438
17	77805867	77809046	CpG:_225	unmodified	unmodified	unmodified	0.753304	36	40	12	6	15	6	77	10	60
15	30515267	30518445	CpG:_274	H3K27me3-only	H3K27me3-only	H3K27me3-only	0.416834	5	5	4	1	3	14	1	6	39
15	32604648	32607825	CpG:_277	H3K27me3-only	H3K27me3-only	H3K27me3-only	0.354053	12	6	4	8	2	15	5	11	52
17	48636104	48639279	CpG:_249	bivalent	bivalent	bivalent	0.0344444	50	56	124	22	24	53	14	175	1055
2	175199464	175202639	CpG:_295	bivalent	bivalent	bivalent	0.0307702	46	43	84	25	10	75	8	91	665
15	74419871	74423044	CpG:_216	H3K27me3 partial bivalent	H3K27me3 partial bivalent	H3K27me3 partial bivalent	0.0502635	22	23	20	16	9	45	6	50	192
2	132585113	132588283	CpG:_290	H3K27me3-only	H3K27me3-only	H3K27me3-only	0.766358	13	6	1	10	2	12	6	10	11
8	145909677	145912846	CpG:_222	H3K27me3-only	pseudo bivalent	bivalent	0.0886579	40	31	63	25	28	22	7	38	205
22	50984973	50988141	CpG:_219	H3K4me3-only	H3K4me3-only	H3K4me3-only	0.526909	31	24	73	0	74	6	4	9	92
18	14997381	15000542	CpG:_288	H3K27me3-only	H3K27me3-only	H3K27me3-only	0.791748	17	4	6	19	8	14	7	5	4
6	1311069	1314220	CpG:_281	H3K27me3 partial bivalent	H3K27me3 partial bivalent	H3K27me3 partial bivalent	0.0350357	13	12	10	10	2	30	14	48	233
8	141107838	141110984	CpG:_210	H3K4me3-only	H3K4me3-only	H3K4me3-only	0.509847	39	14	86	9	46	10	17	24	104
10	104401822	104404968	CpG:_304	H3K4me3-only	H3K4me3-only	H3K4me3-only	0.000262451	82	17	532	5	179	6	15	27	267
15	31617764	31620908	CpG:_359	H3K4me3-only	H3K4me3-only	H3K4me3-only	0.00173781	75	18	404	6	324	3	15	40	216
4	85417660	85420799	CpG:_217	H3K27me3 partial bivalent	H3K27me3 partial bivalent	bivalent	0.0582963	33	31	38	34	9	65	17	79	457
2	171672311	171675447	CpG:_246	bivalent	bivalent	bivalent	0.019235	44	43	96	18	12	62	5	134	809
17	4802266	4805402	CpG:_227	H3K4me3-only	H3K4me3-only	pseudo bivalent	0.208137	68	37	119	5	89	20	13	55	343
14	103568366	103571499	CpG:_258	H3K27me3-only	H3K27me3-only	H3K27me3 partial bivalent	0.222611	23	14	5	11	8	41	13	38	114
16	68269011	68272143	CpG:_247	H3K4me3-only	H3K4me3-only	H3K4me3-only	0.273609	58	28	114	5	41	5	16	21	121
9	140061736	140064864	CpG:_290	H3K27me3 partial bivalent	H3K27me3 partial bivalent	H3K27me3 partial bivalent	0.0990989	29	21	19	18	8	51	8	58	307
16	67280024	67283152	CpG:_216	H3K4me3-only	H3K4me3-only	H3K4me3-only	0.0241466	58	45	180	11	53	6	11	39	232
7	100270876	100274003	CpG:_230	H3K4me3-only	H3K4me3-only	H3K4me3-only	0.00278169	82	16	364	4	214	5	19	36	246
6	137242316	137245442	CpG:_270	bivalent	bivalent	bivalent	0.105898	40	40	82	27	13	73	15	180	1043
11	16626054	16629180	CpG:_213	H3K27me3 partial bivalent	H3K27me3 partial bivalent	bivalent	0.0305192	55	31	64	22	22	61	5	93	585
17	74070405	74073530	CpG:_260	H3K27me3 partial bivalent	H3K27me3 partial bivalent	bivalent	0.0797302	47	46	56	18	16	49	15	81	451
9	129386113	129389231	CpG:_214	H3K27me3 partial bivalent	H3K27me3 partial bivalent	H3K27me3 partial bivalent	0.0647472	29	20	16	18	12	45	11	46	269
7	90893568	90896683	CpG:_276	bivalent	bivalent	bivalent	0.311927	23	14	44	32	7	41	15	69	318
16	12994575	12997690	CpG:_241	H3K27me3-only	H3K27me3-only	H3K27me3 partial bivalent	0.0355846	15	6	6	16	9	28	7	23	78
14	75743684	75746798	CpG:_226	bivalent	bivalent	bivalent	0.0302724	97	51	428	9	334	34	26	384	1177
5	180045790	180048897	CpG:_221	H3K27me3-only	H3K27me3-only	H3K27me3-only	0.75216	29	9	20	8	6	15	11	14	61
8	144510851	144513957	CpG:_294	bivalent	bivalent	bivalent	0.0550629	37	40	66	17	18	47	6	93	497
3	185541049	185544146	CpG:_270	bivalent	bivalent	bivalent	0.0195062	25	19	110	24	11	59	12	206	957
2	172964763	172967857	CpG:_212	bivalent	bivalent	bivalent	0.0346576	37	43	83	32	17	63	15	158	835
4	738425	741517	CpG:_313	unmodified	unmodified	unmodified	0.896394	0	2	1	0	0	1	1	1	0
10	126135810	126138896	CpG:_223	H3K27me3-only	H3K27me3-only	H3K27me3 partial bivalent	0.0438622	27	19	17	12	9	43	7	30	201
3	183977549	183980633	CpG:_235	bivalent	bivalent	bivalent	0.0265172	36	26	107	7	30	26	11	73	457
9	82185480	82188560	CpG:_272	H3K4me3 partial bivalent	H3K4me3 partial bivalent	H3K4me3 partial bivalent	0.00260086	80	15	441	14	171	12	23	98	414
10	33623121	33626197	CpG:_251	bivalent	bivalent	bivalent	0.0212843	35	37	102	30	14	62	12	196	930
17	81036331	81039407	CpG:_312	bivalent	bivalent	bivalent	0.0376929	30	12	129	13	31	17	4	122	542
6	143265720	143268791	CpG:_264	H3K4me3 partial bivalent	H3K4me3 partial bivalent	H3K4me3 partial bivalent	0.0057856	65	18	677	14	481	7	22	78	432
18	77233327	77236398	CpG:_250	unmodified	unmodified	unmodified	0.959836	24	7	5	11	9	4	36	6	4
1	10853895	10856964	CpG:_247	H3K27me3 partial bivalent	H3K27me3 partial bivalent	bivalent	0.0180549	18	26	22	8	9	35	10	60	319
8	145616815	145619875	CpG:_207	unmodified	unmodified	unmodified	0.942607	25	4	7	7	15	1	47	3	8
5	107005131	107008191	CpG:_256	bivalent	bivalent	bivalent	0.0260404	21	32	42	16	8	41	7	99	602
16	89345464	89348521	CpG:_235	unmodified	unmodified	unmodified	0.945453	26	9	6	11	9	1	62	4	9
10	26504384	26507434	CpG:_242	H3K27me3 partial bivalent	H3K27me3 partial bivalent	H3K27me3 partial bivalent	0.0325611	28	29	21	16	8	50	10	63	309
1	82265999	82269048	CpG:_274	H3K27me3-only	H3K27me3-only	H3K27me3 partial bivalent	0.021662	15	5	4	16	10	44	6	28	91
1	20810463	20813511	CpG:_245	bivalent	bivalent	bivalent	0.0317186	33	19	103	11	23	22	7	124	469
X	21674019	21677066	CpG:_255	unmodified	unmodified	pseudo bivalent	0.581096	30	15	38	12	19	11	9	26	65
8	104510871	104513913	CpG:_242	bivalent	bivalent	bivalent	0.0140989	38	30	83	24	8	73	18	155	820
12	3599967	3603008	CpG:_212	H3K27me3-only	H3K27me3-only	H3K27me3-only	0.0235625	25	12	7	20	6	53	13	20	142
5	172754057	172757098	CpG:_224	H3K27me3-only	H3K27me3 partial bivalent	H3K27me3 partial bivalent	0.0310342	21	16	16	8	3	41	6	31	164
1	110610266	110613303	CpG:_264	H3K27me3 partial bivalent	H3K27me3 partial bivalent	H3K27me3 partial bivalent	0.0866582	33	37	25	20	13	53	16	60	406
20	10652574	10655611	CpG:_255	bivalent	bivalent	bivalent	0.00648269	30	21	72	13	7	34	5	100	600
4	126235896	126238930	CpG:_230	H3K27me3 partial bivalent	bivalent	bivalent	0.024902	29	28	47	20	17	57	4	104	577
15	66993544	66996571	CpG:_266	bivalent	bivalent	bivalent	0.00888635	44	35	141	17	29	35	5	174	841
11	534692	537718	CpG:_282	H3K4me3-only	H3K4me3-only	H3K4me3-only	0.024293	75	33	173	3	117	6	11	19	161
22	19709082	19712106	CpG:_265	H3K27me3 partial bivalent	H3K27me3 partial bivalent	H3K27me3 partial bivalent	0.316427	23	19	20	16	11	32	10	51	277
13	112720565	112723582	CpG:_274	H3K27me3-only	H3K27me3 partial bivalent	H3K27me3 partial bivalent	0.0918984	21	12	8	18	6	30	8	29	175
8	70981874	70984888	CpG:_253	H3K27me3 partial bivalent	H3K27me3 partial bivalent	H3K27me3 partial bivalent	0.0605015	47	42	46	20	13	65	20	100	677
6	170598215	170601222	CpG:_314	bivalent	bivalent	bivalent	0.00583581	23	27	214	9	34	24	7	186	850
16	65154657	65157664	CpG:_232	H3K27me3-only	H3K27me3-only	H3K27me3-only	0.044806	21	6	2	9	2	30	13	21	40
20	62368956	62371962	CpG:_206	H3K4me3-only	H3K4me3-only	H3K4me3-only	0.0654128	39	22	130	4	45	3	22	9	115
21	44007476	44010481	CpG:_271	unmodified	unmodified	unmodified	0.942425	3	0	1	1	4	0	1	2	1
5	142782072	142785071	CpG:_255	H3K4me3 partial bivalent	H3K4me3 partial bivalent	H3K4me3 partial bivalent	0.00126201	67	17	541	8	232	7	28	87	362
19	1248184	1251179	CpG:_309	H3K4me3-only	H3K4me3-only	H3K4me3-only	0.00105263	71	14	412	3	195	0	12	33	216
12	34493974	34496968	CpG:_181	H3K27me3-only	H3K27me3-only	H3K27me3-only	0.679633	10	2	2	18	7	15	7	12	7
11	66623621	66626614	CpG:_239	H3K4me3-only	H3K4me3-only	H3K4me3-only	0.432888	34	12	78	4	22	7	13	25	114
17	27893087	27896078	CpG:_250	H3K4me3-only	H3K4me3-only	H3K4me3-only	0.000764679	45	22	254	4	58	7	22	21	202
11	17740790	17743779	CpG:_233	H3K27me3-only	H3K27me3-only	H3K27me3-only	0.107781	15	8	3	16	4	39	5	24	54
17	32905966	32908951	CpG:_276	bivalent	bivalent	bivalent	0.0186851	22	32	42	21	6	41	5	108	564
9	98268476	98271454	CpG:_236	bivalent	bivalent	bivalent	0.00374932	31	33	243	17	45	35	14	138	797
12	89745169	89748144	CpG:_259	H3K4me3-only	H3K4me3-only	pseudo bivalent	0.00841225	51	28	209	7	84	15	12	41	271
13	53419898	53422872	CpG:_351	H3K27me3 partial bivalent	H3K27me3 partial bivalent	H3K27me3 partial bivalent	0.121058	16	5	6	19	6	46	6	35	184
4	183063397	183066370	CpG:_232	H3K27me3 partial bivalent	H3K27me3 partial bivalent	H3K27me3 partial bivalent	0.049471	19	14	7	27	8	53	10	35	170
17	47572346	47575316	CpG:_255	bivalent	bivalent	bivalent	0.0199398	46	35	124	16	20	45	10	83	483
17	4850943	4853907	CpG:_237	H3K4me3-only	H3K4me3-only	H3K4me3-only	0.0101639	70	24	434	4	202	5	18	36	258
1	155292470	155295433	CpG:_221	H3K4me3-only	H3K4me3-only	H3K4me3-only	0.12181	77	26	302	4	77	7	16	24	198
10	102756835	102759798	CpG:_221	H3K4me3-only	H3K4me3-only	H3K4me3 partial bivalent	0.0278496	50	25	285	9	77	11	14	45	233
1	2158213	2161173	CpG:_238	H3K4me3 partial bivalent	H3K4me3 partial bivalent	H3K4me3 partial bivalent	0.0590099	22	13	180	2	77	4	9	35	177
5	180616158	180619114	CpG:_224	H3K4me3-only	H3K4me3-only	H3K4me3-only	0.00067298	81	20	487	13	92	6	15	62	387
10	129534411	129537366	CpG:_238	H3K27me3-only	H3K27me3-only	H3K27me3-only	0.17922	14	5	2	20	7	29	8	14	20
5	356571	359526	CpG:_274	unmodified	unmodified	unmodified	0.928571	1	0	0	0	0	0	0	1	0
1	6672787	6675741	CpG:_273	H3K4me3-only	H3K4me3-only	H3K4me3-only	0.0304384	52	15	333	4	77	8	10	41	241
3	142837886	142840838	CpG:_303	H3K4me3 partial bivalent	bivalent	bivalent	0.159428	34	20	193	10	35	16	16	78	383
19	34286185	34289135	CpG:_269	bivalent	bivalent	bivalent	0.00953039	20	19	99	6	25	34	5	81	489
7	27182614	27185562	CpG:_207	H3K27me3-only	H3K27me3-only	H3K27me3-only	0.778315	22	5	9	17	8	31	13	21	81
17	42082028	42084972	CpG:_215	H3K4me3 partial bivalent	H3K4me3 partial bivalent	H3K4me3 partial bivalent	0.0314808	56	27	152	7	27	14	11	80	388
1	44871110	44874047	CpG:_243	bivalent	bivalent	bivalent	0.0142896	33	38	69	28	19	61	14	154	842
8	21644909	21647845	CpG:_242	unmodified	unmodified	unmodified	NA	0	0	0	0	0	0	0	0	0
1	212780152	212783086	CpG:_254	bivalent	bivalent	bivalent	0.00526615	68	28	309	17	124	50	7	360	1448
1	18956896	18959829	CpG:_205	H3K27me3-only	H3K27me3-only	H3K27me3-only	0.0478132	18	14	10	16	5	34	8	28	80
4	13543563	13546494	CpG:_218	H3K27me3 partial bivalent	H3K27me3 partial bivalent	H3K27me3 partial bivalent	0.0646441	30	33	27	28	10	42	7	62	455
8	26721643	26724566	CpG:_202	H3K27me3-only	H3K27me3-only	H3K27me3-only	0.1	20	10	6	19	11	51	7	33	59
15	41785617	41788539	CpG:_243	bivalent	bivalent	bivalent	0.0945174	32	27	111	13	34	48	9	121	718
4	62065884	62068801	CpG:_212	H3K27me3-only	H3K27me3-only	H3K27me3-only	0.050868	25	5	8	25	5	57	4	32	68
16	79632620	79635537	CpG:_215	H3K4me3-only	H3K4me3-only	H3K4me3-only	0.00226553	64	7	330	8	83	7	14	39	274
8	1263424	1266338	CpG:_192	unmodified	unmodified	H3K27me3-only	0.887165	12	5	1	3	0	6	3	4	1
9	110249749	110252660	CpG:_304	H3K27me3 partial bivalent	bivalent	bivalent	0.0487363	28	19	47	15	12	35	3	68	386
7	1784028	1786934	CpG:_248	H3K27me3-only	H3K27me3-only	H3K27me3-only	0.918399	17	6	4	8	14	12	6	9	10
2	222436035	222438941	CpG:_242	H3K4me3 partial bivalent	H3K4me3 partial bivalent	H3K4me3 partial bivalent	0.00464035	62	26	337	11	86	9	13	102	551
8	134581970	134584875	CpG:_245	H3K4me3 partial bivalent	H3K4me3 partial bivalent	H3K4me3 partial bivalent	0.0020467	49	16	336	1	79	9	8	59	306
18	70533966	70536871	CpG:_246	H3K27me3-only	H3K27me3-only	H3K27me3 partial bivalent	0.0610846	16	5	9	22	4	31	9	30	81
22	50718980	50721884	CpG:_204	unmodified	unmodified	unmodified	0.866894	15	4	4	11	8	3	7	8	5
7	126891301	126894205	CpG:_234	bivalent	bivalent	bivalent	0.012559	42	21	200	19	21	57	17	213	959
19	55895263	55898164	CpG:_216	H3K4me3-only	H3K4me3-only	H3K4me3-only	0.0194248	83	26	230	8	109	5	15	30	191
1	36786501	36789402	CpG:_219	H3K4me3-only	H3K4me3-only	H3K4me3-only	0.350209	28	20	96	5	56	6	8	24	158
20	31170741	31173640	CpG:_226	H3K4me3 partial bivalent	H3K4me3 partial bivalent	H3K4me3 partial bivalent	0.0105371	29	13	237	4	82	8	14	62	270
13	95363153	95366051	CpG:_276	H3K27me3 partial bivalent	H3K27me3 partial bivalent	bivalent	0.0246361	19	21	26	20	6	57	7	67	361
4	8893372	8896268	CpG:_254	H3K27me3-only	H3K27me3-only	H3K27me3-only	0.0604302	25	7	3	19	0	21	4	13	39
14	21558548	21561443	CpG:_215	unmodified	unmodified	unmodified	0.807882	52	12	8	6	16	6	17	8	9
17	17625606	17628500	CpG:_230	bivalent	bivalent	bivalent	0.178684	31	24	73	7	16	35	12	76	416
20	61636172	61639055	CpG:_272	H3K27me3 partial bivalent	H3K27me3 partial bivalent	bivalent	0.035007	21	29	25	17	12	54	3	52	299
19	33792062	33794944	CpG:_291	bivalent	bivalent	bivalent	0.0357432	16	10	88	13	12	36	4	101	459
7	113724925	113727795	CpG:_229	bivalent	bivalent	bivalent	0.0226119	29	28	96	27	13	37	7	145	788
5	154134140	154137009	CpG:_243	H3K4me3-only	H3K4me3-only	H3K4me3-only	0.00025427	46	19	340	1	138	1	19	37	243
3	64671088	64673957	CpG:_189	H3K27me3-only	H3K27me3-only	H3K27me3-only	0.0487483	12	6	1	19	6	28	4	25	56
10	31607228	31610094	CpG:_238	H3K4me3 partial bivalent	H3K4me3 partial bivalent	H3K4me3 partial bivalent	0	58	11	483	7	214	5	21	90	362
9	34589114	34591978	CpG:_232	bivalent	bivalent	bivalent	0.0257551	22	31	94	16	11	46	10	216	985
5	10562817	10565680	CpG:_253	bivalent	bivalent	bivalent	0.110069	28	18	155	6	28	18	7	92	371
9	84302140	84305001	CpG:_259	bivalent	bivalent	bivalent	0.013203	7	11	37	18	13	20	10	62	268
19	16435203	16438064	CpG:_239	H3K4me3 partial bivalent	H3K4me3 partial bivalent	H3K4me3 partial bivalent	0.00212514	55	9	596	5	246	13	120	212	401
7	158217852	158220709	CpG:_306	unmodified	unmodified	unmodified	0.932565	1	0	2	2	2	1	1	0	2
17	27942533	27945388	CpG:_200	H3K4me3-only	H3K4me3-only	H3K4me3-only	0.0254972	59	32	137	8	49	5	9	34	228
19	12902108	12904954	CpG:_262	H3K4me3-only	H3K4me3 partial bivalent	H3K4me3 partial bivalent	0.000262924	103	17	789	10	401	9	40	116	431
X	152988875	152991719	CpG:_231	H3K4me3-only	H3K4me3-only	H3K4me3-only	0.478186	28	26	109	8	57	5	7	10	79
18	8704722	8707557	CpG:_259	bivalent	bivalent	bivalent	0.0545679	39	20	98	11	14	27	8	105	490
19	33165267	33168099	CpG:_284	H3K4me3 partial bivalent	bivalent	bivalent	0.0334514	36	27	185	4	32	15	6	55	219
2	227662083	227664912	CpG:_248	H3K4me3-only	H3K4me3 partial bivalent	H3K4me3 partial bivalent	0.31077	47	7	192	4	39	13	11	56	267
11	2290105	2292932	CpG:_312	H3K27me3 partial bivalent	H3K27me3 partial bivalent	bivalent	0.033859	22	21	32	19	6	24	7	67	353
9	95569430	95572255	CpG:_219	bivalent	bivalent	bivalent	0.0482767	44	32	99	25	18	64	11	130	878
8	8748653	8751478	CpG:_197	H3K4me3-only	H3K4me3 partial bivalent	H3K4me3 partial bivalent	0.246495	33	27	152	4	60	8	21	43	186
10	101294444	101297263	CpG:_211	H3K27me3-only	H3K27me3 partial bivalent	H3K27me3 partial bivalent	0.129261	25	20	16	14	5	30	4	32	244
11	10327014	10329831	CpG:_191	bivalent	bivalent	bivalent	0.0187175	58	39	142	13	31	39	11	113	719
19	56125350	56128167	CpG:_253	unmodified	unmodified	unmodified	0.946141	22	6	5	11	9	4	54	2	6
3	152878269	152881086	CpG:_235	H3K4me3-only	H3K4me3-only	H3K4me3-only	0.00111401	76	11	443	10	102	5	15	37	309
18	70208975	70211790	CpG:_218	H3K27me3-only	H3K27me3-only	H3K27me3-only	0.0398277	17	11	7	26	1	38	5	25	58
15	81292794	81295609	CpG:_292	H3K4me3-only	H3K4me3-only	H3K4me3-only	0.249253	43	20	210	5	114	9	21	21	159
16	88032157	88034968	CpG:_247	unmodified	unmodified	unmodified	0.977407	6	5	1	2	1	0	7	2	1
18	45934454	45937265	CpG:_260	bivalent	bivalent	bivalent	0.0261258	28	28	84	17	14	45	4	118	565
6	16760179	16762985	CpG:_201	H3K4me3-only	H3K4me3 partial bivalent	H3K4me3 partial bivalent	0.00226341	68	11	533	5	326	7	16	77	318
8	135476219	135479019	CpG:_201	unmodified	unmodified	H3K27me3-only	0.934133	19	4	3	13	9	8	5	3	1
5	176558853	176561652	CpG:_263	H3K4me3-only	H3K4me3-only	H3K4me3-only	0.307202	36	25	174	5	120	3	11	13	114
22	34315842	34318637	CpG:_219	bivalent	bivalent	bivalent	0.0188978	17	8	43	8	8	21	3	38	268
2	172959268	172962054	CpG:_184	bivalent	bivalent	bivalent	0.0302363	48	61	73	24	21	84	6	85	742
9	100744983	100747768	CpG:_249	H3K4me3-only	H3K4me3-only	H3K4me3-only	0.000861137	59	21	317	7	188	4	11	48	221
7	100806280	100809064	CpG:_251	H3K27me3 partial bivalent	H3K27me3 partial bivalent	bivalent	0.0252661	48	24	54	12	10	39	2	98	471
1	1242401	1245185	CpG:_281	H3K4me3-only	H3K4me3-only	H3K4me3-only	0.099789	56	14	203	4	66	5	8	19	139
8	101962645	101965427	CpG:_238	H3K4me3-only	H3K4me3-only	H3K4me3-only	0	75	16	619	6	412	6	37	59	312
13	112709885	112712665	CpG:_217	H3K27me3-only	H3K27me3-only	H3K27me3-only	0.0882551	20	4	6	21	11	37	6	14	71
16	776637	779417	CpG:_257	H3K4me3-only	H3K4me3-only	bivalent	0.145912	36	23	80	2	31	12	9	35	251
6	7107076	7109854	CpG:_253	H3K4me3 partial bivalent	H3K4me3 partial bivalent	H3K4me3 partial bivalent	0.00202245	52	9	444	9	136	8	13	85	399
16	4664007	4666782	CpG:_254	H3K4me3-only	H3K4me3-only	H3K4me3-only	0.163933	64	35	171	4	111	2	11	15	122
5	139027444	139030219	CpG:_249	bivalent	bivalent	bivalent	0.00946486	37	32	68	17	14	40	8	126	756
5	180875828	180878602	CpG:_243	unmodified	unmodified	unmodified	NA	0	0	0	0	0	0	0	0	0
14	54420185	54422958	CpG:_221	bivalent	bivalent	bivalent	0.0207075	27	20	60	19	15	39	7	88	457
4	155410624	155413393	CpG:_246	H3K27me3 partial bivalent	H3K27me3 partial bivalent	H3K27me3 partial bivalent	0.164528	24	17	24	14	7	44	10	54	208
10	3108651	3111419	CpG:_297	H3K4me3 partial bivalent	H3K4me3 partial bivalent	H3K4me3 partial bivalent	0.038426	41	17	283	7	48	8	10	116	398
18	25755415	25758175	CpG:_223	H3K27me3 partial bivalent	H3K27me3 partial bivalent	H3K27me3 partial bivalent	0.0228517	17	11	9	20	4	40	6	31	126
8	144808222	144810978	CpG:_297	unmodified	unmodified	H3K27me3-only	0.657463	32	14	13	7	13	12	12	16	75
18	77567284	77570039	CpG:_206	unmodified	unmodified	unmodified	0.917633	2	2	1	3	0	4	1	2	3
16	2228191	2230946	CpG:_258	unmodified	unmodified	unmodified	0.826131	18	8	2	8	11	2	11	6	8
10	50817602	50820356	CpG:_272	H3K27me3-only	H3K27me3-only	H3K27me3 partial bivalent	0.14616	14	6	3	14	1	31	10	18	84
19	3358496	3361248	CpG:_230	H3K4me3 partial bivalent	H3K4me3 partial bivalent	H3K4me3 partial bivalent	0.00209807	32	17	195	3	88	4	16	58	238
17	8924168	8926920	CpG:_328	bivalent	bivalent	bivalent	0.0181132	30	22	112	16	12	36	7	176	732
12	31476718	31479466	CpG:_249	H3K4me3 partial bivalent	H3K4me3 partial bivalent	H3K4me3 partial bivalent	0.0016548	71	20	434	3	239	9	21	77	367
1	234744277	234747024	CpG:_257	H3K4me3-only	H3K4me3-only	H3K4me3-only	0.000600962	51	11	313	4	235	4	17	36	184
1	201617042	201619788	CpG:_179	H3K27me3 partial bivalent	H3K27me3 partial bivalent	H3K27me3 partial bivalent	0.199361	21	17	19	11	5	31	8	39	205
22	39638220	39640966	CpG:_232	bivalent	bivalent	bivalent	0.0091751	19	19	157	6	39	16	14	45	317
2	287354	290099	CpG:_243	bivalent	bivalent	bivalent	0.0555111	21	33	45	25	9	31	10	104	526
7	49813009	49815752	CpG:_251	H3K27me3-only	H3K27me3-only	H3K27me3-only	0.0420211	17	13	8	19	3	42	9	15	76
9	136877010	136879747	CpG:_376	unmodified	unmodified	unmodified	0.970587	3	0	0	0	0	0	0	0	0
17	79917287	79920022	CpG:_306	H3K27me3 partial bivalent	H3K27me3 partial bivalent	bivalent	0.0621802	32	35	44	14	13	32	6	81	458
22	20783467	20786201	CpG:_248	bivalent	bivalent	bivalent	0.0620689	36	38	104	9	19	17	3	64	362
2	121101801	121104534	CpG:_285	bivalent	bivalent	bivalent	0.0245609	24	23	74	10	11	28	3	126	613
17	36102034	36104766	CpG:_238	H3K27me3 partial bivalent	H3K27me3 partial bivalent	H3K27me3 partial bivalent	0.0365657	31	44	28	12	11	54	6	83	419
19	645891	648623	CpG:_184	unmodified	unmodified	unmodified	0.898209	18	6	4	6	11	5	75	0	5
14	103987064	103989796	CpG:_280	bivalent	bivalent	bivalent	0.0379331	39	32	129	19	33	31	9	139	675
22	29709282	29712013	CpG:_232	H3K27me3 partial bivalent	H3K27me3 partial bivalent	H3K27me3 partial bivalent	0.116899	21	13	18	9	7	30	7	35	239
1	47902794	47905518	CpG:_268	bivalent	bivalent	bivalent	0.0593756	33	19	156	6	41	22	7	71	290
8	53851702	53854426	CpG:_245	bivalent	bivalent	bivalent	0.0227641	32	19	71	14	9	35	12	87	463
19	1227532	1230256	CpG:_316	unmodified	unmodified	unmodified	0.941903	22	1	7	7	8	6	13	0	4
7	100492218	100494941	CpG:_231	bivalent	bivalent	bivalent	0.0466821	29	29	87	10	17	55	4	143	732
9	38619909	38622631	CpG:_228	H3K4me3 partial bivalent	bivalent	bivalent	0.0201601	42	22	178	8	63	16	16	61	334
18	35144908	35147628	CpG:_196	H3K27me3 partial bivalent	H3K27me3 partial bivalent	H3K27me3 partial bivalent	0.0410646	24	21	15	14	3	29	5	52	276
3	150125973	150128689	CpG:_251	H3K4me3 partial bivalent	H3K4me3 partial bivalent	H3K4me3 partial bivalent	0.00220615	75	12	500	10	199	13	13	105	478
4	3767073	3769789	CpG:_249	H3K27me3-only	H3K27me3-only	H3K27me3-only	0.0895424	8	6	4	2	5	19	3	10	56
X	132547568	132550284	CpG:_233	H3K27me3-only	H3K27me3-only	H3K27me3 partial bivalent	0.309104	22	10	4	8	5	33	6	29	111
X	139585868	139588578	CpG:_216	H3K27me3 partial bivalent	H3K27me3 partial bivalent	H3K27me3 partial bivalent	0.321604	13	6	9	13	4	24	7	33	132
2	175204844	175207553	CpG:_198	H3K27me3-only	H3K27me3-only	H3K27me3-only	0.0427557	48	34	19	22	9	61	9	37	233
14	100704363	100707067	CpG:_256	H3K4me3-only	H3K4me3-only	H3K4me3-only	0.000355366	36	12	430	6	170	6	10	29	201
8	103666158	103668861	CpG:_233	H3K4me3-only	H3K4me3-only	H3K4me3-only	0.000355114	73	19	268	8	157	4	6	24	186
9	79633327	79636030	CpG:_212	H3K27me3 partial bivalent	H3K27me3 partial bivalent	H3K27me3 partial bivalent	0.0734906	19	18	16	19	10	35	12	52	258
10	1741425	1744125	CpG:_178	unmodified	unmodified	unmodified	0.899545	2	1	0	2	0	2	1	0	1
8	23562476	23565175	CpG:_187	H3K27me3 partial bivalent	H3K27me3 partial bivalent	H3K27me3 partial bivalent	0.119142	26	19	13	21	6	50	11	40	164
4	1241413	1244111	CpG:_264	H3K4me3-only	H3K4me3-only	H3K4me3-only	0.0523097	53	18	308	7	147	3	19	27	159
7	157440025	157442721	CpG:_158	unmodified	unmodified	unmodified	0.884012	1	0	1	0	1	2	1	1	1
4	147559206	147561901	CpG:_206	H3K27me3 partial bivalent	H3K27me3 partial bivalent	H3K27me3 partial bivalent	0.0911144	26	15	16	19	9	46	15	42	225
2	233350279	233352974	CpG:_256	H3K27me3 partial bivalent	H3K27me3 partial bivalent	H3K27me3 partial bivalent	0.0589389	21	19	20	16	7	29	6	39	204
14	38678246	38680937	CpG:_187	H3K27me3-only	H3K27me3 partial bivalent	H3K27me3 partial bivalent	0.0912106	21	16	14	17	4	48	6	30	177
4	1794443	1797132	CpG:_271	bivalent	bivalent	bivalent	0.05351	20	16	49	11	10	27	2	76	462
7	39988923	39991612	CpG:_255	H3K4me3-only	H3K4me3-only	H3K4me3-only	0.000820848	60	13	405	6	268	5	21	41	238
X	20284128	20286811	CpG:_204	H3K4me3-only	bivalent	bivalent	0.379379	26	7	166	11	65	14	13	51	151
10	52382473	52385155	CpG:_249	H3K4me3-only	H3K4me3-only	H3K4me3-only	0.000868926	60	14	448	8	206	10	15	44	280
17	43224934	43227616	CpG:_179	H3K4me3-only	H3K4me3-only	H3K4me3-only	0.00190128	84	16	412	3	111	3	14	34	281
4	77869441	77872122	CpG:_228	H3K4me3 partial bivalent	H3K4me3 partial bivalent	H3K4me3 partial bivalent	0.0934863	50	12	232	13	58	13	14	63	377
2	20423089	20425767	CpG:_238	bivalent	bivalent	bivalent	0.017616	12	18	45	15	5	42	7	110	583
5	113696517	113699195	CpG:_230	H3K27me3-only	H3K27me3-only	H3K27me3-only	0.0454141	17	7	7	27	3	30	11	26	73
19	14582420	14585098	CpG:_256	H3K27me3 partial bivalent	H3K27me3 partial bivalent	H3K27me3 partial bivalent	0.181961	31	30	31	14	12	33	12	47	286
11	69632034	69634710	CpG:_263	H3K27me3-only	H3K27me3-only	H3K27me3-only	0.0440601	13	6	5	11	5	24	7	17	39
10	44879715	44882391	CpG:_223	H3K27me3-only	H3K27me3-only	H3K27me3-only	0.0659113	22	11	7	6	7	34	2	20	86
1	57887964	57890637	CpG:_192	H3K27me3-only	H3K27me3-only	H3K27me3 partial bivalent	0.0360027	17	9	12	12	6	30	8	23	102
14	103394398	103397070	CpG:_268	bivalent	bivalent	bivalent	0.0782548	27	22	82	16	21	26	8	57	398
17	18022196	18024868	CpG:_244	unmodified	unmodified	unmodified	0.932485	23	3	3	6	6	8	5	4	4
6	82461134	82463805	CpG:_214	bivalent	bivalent	bivalent	0.0151884	48	16	236	16	55	22	16	105	444
15	28339775	28342442	CpG:_206	bivalent	bivalent	bivalent	0.0226327	36	33	95	28	12	47	6	107	717
6	107810067	107812733	CpG:_178	bivalent	bivalent	bivalent	0.0115958	39	31	154	17	17	41	13	211	938
8	99952021	99954686	CpG:_222	H3K27me3 partial bivalent	bivalent	bivalent	0.0295676	39	39	55	18	11	81	8	125	871
8	686831	689496	CpG:_300	H3K27me3-only	H3K27me3-only	H3K27me3 partial bivalent	0.0594401	34	11	8	11	3	36	4	33	160
7	69062375	69065037	CpG:_191	bivalent	bivalent	bivalent	0.00732063	22	20	56	14	10	31	14	92	438
6	3227026	3229688	CpG:_215	bivalent	bivalent	bivalent	0.0322316	29	42	63	24	11	35	7	111	647
1	858971	861632	CpG:_257	bivalent	bivalent	bivalent	0.0198402	15	14	75	14	12	37	11	157	682
22	31741046	31743707	CpG:_221	H3K4me3-only	H3K4me3-only	H3K4me3-only	0.00730925	47	15	200	2	68	1	10	21	175
4	109087748	109090407	CpG:_225	H3K4me3 partial bivalent	H3K4me3 partial bivalent	bivalent	0.00106143	47	15	447	9	114	15	19	123	538
17	27276220	27278877	CpG:_205	H3K4me3-only	H3K4me3-only	H3K4me3-only	0.000351018	56	7	504	3	135	8	19	35	299
X	17393160	17395817	CpG:_194	H3K27me3-only	H3K27me3-only	H3K27me3-only	0.333331	17	5	2	17	1	29	10	11	45
14	61188117	61190772	CpG:_221	bivalent	bivalent	bivalent	0.0185366	26	24	120	13	11	47	15	209	1016
1	1002664	1005318	CpG:_213	H3K4me3-only	H3K4me3-only	pseudo bivalent	0.39491	33	18	95	4	31	13	9	28	156
11	91957636	91960290	CpG:_223	H3K27me3-only	H3K27me3-only	H3K27me3-only	0.03547	14	5	5	24	9	44	5	20	45
6	6002472	6005125	CpG:_191	H3K27me3 partial bivalent	H3K27me3 partial bivalent	H3K27me3 partial bivalent	0.0567422	50	37	39	32	10	63	10	88	513
X	136647527	136650178	CpG:_225	H3K27me3 partial bivalent	H3K27me3 partial bivalent	H3K27me3 partial bivalent	0.387914	14	19	8	19	6	38	5	39	192
12	57631933	57634578	CpG:_185	bivalent	bivalent	bivalent	0.0178205	54	59	163	15	49	38	15	100	586
7	26239419	26242062	CpG:_240	H3K4me3-only	H3K4me3-only	H3K4me3-only	0.000870711	83	18	665	4	255	6	25	57	361
19	54974176	54976819	CpG:_242	H3K4me3-only	H3K4me3-only	H3K4me3-only	0.0807061	62	18	147	5	73	7	8	32	203
3	71630574	71633217	CpG:_232	H3K4me3 partial bivalent	H3K4me3 partial bivalent	H3K4me3 partial bivalent	0.000626629	40	26	304	11	96	11	14	134	558
2	105459128	105461770	CpG:_223	H3K27me3-only	H3K27me3 partial bivalent	H3K27me3 partial bivalent	0.051585	20	8	8	17	6	38	9	32	132
2	241758142	241760783	CpG:_249	H3K27me3 partial bivalent	H3K27me3 partial bivalent	bivalent	0.026698	22	24	28	17	11	33	8	68	359
17	71639029	71641670	CpG:_262	bivalent	bivalent	bivalent	0.021994	22	16	102	9	15	22	8	89	471
5	137799616	137802253	CpG:_205	H3K4me3-only	H3K4me3-only	H3K4me3 partial bivalent	0.00763042	66	25	364	7	123	9	17	54	302
2	85359957	85362593	CpG:_221	bivalent	bivalent	bivalent	0.0337245	20	20	46	13	8	33	10	98	478
5	92906240	92908875	CpG:_176	H3K27me3 partial bivalent	H3K27me3 partial bivalent	bivalent	0.104439	21	23	22	20	10	48	14	53	252
1	875731	878363	CpG:_246	bivalent	bivalent	bivalent	0.010973	33	58	55	12	22	40	12	126	705
12	90101437	90104065	CpG:_276	H3K4me3 partial bivalent	H3K4me3 partial bivalent	H3K4me3 partial bivalent	0.00110571	60	13	490	8	313	10	18	116	431
11	279073	281700	CpG:_270	H3K4me3-only	pseudo bivalent	bivalent	0.0756872	27	32	126	12	38	12	22	32	264
3	138663719	138666346	CpG:_230	bivalent	bivalent	bivalent	0.0195357	26	31	76	18	11	45	12	153	786
1	2236443	2239069	CpG:_206	unmodified	unmodified	unmodified	0.934274	27	6	6	9	17	3	87	4	6
10	391383	394008	CpG:_226	unmodified	unmodified	unmodified	0.958806	6	3	4	3	3	1	7	2	3
8	71314146	71316770	CpG:_203	H3K4me3 partial bivalent	H3K4me3 partial bivalent	H3K4me3 partial bivalent	0.0128696	61	12	460	1	133	3	8	81	318
22	50615279	50617900	CpG:_241	H3K27me3-only	H3K27me3-only	H3K27me3-only	0.765619	26	8	5	7	7	19	5	11	29
2	73518365	73520986	CpG:_251	H3K27me3 partial bivalent	H3K27me3 partial bivalent	bivalent	0.0301563	44	27	57	4	29	44	8	87	437
2	27070303	27072922	CpG:_253	bivalent	bivalent	bivalent	0.0178776	30	31	56	19	12	47	10	130	784
21	45660558	45663172	CpG:_233	H3K4me3 partial bivalent	H3K4me3 partial bivalent	bivalent	0.0397466	35	33	160	7	53	13	9	72	367
2	19555790	19558403	CpG:_163	H3K27me3 partial bivalent	H3K27me3 partial bivalent	H3K27me3 partial bivalent	0.0879107	36	30	29	19	10	48	9	50	311
8	144679238	144681851	CpG:_229	H3K4me3-only	H3K4me3-only	H3K4me3-only	0.197553	35	13	193	5	139	5	8	23	141
18	30349691	30352302	CpG:_169	H3K27me3 partial bivalent	H3K27me3 partial bivalent	H3K27me3 partial bivalent	0.0444945	23	22	14	22	7	43	7	59	278
2	107082329	107084936	CpG:_329	H3K27me3-only	H3K27me3-only	H3K27me3-only	0.952755	5	2	2	0	6	8	2	1	3
11	63766059	63768666	CpG:_219	unmodified	H3K27me3-only	pseudo bivalent	0.215372	30	35	35	4	26	14	10	18	166
19	36207085	36209691	CpG:_227	H3K4me3-only	H3K4me3-only	H3K4me3-only	0.00700427	51	13	223	5	74	3	11	15	157
3	194406441	194409045	CpG:_237	H3K4me3 partial bivalent	H3K4me3 partial bivalent	H3K4me3 partial bivalent	0.00898401	49	24	186	3	54	10	8	59	272
9	96720587	96723189	CpG:_181	H3K27me3 partial bivalent	H3K27me3 partial bivalent	bivalent	0.0833619	21	27	25	19	9	32	11	68	311
6	391189	393790	CpG:_261	H3K4me3 partial bivalent	bivalent	bivalent	0.00171853	30	14	181	11	34	15	9	83	445
18	60189510	60192109	CpG:_258	H3K4me3-only	H3K4me3-only	H3K4me3-only	0.00162124	62	11	367	4	151	3	11	45	256
6	126068723	126071320	CpG:_230	bivalent	bivalent	bivalent	0.010142	55	27	216	16	37	38	19	196	1068
19	2347136	2349732	CpG:_185	unmodified	unmodified	unmodified	0.957125	12	2	2	4	5	2	17	1	3
4	1803077	1805672	CpG:_191	H3K27me3-only	H3K27me3-only	H3K27me3-only	0.856238	15	5	1	10	8	13	8	7	7
19	7598414	7601008	CpG:_185	H3K4me3-only	H3K4me3-only	H3K4me3-only	0.0515651	65	16	276	5	72	5	12	17	223
10	133998913	134001500	CpG:_238	H3K27me3 partial bivalent	H3K27me3 partial bivalent	H3K27me3 partial bivalent	0.0798142	33	22	28	9	5	33	5	56	334
13	25319669	25322255	CpG:_204	H3K27me3-only	H3K27me3-only	H3K27me3 partial bivalent	0.0584349	15	13	5	7	8	32	9	17	146
12	5018586	5021171	CpG:_202	H3K27me3 partial bivalent	H3K27me3 partial bivalent	bivalent	0.177096	23	14	30	23	9	52	6	81	524
8	983688	986272	CpG:_320	unmodified	unmodified	unmodified	0.967856	3	0	0	2	1	1	0	1	0
5	6712316	6714900	CpG:_224	H3K4me3-only	H3K4me3-only	H3K4me3-only	0.00306759	32	12	205	7	86	3	5	20	150
18	44772993	44775577	CpG:_229	H3K27me3-only	H3K27me3 partial bivalent	H3K27me3 partial bivalent	0.116732	14	4	12	21	4	41	3	29	94
4	140097252	140099836	CpG:_224	H3K4me3 partial bivalent	H3K4me3 partial bivalent	bivalent	0.00922466	48	13	378	8	102	16	14	87	380
4	2418311	2420894	CpG:_246	H3K4me3 partial bivalent	H3K4me3 partial bivalent	H3K4me3 partial bivalent	0.0138679	47	23	212	7	97	13	5	89	385
7	157524158	157526741	CpG:_186	unmodified	unmodified	unmodified	0.951641	1	0	0	1	2	3	1	0	1
5	40679503	40682081	CpG:_187	H3K4me3 partial bivalent	H3K4me3 partial bivalent	H3K4me3 partial bivalent	0.000789263	68	16	506	7	142	7	40	96	373
7	155258828	155261403	CpG:_196	H3K27me3-only	H3K27me3-only	H3K27me3 partial bivalent	0.0530092	24	15	18	21	7	41	8	28	179
9	101469580	101472154	CpG:_229	H3K27me3-only	H3K27me3-only	H3K27me3 partial bivalent	0.0443857	9	4	10	8	2	24	3	16	72
8	123792370	123794942	CpG:_195	H3K4me3-only	H3K4me3-only	H3K4me3 partial bivalent	0.00243532	83	17	464	7	386	10	9	79	340
8	144788492	144791059	CpG:_251	H3K27me3-only	H3K27me3-only	H3K27me3-only	0.689194	14	4	12	9	5	28	3	15	24
5	92914771	92917337	CpG:_189	bivalent	bivalent	bivalent	0.0234115	38	44	108	30	17	56	12	154	950
11	65305936	65308502	CpG:_262	H3K4me3-only	H3K4me3-only	H3K4me3-only	0.476941	41	24	95	6	42	3	31	9	52
1	228399472	228402037	CpG:_237	H3K4me3-only	H3K4me3-only	pseudo bivalent	0.496209	30	19	74	4	27	11	9	15	110
1	4713990	4716555	CpG:_232	H3K27me3-only	H3K27me3-only	H3K27me3-only	0.0345278	15	6	5	6	6	19	3	8	59
2	233283398	233285959	CpG:_227	H3K27me3 partial bivalent	bivalent	bivalent	0.0996006	12	15	25	16	10	40	5	33	246
1	29562746	29565307	CpG:_215	H3K27me3 partial bivalent	bivalent	bivalent	0.0383533	27	26	41	12	10	27	6	69	399
1	223741966	223744525	CpG:_213	unmodified	unmodified	unmodified	NA	0	2	1	0	0	0	0	0	1
11	113929634	113932190	CpG:_242	bivalent	bivalent	bivalent	0.0165207	31	24	118	8	18	32	9	93	457
13	107186469	107189024	CpG:_271	bivalent	bivalent	bivalent	0.0171156	42	15	147	6	17	33	3	109	516
22	21821572	21824125	CpG:_216	unmodified	H3K4me3-only	H3K4me3-only	0.0243249	6	4	16	0	6	2	2	0	25
12	66217628	66220181	CpG:_204	H3K27me3 partial bivalent	bivalent	bivalent	0.0093419	18	24	33	21	9	40	9	74	411
2	203239866	203242418	CpG:_176	H3K4me3 partial bivalent	H3K4me3 partial bivalent	H3K4me3 partial bivalent	0.0110478	51	18	443	5	92	11	18	146	516
22	46465977	46468528	CpG:_249	H3K4me3 partial bivalent	H3K4me3 partial bivalent	H3K4me3 partial bivalent	0.0155314	19	6	183	5	59	5	6	52	253
9	138941471	138944021	CpG:_213	unmodified	unmodified	unmodified	0	0	3	1	0	0	3	0	1	10
4	184018831	184021379	CpG:_245	bivalent	bivalent	bivalent	0.0454928	30	18	162	16	24	16	12	110	423
2	233386615	233389161	CpG:_198	H3K27me3 partial bivalent	H3K27me3 partial bivalent	H3K27me3 partial bivalent	0.111209	31	23	29	27	10	48	10	68	328
7	27203916	27206462	CpG:_201	H3K27me3-only	H3K27me3-only	H3K27me3 partial bivalent	0.066648	33	26	15	24	9	55	10	34	185
19	36604360	36606906	CpG:_194	H3K4me3-only	H3K4me3-only	H3K4me3-only	0.195365	65	28	177	3	79	1	16	10	108
8	132052204	132054749	CpG:_208	H3K27me3-only	H3K27me3-only	H3K27me3-only	0.0664956	22	3	3	21	5	36	8	26	38
3	143689734	143692279	CpG:_238	H3K4me3-only	H3K4me3-only	H3K4me3-only	0.000618362	70	10	416	6	93	10	18	40	263
16	54970302	54972846	CpG:_179	H3K27me3-only	H3K27me3-only	H3K27me3 partial bivalent	0.051004	24	14	7	13	3	29	6	27	146
16	9184147	9186689	CpG:_236	H3K4me3-only	H3K4me3-only	H3K4me3-only	0.0311404	41	13	234	2	137	5	13	30	165
1	1098044	1100584	CpG:_183	unmodified	unmodified	H3K27me3-only	0.879964	23	5	4	7	14	9	5	6	14
1	869333	871872	CpG:_178	H3K27me3-only	H3K27me3-only	H3K27me3-only	0.311878	13	6	2	6	5	22	3	13	54
1	110752257	110754794	CpG:_262	H3K4me3-only	H3K4me3 partial bivalent	H3K4me3 partial bivalent	0.0553405	50	16	175	7	83	7	7	58	232
2	119914127	119916663	CpG:_229	H3K27me3-only	H3K27me3-only	H3K27me3-only	0.0777324	19	2	5	21	4	39	3	22	19
6	41513653	41516189	CpG:_185	bivalent	bivalent	bivalent	0.00937001	28	17	165	8	39	24	8	138	708
20	61049362	61051897	CpG:_247	H3K27me3 partial bivalent	H3K27me3 partial bivalent	H3K27me3 partial bivalent	0.0684409	8	10	6	13	7	31	4	30	164
22	21056259	21058793	CpG:_212	H3K4me3-only	H3K4me3-only	H3K4me3-only	0.0088441	36	10	142	1	43	5	7	14	83
21	47061774	47064308	CpG:_213	bivalent	bivalent	bivalent	0.0873136	23	7	82	9	36	14	5	42	181
17	80960511	80963045	CpG:_211	unmodified	unmodified	unmodified	0.949602	4	0	1	0	5	1	14	1	2
2	119613032	119615565	CpG:_173	H3K27me3 partial bivalent	H3K27me3 partial bivalent	H3K27me3 partial bivalent	0.066902	26	19	22	24	7	32	5	46	234
18	77309696	77312226	CpG:_190	unmodified	unmodified	unmodified	0.871527	3	2	0	1	1	2	3	1	2
22	20377812	20380341	CpG:_205	unmodified	unmodified	unmodified	0	4	2	7	0	5	0	1	0	8
9	87283179	87285704	CpG:_206	H3K27me3 partial bivalent	H3K27me3 partial bivalent	bivalent	0.02517	11	11	17	16	4	22	8	43	162
10	22623351	22625875	CpG:_238	H3K27me3 partial bivalent	H3K27me3 partial bivalent	bivalent	0.14779	57	46	69	29	63	64	13	74	420
6	5084517	5087032	CpG:_267	H3K27me3 partial bivalent	H3K27me3 partial bivalent	H3K27me3 partial bivalent	0.0762507	16	18	13	9	10	35	4	31	174
19	18716230	18718743	CpG:_190	H3K27me3 partial bivalent	H3K27me3 partial bivalent	H3K27me3 partial bivalent	0.03042	15	13	5	11	6	31	12	34	174
17	2302893	2305402	CpG:_214	H3K4me3-only	H3K4me3-only	H3K4me3-only	0.000646718	78	8	413	3	195	1	13	38	226
2	45877179	45879685	CpG:_238	H3K4me3 partial bivalent	H3K4me3 partial bivalent	H3K4me3 partial bivalent	0.00670704	39	9	315	9	77	8	9	105	419
16	49314038	49316543	CpG:_222	H3K27me3-only	H3K27me3 partial bivalent	H3K27me3 partial bivalent	0.0470469	18	10	15	6	3	20	6	29	155
12	107711604	107714107	CpG:_216	H3K4me3 partial bivalent	H3K4me3 partial bivalent	bivalent	0.0409837	31	8	226	6	37	11	7	65	307
19	8397959	8400461	CpG:_246	H3K27me3 partial bivalent	H3K27me3 partial bivalent	H3K27me3 partial bivalent	0.166472	26	17	20	15	17	29	10	61	188
19	51020297	51022796	CpG:_205	unmodified	H3K27me3-only	H3K27me3-only	0.869529	23	4	5	4	10	13	3	9	5
19	407012	409511	CpG:_205	H3K27me3 partial bivalent	bivalent	bivalent	0.38908	17	28	28	11	12	31	6	46	279
17	73583839	73586337	CpG:_221	H3K4me3-only	H3K4me3-only	pseudo bivalent	0.167298	43	22	78	6	30	14	8	23	159
X	23351143	23353639	CpG:_197	H3K27me3-only	H3K27me3-only	H3K27me3-only	0.287455	22	13	6	21	7	26	3	22	75
6	168226064	168228559	CpG:_196	bivalent	bivalent	bivalent	0.0459851	35	15	120	15	16	19	9	88	329
12	122240900	122243390	CpG:_189	H3K4me3-only	H3K4me3-only	H3K4me3-only	0.00270882	48	13	326	4	107	2	8	29	278
9	139439042	139441532	CpG:_232	H3K4me3-only	H3K4me3-only	H3K4me3-only	0.00474604	37	20	204	7	78	5	3	30	175
15	40573629	40576118	CpG:_256	bivalent	bivalent	bivalent	0.173852	28	19	67	6	9	16	6	72	369
9	127265171	127267659	CpG:_239	H3K27me3 partial bivalent	H3K27me3 partial bivalent	H3K27me3 partial bivalent	0.130277	15	10	10	6	4	40	6	29	152
2	71126721	71129209	CpG:_185	H3K27me3 partial bivalent	H3K27me3 partial bivalent	bivalent	0.0815078	21	18	31	12	7	31	6	56	340
2	92260576	92263063	CpG:_182	H3K27me3-only	H3K27me3-only	H3K27me3-only	0.833064	9	2	4	20	1	14	5	11	14
17	74864171	74866657	CpG:_218	H3K27me3 partial bivalent	bivalent	bivalent	0.0899345	22	16	41	10	18	30	7	57	311
20	31070190	31072676	CpG:_208	H3K4me3 partial bivalent	H3K4me3 partial bivalent	H3K4me3 partial bivalent	0.0666073	35	8	169	5	44	7	11	51	227
12	49688874	49691360	CpG:_206	H3K27me3 partial bivalent	H3K27me3 partial bivalent	H3K27me3 partial bivalent	0.114005	32	26	23	15	6	30	12	49	265
9	140115987	140118466	CpG:_168	H3K4me3-only	H3K4me3-only	H3K4me3-only	0.0554803	45	17	86	6	57	5	9	33	164
3	138656628	138659107	CpG:_162	H3K27me3 partial bivalent	H3K27me3 partial bivalent	H3K27me3 partial bivalent	0.0443882	33	33	18	15	11	46	6	58	321
22	29702246	29704723	CpG:_166	bivalent	bivalent	bivalent	0.416667	30	10	80	4	21	22	12	52	264
2	101434980	101437453	CpG:_224	bivalent	bivalent	bivalent	0.0488037	14	15	52	10	15	31	7	51	327
6	13486325	13488792	CpG:_198	H3K4me3 partial bivalent	H3K4me3 partial bivalent	bivalent	0.0118804	28	15	137	4	21	10	3	58	293
X	71524833	71527299	CpG:_201	bivalent	bivalent	bivalent	0.101765	23	17	67	21	9	41	4	126	597
9	139971500	139973965	CpG:_202	H3K4me3-only	H3K4me3-only	H3K4me3 partial bivalent	0.401275	21	19	56	2	18	3	13	22	94
4	2042116	2044581	CpG:_253	bivalent	bivalent	bivalent	0.0395394	35	24	146	13	28	32	5	122	545
6	10411395	10413857	CpG:_187	bivalent	bivalent	bivalent	0.0341231	31	21	122	33	23	36	8	160	614
19	54693035	54695497	CpG:_250	H3K4me3-only	H3K4me3-only	H3K4me3-only	0.00163777	98	13	258	5	194	2	16	21	116
18	5628325	5630785	CpG:_241	H3K27me3 partial bivalent	H3K27me3 partial bivalent	H3K27me3 partial bivalent	0.0216203	19	16	13	8	5	42	6	50	260
2	219263099	219265556	CpG:_203	H3K4me3-only	H3K4me3-only	H3K4me3-only	0.00185046	38	29	215	3	158	0	9	14	152
16	2389707	2392164	CpG:_247	bivalent	bivalent	bivalent	0.126432	27	20	105	11	30	20	2	48	218
17	36903872	36906328	CpG:_210	bivalent	bivalent	bivalent	0.0145711	31	57	84	18	16	47	11	136	854
2	223183014	223185468	CpG:_197	bivalent	bivalent	bivalent	0.0176573	22	16	84	13	9	17	5	83	420
9	136856231	136858681	CpG:_226	bivalent	bivalent	bivalent	0.0385046	19	13	98	5	18	14	3	68	322
14	61114103	61116552	CpG:_195	H3K27me3 partial bivalent	H3K27me3 partial bivalent	bivalent	0.0448695	24	28	26	20	5	39	7	54	277
14	60975733	60978180	CpG:_178	H3K27me3 partial bivalent	H3K27me3 partial bivalent	H3K27me3 partial bivalent	0.0743417	27	18	13	16	7	39	5	44	186
9	69785275	69787720	CpG:_283	H3K4me3 partial bivalent	bivalent	bivalent	0.00191205	8	8	46	5	5	8	3	60	302
19	804219	806663	CpG:_202	unmodified	unmodified	unmodified	0.92905	19	8	4	5	15	7	84	4	9
5	1799462	1801905	CpG:_185	H3K4me3-only	H3K4me3-only	H3K4me3-only	0.00337637	56	16	255	4	129	4	19	17	170
2	129075198	129077639	CpG:_181	H3K4me3 partial bivalent	H3K4me3 partial bivalent	H3K4me3 partial bivalent	0.207202	23	13	68	4	17	8	5	57	250
11	32454875	32457311	CpG:_188	H3K27me3-only	H3K27me3 partial bivalent	bivalent	0.0546281	14	11	20	12	9	38	3	26	183
16	4321640	4324073	CpG:_184	H3K4me3-only	H3K4me3-only	H3K4me3-only	0.00153841	58	11	326	2	44	2	9	29	203
7	155241324	155243757	CpG:_189	H3K27me3-only	H3K27me3-only	H3K27me3-only	0.0561639	18	9	3	9	3	22	6	15	70
19	796507	798936	CpG:_221	H3K4me3-only	H3K4me3-only	H3K4me3-only	0.0302802	69	12	270	5	111	4	16	25	152
15	83315117	83317541	CpG:_218	H3K27me3 partial bivalent	bivalent	bivalent	0.212931	26	9	44	16	12	38	8	62	288
X	41191975	41194398	CpG:_196	H3K4me3-only	H3K4me3 partial bivalent	H3K4me3 partial bivalent	0.000869672	44	16	493	3	358	2	17	54	219
20	48806599	48809022	CpG:_207	H3K4me3-only	H3K4me3-only	H3K4me3-only	0.0143238	39	5	216	2	73	1	14	16	138
11	43963627	43966048	CpG:_204	bivalent	bivalent	bivalent	0.0106419	22	10	57	12	6	42	12	106	458
9	137356382	137358802	CpG:_161	unmodified	unmodified	unmodified	0.928572	1	0	1	1	0	1	0	0	0
14	101923576	101925995	CpG:_243	H3K27me3-only	H3K27me3-only	H3K27me3 partial bivalent	0.102668	19	17	5	20	3	26	3	29	106
6	4775132	4777550	CpG:_191	H3K4me3 partial bivalent	H3K4me3 partial bivalent	bivalent	0.0100626	27	9	147	3	52	11	5	51	194
14	77605886	77608304	CpG:_183	H3K27me3 partial bivalent	H3K27me3 partial bivalent	H3K27me3 partial bivalent	0.0272695	16	20	14	8	5	38	12	38	214
22	37769171	37771587	CpG:_179	H3K27me3-only	H3K27me3-only	H3K27me3-only	0.896249	21	3	3	8	6	22	5	13	14
1	228194097	228196512	CpG:_196	H3K27me3 partial bivalent	H3K27me3 partial bivalent	H3K27me3 partial bivalent	0.0353322	13	14	10	13	3	23	7	38	138
1	151103686	151106100	CpG:_191	H3K27me3-only	H3K27me3-only	H3K27me3-only	0.561579	38	8	23	8	15	21	7	20	118
7	130790359	130792773	CpG:_185	H3K4me3 partial bivalent	H3K4me3 partial bivalent	H3K4me3 partial bivalent	0.000646831	68	15	687	10	294	9	29	101	466
14	36002599	36005013	CpG:_247	bivalent	bivalent	bivalent	0.0330396	30	12	91	29	16	46	6	146	787
8	26434373	26436785	CpG:_196	H3K4me3-only	H3K4me3-only	H3K4me3 partial bivalent	0.00114835	50	13	275	3	64	7	11	47	295
X	153236072	153238480	CpG:_237	H3K4me3-only	H3K4me3-only	H3K4me3-only	0.0737018	63	7	359	4	202	6	13	30	155
14	99640361	99642767	CpG:_239	H3K27me3-only	H3K27me3-only	H3K27me3-only	0.957553	20	6	7	23	8	17	89	5	9
4	83350054	83352459	CpG:_250	H3K4me3-only	H3K4me3-only	H3K4me3-only	0.00169683	70	6	530	8	211	10	18	42	197
17	79884680	79887084	CpG:_184	bivalent	bivalent	bivalent	0.0570912	37	26	108	2	69	18	7	55	228
15	79381805	79384209	CpG:_195	H3K27me3-only	H3K27me3-only	H3K27me3 partial bivalent	0.0384031	14	7	6	9	3	23	3	19	68
5	141255565	141257968	CpG:_182	bivalent	bivalent	bivalent	0.0343619	27	43	52	20	15	34	7	100	569
13	58206527	58208930	CpG:_216	H3K27me3-only	H3K27me3-only	H3K27me3 partial bivalent	0.162345	23	12	12	26	3	33	10	40	122
17	48226224	48228625	CpG:_231	H3K4me3-only	H3K4me3-only	H3K4me3-only	0.000853928	33	11	292	1	56	4	12	24	217
4	111542063	111544464	CpG:_196	H3K27me3 partial bivalent	H3K27me3 partial bivalent	bivalent	0.0715247	18	21	21	28	8	45	11	72	372
10	79396096	79398495	CpG:_196	H3K27me3-only	H3K27me3-only	H3K27me3-only	0.05474	16	6	3	12	3	17	2	15	79
18	74206240	74208638	CpG:_151	bivalent	bivalent	bivalent	0.0484987	20	19	69	12	12	18	7	57	244
9	14312953	14315351	CpG:_184	bivalent	bivalent	bivalent	0.0290503	20	10	63	25	7	34	8	102	542
8	145163069	145165467	CpG:_216	unmodified	unmodified	unmodified	0.809351	18	9	13	2	9	3	29	2	16
3	13919940	13922335	CpG:_192	H3K4me3 partial bivalent	H3K4me3 partial bivalent	bivalent	0.00899323	37	12	187	5	56	13	11	100	432
2	23607730	23610124	CpG:_183	bivalent	bivalent	bivalent	0.0200873	32	15	72	14	13	25	7	104	556
2	110370907	110373301	CpG:_240	bivalent	bivalent	bivalent	0.0800238	42	16	99	19	23	40	5	82	344
5	115908398	115910792	CpG:_177	H3K27me3 partial bivalent	bivalent	bivalent	0.0211881	13	26	24	17	5	41	9	49	316
2	12856626	12859019	CpG:_213	H3K4me3-only	H3K4me3-only	H3K4me3-only	0.00173531	56	12	383	11	121	3	16	32	248
14	37049334	37051726	CpG:_212	H3K27me3-only	H3K27me3 partial bivalent	H3K27me3 partial bivalent	0.0725643	18	9	8	17	4	34	4	29	119
10	134891011	134893402	CpG:_228	unmodified	unmodified	unmodified	0.946337	3	0	0	2	2	1	1	2	1
17	72855622	72858012	CpG:_210	bivalent	bivalent	bivalent	0.0402394	17	35	42	16	13	43	6	69	488
19	1753217	1755606	CpG:_186	H3K27me3-only	H3K27me3 partial bivalent	H3K27me3 partial bivalent	0.0364416	7	14	3	10	3	20	0	17	77
10	43248524	43250912	CpG:_224	bivalent	bivalent	bivalent	0.0547936	30	17	65	14	8	38	7	132	594
10	102820489	102822874	CpG:_173	H3K4me3-only	H3K4me3-only	pseudo bivalent	0.138416	42	33	134	8	39	15	10	25	202
15	60296136	60298520	CpG:_226	bivalent	bivalent	bivalent	0.0104775	34	26	93	9	12	45	5	136	604
2	27529084	27531465	CpG:_180	H3K27me3-only	H3K27me3 partial bivalent	H3K27me3 partial bivalent	0.307942	27	14	18	11	13	46	10	34	191
5	127872564	127874945	CpG:_186	H3K27me3-only	H3K27me3-only	H3K27me3-only	0.122219	20	4	6	27	3	57	8	25	74
2	42719785	42722166	CpG:_275	bivalent	bivalent	bivalent	0.0554403	34	5	96	10	20	32	11	83	433
21	28337857	28340237	CpG:_193	H3K27me3-only	H3K27me3-only	H3K27me3-only	0.0548264	16	10	3	8	3	30	8	26	51
2	157189058	157191437	CpG:_174	H3K4me3-only	H3K4me3-only	H3K4me3-only	0	71	18	357	4	166	7	19	54	351
2	45169506	45171884	CpG:_171	H3K27me3 partial bivalent	H3K27me3 partial bivalent	bivalent	0.0981178	14	14	18	13	7	32	4	45	250
16	214344	216720	CpG:_198	H3K27me3 partial bivalent	H3K27me3 partial bivalent	H3K27me3 partial bivalent	0.0385011	25	19	20	11	7	26	9	42	279
2	121492858	121495234	CpG:_206	H3K27me3-only	H3K27me3-only	H3K27me3 partial bivalent	0.0491956	17	17	10	15	7	33	7	22	122
9	2621309	2623685	CpG:_216	bivalent	bivalent	bivalent	0.056011	19	18	60	11	9	36	11	111	554
19	10529628	10532004	CpG:_227	H3K27me3 partial bivalent	H3K27me3 partial bivalent	bivalent	0.00776123	26	53	30	8	19	39	8	59	423
13	79175611	79177985	CpG:_214	H3K27me3 partial bivalent	H3K27me3 partial bivalent	bivalent	0.0179551	33	22	41	21	6	22	4	110	596
19	18390361	18392734	CpG:_222	H3K4me3-only	H3K4me3-only	H3K4me3-only	0.000885695	74	13	575	5	365	9	26	65	251
8	61590808	61593180	CpG:_213	H3K4me3 partial bivalent	H3K4me3 partial bivalent	H3K4me3 partial bivalent	0.00181005	26	9	295	1	90	7	16	109	319
7	130130740	130133111	CpG:_177	H3K27me3 partial bivalent	H3K27me3 partial bivalent	H3K27me3 partial bivalent	0.467464	25	20	21	11	12	22	9	46	219
12	12876631	12879002	CpG:_172	H3K4me3-only	H3K4me3-only	H3K4me3-only	0.00173927	49	15	407	7	193	6	19	34	272
14	51560117	51562487	CpG:_199	bivalent	bivalent	bivalent	0.0556685	30	18	140	13	22	39	12	96	553
19	47776371	47778740	CpG:_178	H3K4me3-only	H3K4me3-only	H3K4me3-only	0.0345929	64	16	249	4	123	9	10	28	174
17	59488116	59490485	CpG:_229	bivalent	bivalent	bivalent	0.0184908	25	17	135	11	18	35	5	127	700
10	135148197	135150565	CpG:_196	H3K4me3-only	H3K4me3-only	H3K4me3-only	0.0777063	38	19	66	7	114	9	8	25	135
16	2139804	2142170	CpG:_173	unmodified	unmodified	unmodified	0.907759	20	4	5	6	10	3	34	2	4
19	14316091	14318456	CpG:_195	H3K4me3 partial bivalent	H3K4me3 partial bivalent	bivalent	0.00374688	35	18	202	3	50	11	6	79	430
4	184425263	184427628	CpG:_243	H3K4me3-only	H3K4me3-only	H3K4me3-only	0.0022712	76	10	456	4	141	7	9	38	223
5	134374386	134376751	CpG:_186	H3K27me3 partial bivalent	H3K27me3 partial bivalent	H3K27me3 partial bivalent	0.0592384	21	13	19	20	5	35	9	43	248
9	4297818	4300182	CpG:_215	bivalent	bivalent	bivalent	0.00905557	23	20	156	7	21	27	10	147	596
21	44494625	44496989	CpG:_232	bivalent	bivalent	bivalent	0.0223445	23	22	74	7	7	44	6	117	627
19	51169660	51172023	CpG:_190	H3K27me3-only	H3K27me3-only	H3K27me3 partial bivalent	0.133231	16	9	8	10	3	29	4	19	79
5	170845761	170848124	CpG:_221	bivalent	bivalent	bivalent	0.0195719	30	25	53	9	14	32	8	97	410
6	37137071	37139434	CpG:_186	H3K4me3-only	H3K4me3-only	H3K4me3-only	0.0028377	62	13	366	8	133	7	33	40	256
6	86351552	86353914	CpG:_203	H3K4me3-only	H3K4me3-only	H3K4me3-only	0.00101657	56	9	513	8	182	1	19	31	268
16	89641054	89643415	CpG:_219	H3K27me3 partial bivalent	H3K27me3 partial bivalent	bivalent	0.181485	39	32	40	8	15	31	9	63	329
4	6472176	6474534	CpG:_181	H3K27me3-only	H3K27me3-only	H3K27me3 partial bivalent	0.0365121	17	15	5	16	4	29	4	24	157
17	1927052	1929408	CpG:_236	bivalent	bivalent	bivalent	0.0152005	34	27	138	13	25	29	9	145	625
10	89621773	89624128	CpG:_171	H3K4me3-only	H3K4me3-only	H3K4me3-only	0.000709184	70	6	465	4	122	4	16	59	237
19	2432848	2435203	CpG:_153	unmodified	unmodified	unmodified	0.937996	17	2	1	6	9	3	21	1	1
8	55370171	55372525	CpG:_233	H3K27me3-only	H3K27me3-only	H3K27me3-only	0.0929973	18	8	9	30	6	48	8	26	78
7	20823308	20825662	CpG:_196	H3K27me3 partial bivalent	H3K27me3 partial bivalent	H3K27me3 partial bivalent	0.0672272	25	13	14	30	7	43	11	48	230
12	46661055	46663408	CpG:_180	H3K4me3 partial bivalent	H3K4me3 partial bivalent	H3K4me3 partial bivalent	0.00301459	51	15	559	4	272	7	16	73	349
6	144605927	144608280	CpG:_190	bivalent	bivalent	bivalent	0.022029	43	15	239	7	24	32	12	156	681
15	85523513	85525865	CpG:_250	H3K4me3-only	H3K4me3 partial bivalent	H3K4me3 partial bivalent	0.00411469	40	15	324	2	119	4	8	50	254
20	3218579	3220930	CpG:_247	bivalent	bivalent	bivalent	0.0214623	34	21	127	9	19	30	11	162	622
6	31695895	31698245	CpG:_154	H3K4me3-only	H3K4me3-only	H3K4me3-only	0.354419	54	23	98	2	38	4	16	12	126
7	153583318	153585666	CpG:_212	H3K27me3-only	H3K27me3-only	H3K27me3-only	0.0988038	16	1	4	18	2	44	9	17	40
9	128508322	128510670	CpG:_233	H3K4me3 partial bivalent	H3K4me3 partial bivalent	H3K4me3 partial bivalent	0.00107269	39	4	277	5	60	4	8	52	237
3	123166219	123168567	CpG:_251	bivalent	bivalent	bivalent	0.265146	18	9	59	7	13	35	4	96	528
4	1003107	1005455	CpG:_208	H3K4me3-only	H3K4me3-only	H3K4me3-only	0.00372586	37	18	153	3	64	7	4	26	165
3	5019877	5022223	CpG:_177	H3K4me3-only	H3K4me3-only	H3K4me3 partial bivalent	0.0017638	54	12	340	8	151	7	16	49	243
10	42606482	42608828	CpG:_184	H3K27me3-only	H3K27me3-only	H3K27me3-only	0.872242	12	4	5	15	4	15	3	14	11
7	151572762	151575106	CpG:_196	H3K4me3 partial bivalent	H3K4me3 partial bivalent	H3K4me3 partial bivalent	0.00399385	41	11	336	3	60	4	15	59	302
10	22764709	22767050	CpG:_217	H3K27me3 partial bivalent	H3K27me3 partial bivalent	H3K27me3 partial bivalent	0.268297	31	23	29	18	13	43	9	46	355
7	136553855	136556194	CpG:_154	H3K27me3-only	H3K27me3-only	H3K27me3-only	0.0572947	23	2	4	20	3	43	8	25	54
2	242788782	242791121	CpG:_160	unmodified	unmodified	unmodified	0.952988	8	2	2	2	2	3	2	4	0
11	128562672	128565011	CpG:_194	H3K4me3 partial bivalent	H3K4me3 partial bivalent	H3K4me3 partial bivalent	0.0174638	41	21	356	3	121	11	16	127	483
13	103450878	103453216	CpG:_225	bivalent	bivalent	bivalent	0.013468	24	27	193	15	25	24	6	123	529
14	100069476	100071813	CpG:_246	H3K4me3-only	H3K4me3-only	H3K4me3-only	0.0923179	42	11	156	6	47	8	4	23	150
21	34442207	34444543	CpG:_202	bivalent	bivalent	bivalent	0.0130869	17	17	72	12	6	36	4	119	617
19	38876615	38878950	CpG:_181	pseudo bivalent	pseudo bivalent	pseudo bivalent	0.271265	26	38	49	7	17	15	6	20	155
19	48111352	48113685	CpG:_209	H3K4me3-only	H3K4me3-only	H3K4me3-only	0.0048195	48	10	319	4	125	7	10	40	198
19	10443689	10446022	CpG:_185	H3K4me3-only	H3K4me3-only	H3K4me3-only	0.464714	46	17	138	1	55	3	37	14	69
5	14143018	14145350	CpG:_234	bivalent	bivalent	bivalent	0.00836778	33	15	127	15	20	19	5	110	446
17	79987984	79990315	CpG:_233	H3K4me3-only	H3K4me3-only	H3K4me3-only	0.127708	31	20	79	5	18	5	5	14	124
1	46954794	46957121	CpG:_175	H3K27me3 partial bivalent	H3K27me3 partial bivalent	H3K27me3 partial bivalent	0.0480468	19	16	13	20	10	29	5	45	272
4	4387594	4389919	CpG:_233	bivalent	bivalent	bivalent	0.0104358	20	14	112	10	15	16	6	50	298
4	818647	820970	CpG:_173	bivalent	bivalent	bivalent	0.0679074	10	11	33	11	11	35	7	49	316
14	65006875	65009197	CpG:_205	pseudo bivalent	pseudo bivalent	bivalent	0.18951	44	24	96	20	24	20	13	44	208
4	2537099	2539421	CpG:_203	H3K4me3-only	H3K4me3-only	H3K4me3-only	0.0183316	38	17	176	5	142	3	10	21	124
X	68723732	68726051	CpG:_186	H3K27me3 partial bivalent	bivalent	bivalent	0.384981	10	7	20	7	8	13	5	33	171
17	29035202	29037521	CpG:_212	bivalent	bivalent	bivalent	0.00548638	36	13	182	10	35	18	7	127	540
12	57480798	57483116	CpG:_177	H3K4me3-only	H3K4me3-only	H3K4me3-only	0.000417893	55	20	272	4	127	2	11	21	169
3	8808962	8811280	CpG:_188	H3K27me3-only	H3K27me3 partial bivalent	H3K27me3 partial bivalent	0.11294	12	16	6	5	4	27	5	24	114
13	45149971	45152288	CpG:_205	H3K4me3-only	H3K4me3-only	H3K4me3-only	0.00175743	45	12	376	5	165	7	15	36	236
6	31782873	31785190	CpG:_185	H3K4me3-only	H3K4me3-only	H3K4me3-only	0.019732	18	3	114	0	44	0	5	6	77
2	45395870	45398186	CpG:_214	H3K27me3-only	H3K27me3 partial bivalent	H3K27me3 partial bivalent	0.12881	18	8	12	19	10	41	4	27	129
1	91190490	91192804	CpG:_147	H3K27me3-only	H3K27me3 partial bivalent	H3K27me3 partial bivalent	0.113467	29	24	13	36	3	67	11	37	234
6	157801063	157803377	CpG:_199	H3K4me3 partial bivalent	H3K4me3 partial bivalent	H3K4me3 partial bivalent	0.00257922	38	3	327	4	75	9	10	72	298
17	74003180	74005494	CpG:_157	unmodified	unmodified	unmodified	0.891637	25	6	6	4	6	3	4	5	6
13	20436777	20439089	CpG:_205	H3K4me3-only	H3K4me3-only	H3K4me3-only	0.00416106	54	10	413	5	177	4	11	30	183
3	32858195	32860506	CpG:_251	H3K27me3 partial bivalent	H3K27me3 partial bivalent	bivalent	0.0283089	16	21	25	11	6	28	4	61	418
16	31225957	31228264	CpG:_174	H3K27me3 partial bivalent	H3K27me3 partial bivalent	bivalent	0.106781	26	28	30	15	17	36	5	60	326
2	239147593	239149900	CpG:_222	H3K4me3 partial bivalent	bivalent	bivalent	0.0629794	22	21	85	3	21	11	8	50	296
11	115373575	115375881	CpG:_176	bivalent	bivalent	bivalent	0.0280966	23	15	50	16	15	36	10	61	366
19	19624955	19627258	CpG:_211	H3K4me3-only	H3K4me3-only	H3K4me3-only	0.553819	37	15	138	6	86	7	13	21	97
19	18335073	18337375	CpG:_174	H3K27me3-only	H3K27me3 partial bivalent	H3K27me3 partial bivalent	0.0511563	35	23	32	19	11	38	5	43	281
11	67260414	67262715	CpG:_162	unmodified	unmodified	unmodified	0.884449	31	8	0	3	17	6	63	1	2
5	72676121	72678421	CpG:_193	H3K27me3-only	H3K27me3 partial bivalent	H3K27me3 partial bivalent	0.105633	30	28	25	20	6	54	12	38	322
22	50708191	50710490	CpG:_166	H3K4me3 partial bivalent	H3K4me3 partial bivalent	bivalent	0.0162155	33	17	57	9	21	11	9	48	257
2	20865290	20867589	CpG:_214	bivalent	bivalent	bivalent	0.0412227	27	17	71	12	9	32	8	103	505
8	95906789	95909088	CpG:_205	H3K4me3-only	H3K4me3-only	H3K4me3-only	0.00105653	42	16	312	4	55	7	16	36	314
1	156828805	156831102	CpG:_166	H3K27me3 partial bivalent	H3K27me3 partial bivalent	bivalent	0.063944	37	25	38	9	16	43	12	69	330
19	1444919	1447214	CpG:_221	H3K27me3-only	H3K27me3-only	H3K27me3 partial bivalent	0.03223	38	26	36	11	10	29	6	39	302
21	47802466	47804760	CpG:_149	unmodified	unmodified	unmodified	0.954504	11	6	6	3	8	2	22	4	2
19	39281368	39283662	CpG:_156	unmodified	H3K4me3-only	H3K4me3-only	0.224561	12	16	27	2	10	2	0	9	50
18	46065534	46067826	CpG:_223	bivalent	bivalent	bivalent	0.0135331	36	19	139	19	21	22	4	136	613
2	70313201	70315490	CpG:_186	H3K4me3-only	H3K4me3-only	H3K4me3-only	0.00723366	68	23	389	4	363	7	22	35	191
19	1875633	1877921	CpG:_188	H3K4me3-only	H3K4me3-only	H3K4me3-only	0.207937	29	23	149	1	81	4	18	16	117
19	5803735	5806023	CpG:_158	H3K27me3-only	H3K27me3-only	pseudo bivalent	0.0278403	31	23	38	4	19	19	5	13	114
X	133683175	133685463	CpG:_171	H3K27me3 partial bivalent	bivalent	bivalent	0.34151	31	16	48	14	4	29	11	57	350
14	23449887	23452174	CpG:_199	bivalent	bivalent	bivalent	0.0310206	38	21	142	7	25	19	8	95	503
12	54366816	54369103	CpG:_165	H3K27me3 partial bivalent	H3K27me3 partial bivalent	H3K27me3 partial bivalent	0.0675682	30	28	25	23	7	49	7	64	442
2	174828331	174830617	CpG:_185	H3K4me3-only	H3K4me3-only	H3K4me3-only	0.000509684	72	13	462	3	268	4	24	33	241
19	47522905	47525190	CpG:_169	H3K27me3 partial bivalent	H3K27me3 partial bivalent	bivalent	0.0336444	26	31	28	10	12	26	7	55	343
5	2738954	2741237	CpG:_196	H3K27me3-only	H3K27me3-only	H3K27me3-only	0.0915751	18	8	8	7	3	26	5	21	73
11	118305423	118307705	CpG:_165	H3K4me3-only	H3K4me3-only	H3K4me3-only	0.00109384	36	12	289	6	70	1	13	18	194
11	13984067	13986349	CpG:_202	bivalent	bivalent	bivalent	0.051099	35	24	105	15	21	33	8	99	619
2	220041130	220043410	CpG:_182	H3K4me3-only	H3K4me3-only	H3K4me3-only	0.0012776	60	17	288	10	163	2	11	21	187
2	45235512	45237792	CpG:_191	H3K27me3 partial bivalent	H3K27me3 partial bivalent	bivalent	0.0419414	12	22	17	12	5	24	9	62	277
19	1566555	1568834	CpG:_179	unmodified	unmodified	bivalent	0.113145	14	14	20	3	3	7	3	18	113
14	75077318	75079596	CpG:_205	H3K4me3 partial bivalent	H3K4me3 partial bivalent	bivalent	0.282801	27	7	85	7	10	9	2	62	265
X	367372	369648	CpG:_203	unmodified	unmodified	unmodified	0.95738	6	2	2	2	2	0	3	2	5
9	100615235	100617510	CpG:_252	bivalent	bivalent	bivalent	0.0726678	29	18	61	18	17	28	6	104	533
1	17018684	17020959	CpG:_231	H3K27me3 partial bivalent	H3K27me3 partial bivalent	bivalent	0.104651	26	28	37	32	12	98	14	63	270
12	94541728	94544000	CpG:_215	H3K4me3 partial bivalent	H3K4me3 partial bivalent	H3K4me3 partial bivalent	0.00491767	33	13	224	9	27	8	14	62	329
18	7566558	7568830	CpG:_232	bivalent	bivalent	bivalent	0.0180418	23	8	52	11	10	18	5	47	198
16	69139629	69141900	CpG:_190	H3K27me3 partial bivalent	bivalent	bivalent	0.0733132	23	20	38	15	11	39	6	69	468
1	967967	970238	CpG:_185	H3K27me3 partial bivalent	bivalent	bivalent	0.103604	21	19	33	16	15	26	7	70	378
19	1481850	1484119	CpG:_155	unmodified	H3K27me3-only	H3K27me3-only	0.898407	17	3	6	3	11	11	9	3	11
1	27021834	27024101	CpG:_214	H3K4me3-only	H3K4me3-only	H3K4me3-only	0.00256086	59	11	419	4	217	5	16	45	235
2	62422192	62424458	CpG:_171	H3K4me3-only	H3K4me3-only	H3K4me3 partial bivalent	0.145592	47	14	286	7	113	4	16	42	266
14	19685064	19687329	CpG:_206	unmodified	unmodified	unmodified	0.725	3	1	1	1	2	3	1	1	1
16	89006335	89008600	CpG:_191	H3K27me3 partial bivalent	H3K27me3 partial bivalent	bivalent	0.0140061	27	14	30	13	7	37	4	50	359
18	74961557	74963822	CpG:_220	H3K27me3-only	H3K27me3 partial bivalent	H3K27me3 partial bivalent	0.0814933	19	14	12	12	4	27	5	29	145
14	19888059	19890323	CpG:_209	unmodified	H3K27me3-only	H3K27me3-only	0.811141	8	2	2	17	4	8	10	7	5
1	204042246	204044510	CpG:_203	bivalent	bivalent	bivalent	0.0340835	20	22	58	7	16	24	4	94	404
19	17438055	17440318	CpG:_168	H3K4me3-only	H3K4me3-only	H3K4me3-only	0.344828	24	16	92	1	26	6	5	12	86
22	16155754	16158017	CpG:_204	unmodified	unmodified	unmodified	0.800009	3	0	0	1	1	1	1	2	0
7	107641796	107644058	CpG:_183	bivalent	bivalent	bivalent	0.0316069	21	21	47	7	6	39	5	63	469
16	11348542	11350803	CpG:_202	H3K4me3-only	H3K4me3-only	H3K4me3-only	0.00213169	38	20	286	3	93	3	21	28	197
3	3840514	3842772	CpG:_188	H3K27me3 partial bivalent	bivalent	bivalent	0.0198818	12	12	23	11	5	33	5	37	252
6	519080	521338	CpG:_258	unmodified	unmodified	unmodified	0.937106	6	1	0	0	2	1	2	3	1
19	56598039	56600296	CpG:_184	unmodified	unmodified	unmodified	0.950199	13	4	3	3	4	4	28	3	7
19	39260375	39262631	CpG:_161	unmodified	H3K4me3-only	H3K4me3-only	0.0436212	17	11	31	1	37	1	7	7	32
6	135501989	135504245	CpG:_185	H3K4me3-only	H3K4me3-only	H3K4me3 partial bivalent	0.00191251	38	8	221	2	36	3	7	38	234
13	52025692	52027946	CpG:_170	H3K4me3-only	H3K4me3-only	H3K4me3-only	0	60	3	430	3	235	8	17	49	250
14	90526697	90528951	CpG:_240	bivalent	bivalent	bivalent	0.0120309	20	20	56	13	7	28	6	111	553
19	1079683	1081937	CpG:_158	unmodified	unmodified	unmodified	0.734347	29	44	13	1	34	2	86	3	23
X	132090364	132092617	CpG:_231	H3K27me3 partial bivalent	H3K27me3 partial bivalent	bivalent	0.284039	21	6	26	6	2	20	3	37	205
11	13030331	13032584	CpG:_209	H3K27me3-only	H3K27me3-only	H3K27me3 partial bivalent	0.0434259	16	12	6	13	9	31	7	27	96
6	1389140	1391393	CpG:_184	H3K27me3 partial bivalent	H3K27me3 partial bivalent	bivalent	0.0334124	20	14	25	8	8	26	5	43	259
16	89786838	89789089	CpG:_227	H3K4me3-only	H3K4me3-only	H3K4me3-only	0.00369341	46	16	273	6	179	3	19	27	207
1	15479220	15481471	CpG:_197	H3K27me3 partial bivalent	H3K27me3 partial bivalent	bivalent	0.0793067	11	20	14	9	2	40	5	40	292
19	46387328	46389578	CpG:_218	H3K4me3-only	H3K4me3-only	H3K4me3-only	0.445209	33	22	101	2	71	3	14	9	68
11	206976	209225	CpG:_174	H3K4me3-only	H3K4me3-only	H3K4me3-only	0.00121753	71	12	345	4	176	2	15	32	206
19	2269116	2271364	CpG:_242	H3K4me3-only	H3K4me3-only	H3K4me3 partial bivalent	0.00179115	61	10	413	6	156	4	20	52	275
19	58878387	58880634	CpG:_227	unmodified	unmodified	unmodified	0.946033	16	3	3	3	4	5	14	3	9
2	109744586	109746833	CpG:_238	bivalent	bivalent	bivalent	0.0337046	35	21	115	10	16	32	8	98	585
4	140476382	140478628	CpG:_202	bivalent	bivalent	bivalent	0.00324632	47	10	294	6	135	23	11	116	482
1	37498378	37500624	CpG:_232	H3K27me3-only	H3K27me3-only	H3K27me3-only	0.0413966	13	1	4	6	6	22	1	17	26
16	86530748	86532994	CpG:_181	H3K27me3-only	H3K27me3-only	H3K27me3-only	0.0771799	14	4	6	14	3	22	2	27	31
9	99179480	99181723	CpG:_221	H3K4me3-only	H3K4me3-only	H3K4me3-only	0.000712758	52	8	335	4	134	3	6	20	159
8	1590039	1592282	CpG:_195	unmodified	unmodified	unmodified	0.948386	1	1	0	0	0	1	0	2	0
7	156802171	156804414	CpG:_222	bivalent	bivalent	bivalent	0.0241386	12	17	44	12	3	27	2	98	393
17	43860685	43862928	CpG:_205	bivalent	bivalent	bivalent	0.0204163	21	17	63	16	16	36	11	128	678
9	120175254	120177496	CpG:_155	H3K27me3-only	H3K27me3-only	H3K27me3-only	0.0493623	14	3	1	9	0	25	3	21	51
2	47796924	47799166	CpG:_236	H3K27me3 partial bivalent	H3K27me3 partial bivalent	H3K27me3 partial bivalent	0.0394706	14	18	13	12	5	31	4	37	217
4	190228561	190230798	CpG:_157	unmodified	unmodified	unmodified	0.794521	0	0	0	0	0	0	0	0	0
10	99078812	99081048	CpG:_182	H3K4me3-only	H3K4me3-only	H3K4me3-only	0.0256829	48	12	229	7	181	7	7	36	204
10	60027008	60029241	CpG:_172	H3K4me3-only	H3K4me3-only	H3K4me3-only	0.00201329	50	7	276	5	111	3	12	45	173
10	102503914	102506146	CpG:_169	H3K27me3 partial bivalent	H3K27me3 partial bivalent	H3K27me3 partial bivalent	0.0349556	20	16	11	14	7	31	4	40	172
14	57274608	57276840	CpG:_176	H3K27me3-only	H3K27me3-only	H3K27me3-only	0.110144	25	7	2	13	3	45	6	36	107
21	46236727	46238958	CpG:_217	H3K4me3-only	H3K4me3-only	H3K4me3-only	0.32161	44	17	124	4	84	8	3	23	107
1	167189131	167191361	CpG:_157	H3K4me3-only	H3K4me3-only	H3K4me3-only	0.00162152	61	7	351	5	105	5	14	26	217
11	17756057	17758286	CpG:_226	H3K27me3 partial bivalent	H3K27me3 partial bivalent	bivalent	0.169924	12	11	19	19	4	28	4	29	127
19	589491	591719	CpG:_204	H3K27me3 partial bivalent	H3K27me3 partial bivalent	bivalent	0.158051	20	12	21	4	14	20	9	38	198
11	1410120	1412346	CpG:_170	H3K4me3-only	bivalent	bivalent	0.0280843	20	14	51	5	26	12	1	28	170
6	45389421	45391646	CpG:_165	H3K4me3 partial bivalent	H3K4me3 partial bivalent	H3K4me3 partial bivalent	0.00516635	30	14	292	8	120	9	11	62	398
1	112281053	112283277	CpG:_171	bivalent	bivalent	bivalent	0.0118668	37	21	159	17	26	38	16	109	679
1	235811842	235814066	CpG:_203	bivalent	bivalent	bivalent	0.0233726	27	29	59	10	24	33	10	103	558
19	7745491	7747714	CpG:_197	H3K4me3-only	H3K4me3-only	H3K4me3-only	0.252848	47	23	170	4	46	4	15	22	124
17	17685017	17687240	CpG:_213	H3K4me3 partial bivalent	bivalent	bivalent	0.0555817	24	15	102	6	28	12	9	50	311
5	320789	323010	CpG:_213	H3K27me3 partial bivalent	bivalent	bivalent	0.126367	17	26	32	15	7	31	7	52	384
8	60030135	60032356	CpG:_147	bivalent	bivalent	bivalent	0.00970838	35	17	227	8	81	23	10	108	443
3	66023374	66025595	CpG:_168	H3K27me3-only	H3K27me3 partial bivalent	H3K27me3 partial bivalent	0.0246346	20	17	14	13	3	27	9	31	183
6	36646245	36648465	CpG:_200	H3K4me3 partial bivalent	H3K4me3 partial bivalent	bivalent	0.00356259	57	27	314	12	154	16	6	86	390
9	135036714	135038933	CpG:_177	bivalent	bivalent	bivalent	0.00517031	29	17	108	15	24	35	4	153	688
17	76354819	76357038	CpG:_205	H3K4me3 partial bivalent	H3K4me3 partial bivalent	H3K4me3 partial bivalent	0.0260317	38	12	301	3	71	7	22	64	277
6	43737633	43739852	CpG:_198	bivalent	bivalent	bivalent	0.00440099	43	15	137	4	23	21	6	105	613
7	5632336	5634555	CpG:_254	bivalent	bivalent	bivalent	0.00900293	19	19	83	12	18	23	6	109	583
22	19136294	19138512	CpG:_202	H3K27me3-only	H3K27me3-only	bivalent	0.0783958	19	15	24	15	12	25	3	26	176
17	4542716	4544934	CpG:_146	H3K27me3-only	H3K27me3-only	H3K27me3 partial bivalent	0.0385364	12	16	6	6	6	17	1	16	85
19	2474611	2476828	CpG:_180	H3K4me3-only	H3K4me3-only	H3K4me3-only	0.00213603	61	27	288	2	53	6	11	33	221
4	42152767	42154984	CpG:_201	bivalent	bivalent	bivalent	0.0321973	15	13	39	12	4	43	7	83	495
2	133426653	133428870	CpG:_194	H3K27me3-only	H3K27me3-only	H3K27me3-only	0.0770656	17	5	2	12	4	30	9	24	47
10	16561605	16563822	CpG:_188	bivalent	bivalent	bivalent	0.15089	17	25	47	15	12	38	10	90	525
2	65657769	65659986	CpG:_208	H3K4me3 partial bivalent	H3K4me3 partial bivalent	H3K4me3 partial bivalent	0.00213165	47	15	217	8	53	11	10	123	459
1	6514109	6516325	CpG:_231	unmodified	H3K27me3-only	H3K27me3-only	0.177533	22	25	20	8	20	12	9	21	144
20	57429025	57431239	CpG:_190	H3K27me3-only	H3K27me3 partial bivalent	H3K27me3 partial bivalent	0.352041	22	13	20	3	10	24	2	29	222
1	112531560	112533773	CpG:_189	H3K27me3 partial bivalent	H3K27me3 partial bivalent	bivalent	0.0340559	13	12	17	10	6	34	5	28	201
9	140771301	140773513	CpG:_216	H3K27me3-only	H3K27me3-only	H3K27me3 partial bivalent	0.242669	15	2	6	6	2	30	8	20	128
6	35464057	35466269	CpG:_213	H3K4me3 partial bivalent	bivalent	bivalent	0.184701	23	15	120	6	42	11	9	55	308
14	64969968	64972180	CpG:_211	H3K4me3-only	H3K4me3-only	H3K4me3-only	0.00179885	77	8	339	7	338	1	10	16	178
8	67873389	67875600	CpG:_209	H3K27me3 partial bivalent	bivalent	bivalent	0.021123	33	24	49	10	8	37	17	79	535
5	139088813	139091024	CpG:_168	pseudo bivalent	bivalent	bivalent	0.0966254	39	32	64	6	57	27	14	49	264
1	156022963	156025174	CpG:_144	H3K4me3-only	H3K4me3-only	H3K4me3-only	0.00344309	59	22	307	4	77	6	8	29	207
10	43902581	43904792	CpG:_203	H3K4me3-only	H3K4me3-only	H3K4me3-only	0.0014787	57	17	286	4	355	6	15	14	182
X	11682334	11684544	CpG:_168	H3K27me3-only	H3K27me3 partial bivalent	H3K27me3 partial bivalent	0.355293	12	5	7	10	6	21	4	20	86
16	1202415	1204624	CpG:_219	pseudo bivalent	pseudo bivalent	bivalent	0.0433771	20	14	49	1	10	13	4	23	116
21	43429280	43431489	CpG:_249	H3K4me3-only	H3K4me3-only	H3K4me3 partial bivalent	0.00464237	56	14	254	3	158	7	11	59	220
6	34111736	34113944	CpG:_217	bivalent	bivalent	bivalent	0.0328988	22	27	75	9	10	20	8	87	440
10	134876331	134878539	CpG:_173	unmodified	unmodified	H3K27me3-only	0.78669	9	2	1	2	1	5	1	2	3
2	87015975	87018182	CpG:_170	H3K27me3-only	H3K27me3 partial bivalent	bivalent	0.136437	26	17	35	13	10	45	7	36	298
18	55469057	55471263	CpG:_165	H3K27me3 partial bivalent	H3K27me3 partial bivalent	H3K27me3 partial bivalent	0.0678938	12	9	6	16	7	30	5	25	122
22	20459268	20461473	CpG:_218	unmodified	unmodified	unmodified	0	1	0	4	0	0	0	0	0	0
12	58238841	58241046	CpG:_184	H3K4me3-only	H3K4me3 partial bivalent	H3K4me3 partial bivalent	0.00245764	52	10	408	2	143	3	19	56	315
22	21903232	21905437	CpG:_217	unmodified	unmodified	unmodified	NA	0	0	0	0	0	0	0	0	0
22	21737976	21740181	CpG:_217	unmodified	unmodified	unmodified	NA	0	0	0	0	0	0	0	0	0
12	129329288	129331491	CpG:_190	unmodified	unmodified	unmodified	0.926121	3	2	1	2	1	2	3	4	0
7	140772359	140774560	CpG:_228	bivalent	bivalent	bivalent	0.0118886	22	15	133	21	21	37	8	147	764
21	9437273	9439473	CpG:_285	unmodified	unmodified	unmodified	0.848066	1	1	2	1	0	2	0	0	1
2	10442309	10444509	CpG:_161	H3K4me3 partial bivalent	H3K4me3 partial bivalent	H3K4me3 partial bivalent	0.00202737	21	20	236	2	62	7	8	37	262
7	100025805	100028002	CpG:_199	H3K4me3-only	H3K4me3-only	H3K4me3-only	0.00728896	79	8	403	6	324	2	13	19	185
8	127568677	127570873	CpG:_199	H3K4me3 partial bivalent	H3K4me3 partial bivalent	H3K4me3 partial bivalent	0.0260867	40	11	274	6	52	5	13	67	271
8	11536768	11538961	CpG:_165	H3K27me3-only	H3K27me3-only	H3K27me3-only	0.0955674	19	5	3	14	5	37	4	18	41
17	72426784	72428977	CpG:_191	H3K27me3 partial bivalent	H3K27me3 partial bivalent	bivalent	0.024163	12	22	19	9	8	33	4	43	253
14	70038109	70040302	CpG:_263	H3K27me3 partial bivalent	H3K27me3 partial bivalent	bivalent	0.241378	15	14	22	11	5	30	5	62	257
1	34628784	34630976	CpG:_169	H3K27me3 partial bivalent	H3K27me3 partial bivalent	H3K27me3 partial bivalent	0.0288452	10	6	3	8	7	35	5	28	138
20	24449845	24452037	CpG:_173	H3K27me3-only	H3K27me3-only	H3K27me3-only	0.028975	14	7	2	7	2	28	5	22	51
6	111195384	111197576	CpG:_178	H3K4me3-only	H3K4me3-only	H3K4me3 partial bivalent	0.00254248	56	15	495	5	189	7	21	52	292
16	19894966	19897156	CpG:_159	bivalent	bivalent	bivalent	0.0583194	28	21	97	9	11	33	9	77	443
1	166134259	166136448	CpG:_188	bivalent	bivalent	bivalent	0.0220504	11	20	51	10	5	19	4	47	300
11	9594347	9596536	CpG:_196	H3K4me3 partial bivalent	H3K4me3 partial bivalent	H3K4me3 partial bivalent	0.00760705	43	7	265	5	88	7	13	85	297
13	29067789	29069977	CpG:_200	H3K27me3 partial bivalent	H3K27me3 partial bivalent	bivalent	0.0554492	20	17	26	14	14	41	9	63	323
19	51869401	51871587	CpG:_153	H3K4me3-only	H3K4me3-only	H3K4me3-only	0.00158781	44	19	166	4	48	3	2	17	128
10	17270431	17272617	CpG:_196	H3K4me3-only	H3K4me3-only	H3K4me3 partial bivalent	0.00075322	48	12	381	8	344	2	24	46	225
14	69444640	69446826	CpG:_188	H3K4me3 partial bivalent	H3K4me3 partial bivalent	H3K4me3 partial bivalent	0.00870484	34	14	227	7	60	8	9	57	315
5	56110726	56112909	CpG:_227	H3K4me3-only	H3K4me3-only	H3K4me3 partial bivalent	0.000685068	57	15	516	7	201	5	15	49	260
22	50241736	50243918	CpG:_200	H3K4me3 partial bivalent	bivalent	bivalent	0.210022	18	17	75	3	18	10	5	45	224
19	13208344	13210525	CpG:_182	pseudo bivalent	pseudo bivalent	pseudo bivalent	0.00969566	36	35	77	11	46	20	7	32	276
5	149109571	149111750	CpG:_212	H3K4me3 partial bivalent	H3K4me3 partial bivalent	H3K4me3 partial bivalent	0.00313961	37	6	229	6	43	6	8	76	286
3	53527928	53530106	CpG:_154	H3K27me3 partial bivalent	H3K27me3 partial bivalent	H3K27me3 partial bivalent	0.0359935	16	10	14	4	8	24	3	41	237
3	160472311	160474487	CpG:_178	H3K4me3-only	H3K4me3-only	H3K4me3 partial bivalent	0.00603461	48	17	237	12	72	13	7	43	266
1	119549145	119551320	CpG:_176	H3K27me3-only	H3K27me3-only	H3K27me3 partial bivalent	0.0828957	15	6	11	17	2	37	12	20	111
3	192125822	192127994	CpG:_176	H3K27me3-only	H3K27me3-only	H3K27me3 partial bivalent	0.0294238	8	6	8	10	7	37	7	15	47
7	127806678	127808849	CpG:_172	bivalent	bivalent	bivalent	0.0431604	15	26	39	9	7	40	11	87	438
3	150802997	150805168	CpG:_227	bivalent	bivalent	bivalent	0.0210168	31	21	98	5	12	18	6	73	463
16	1128224	1130394	CpG:_167	H3K27me3-only	H3K27me3-only	H3K27me3-only	0.816487	15	4	3	6	9	12	9	5	9
12	115120775	115122945	CpG:_160	bivalent	bivalent	bivalent	0.0424909	12	16	37	17	7	25	5	44	294
2	97534101	97536270	CpG:_210	H3K4me3 partial bivalent	H3K4me3 partial bivalent	H3K4me3 partial bivalent	0.00611472	30	14	264	2	68	5	18	69	373
7	329259	331428	CpG:_223	H3K27me3-only	H3K27me3-only	H3K27me3-only	0.184389	18	5	5	13	9	29	8	13	32
19	50379397	50381565	CpG:_159	H3K4me3-only	H3K4me3-only	H3K4me3-only	0.00370045	100	12	341	6	218	4	12	20	144
X	152240132	152242299	CpG:_159	unmodified	unmodified	unmodified	NA	0	0	0	0	0	0	0	0	0
X	152244498	152246665	CpG:_159	unmodified	unmodified	unmodified	NA	0	0	0	0	0	0	0	0	0
16	110996	113162	CpG:_164	unmodified	unmodified	H3K27me3-only	0.886268	16	2	4	10	6	8	8	4	7
20	35201324	35203490	CpG:_182	H3K4me3-only	H3K4me3-only	H3K4me3-only	0.031483	52	18	261	5	290	2	8	42	199
6	73330943	73333109	CpG:_175	H3K4me3 partial bivalent	H3K4me3 partial bivalent	H3K4me3 partial bivalent	0.00592003	26	14	162	11	26	8	8	39	261
2	5832042	5834208	CpG:_192	H3K27me3 partial bivalent	H3K27me3 partial bivalent	H3K27me3 partial bivalent	0.0668312	6	9	10	15	2	30	8	21	74
15	33009531	33011696	CpG:_209	H3K27me3-only	H3K27me3-only	H3K27me3 partial bivalent	0.0430789	12	12	10	12	7	33	1	16	128
5	179779115	179781279	CpG:_212	bivalent	bivalent	bivalent	0.0528706	32	19	100	12	23	30	8	141	567
10	102507483	102509646	CpG:_155	H3K27me3 partial bivalent	H3K27me3 partial bivalent	H3K27me3 partial bivalent	0.0522252	18	26	16	14	7	48	4	31	173
2	73402639	73404802	CpG:_157	bivalent	bivalent	bivalent	0.0456639	38	25	74	8	13	21	3	93	396
4	190942735	190944898	CpG:_196	unmodified	unmodified	unmodified	0	0	0	0	0	0	0	0	0	0
6	159653234	159655397	CpG:_146	H3K27me3-only	H3K27me3-only	H3K27me3-only	0.517965	18	3	4	14	4	47	8	23	57
19	7926591	7928752	CpG:_172	H3K4me3-only	H3K4me3-only	bivalent	0.247237	24	21	45	9	7	9	6	30	173
12	49738681	49740841	CpG:_164	bivalent	bivalent	bivalent	0.0335455	29	41	59	16	8	39	5	96	509
16	638546	640705	CpG:_206	H3K4me3-only	H3K4me3-only	H3K4me3-only	0.00923908	51	12	241	2	116	3	7	18	131
17	73511017	73513176	CpG:_209	H3K4me3 partial bivalent	H3K4me3 partial bivalent	H3K4me3 partial bivalent	0.0156771	39	21	163	4	28	8	8	56	285
22	48884885	48887043	CpG:_188	H3K27me3-only	H3K27me3-only	H3K27me3-only	0.0412954	15	3	1	5	0	20	1	11	23
19	14072666	14074824	CpG:_176	unmodified	unmodified	unmodified	0.926245	20	6	4	9	12	4	41	2	6
14	48143434	48145589	CpG:_196	H3K27me3-only	H3K27me3-only	H3K27me3-only	0.0475304	8	4	8	15	1	31	5	16	43
13	113862363	113864517	CpG:_225	H3K4me3-only	H3K4me3-only	H3K4me3-only	0.00176689	43	13	288	4	178	3	11	17	162
12	124456574	124458728	CpG:_194	H3K4me3 partial bivalent	H3K4me3 partial bivalent	H3K4me3 partial bivalent	0.0223043	30	9	246	5	88	6	11	54	186
11	61582574	61584728	CpG:_191	H3K4me3 partial bivalent	bivalent	bivalent	0.00592849	40	19	172	5	34	17	6	97	454
15	73659861	73662015	CpG:_237	H3K27me3-only	H3K27me3-only	H3K27me3-only	0.0295784	10	7	3	9	1	17	3	6	57
3	150479735	150481888	CpG:_193	H3K4me3-only	H3K4me3-only	H3K4me3-only	0.00148846	62	9	334	2	208	2	10	35	194
7	70596229	70598382	CpG:_232	H3K27me3-only	H3K27me3-only	H3K27me3-only	0.0681507	15	3	1	9	4	25	5	8	35
17	1627746	1629897	CpG:_154	H3K4me3-only	H3K4me3-only	H3K4me3-only	0.491147	33	27	104	5	48	6	25	12	88
21	45077672	45079821	CpG:_167	H3K4me3-only	H3K4me3-only	H3K4me3-only	0.576135	29	20	96	2	46	7	7	12	48
9	133813632	133815781	CpG:_202	H3K27me3-only	H3K27me3-only	H3K27me3 partial bivalent	0.0252636	19	12	9	5	7	32	1	25	149
6	91004796	91006944	CpG:_201	H3K4me3 partial bivalent	H3K4me3 partial bivalent	bivalent	0.011658	46	22	343	5	134	14	19	118	416
19	2226194	2228342	CpG:_176	unmodified	unmodified	unmodified	0.951537	14	6	6	0	10	2	40	4	4
6	85482570	85484718	CpG:_188	H3K27me3-only	H3K27me3-only	H3K27me3 partial bivalent	0.0595392	11	7	5	22	5	35	5	17	77
2	236401800	236403946	CpG:_183	H3K27me3 partial bivalent	H3K27me3 partial bivalent	bivalent	0.0408693	8	5	13	5	5	15	2	26	161
8	1949246	1951390	CpG:_277	H3K4me3-only	H3K4me3-only	H3K4me3-only	0.238744	19	3	50	8	10	4	1	17	105
3	53078957	53081101	CpG:_201	H3K4me3-only	H3K4me3-only	H3K4me3-only	0.00371561	45	12	252	2	119	6	10	29	175
14	73358790	73360934	CpG:_165	bivalent	bivalent	bivalent	0.00895081	41	19	157	7	24	20	13	105	546
14	69726251	69728393	CpG:_213	H3K27me3 partial bivalent	bivalent	bivalent	0.0215427	15	22	26	16	9	49	6	66	374
8	1298339	1300481	CpG:_183	unmodified	unmodified	unmodified	0.906811	6	0	1	1	2	2	4	0	1
2	240321778	240323919	CpG:_181	H3K4me3-only	H3K4me3-only	H3K4me3-only	0.00199947	46	10	167	3	132	3	11	17	106
7	1155304	1157445	CpG:_153	unmodified	unmodified	unmodified	0.92888	12	1	3	1	6	1	10	6	1
12	104850254	104852395	CpG:_184	H3K4me3 partial bivalent	H3K4me3 partial bivalent	H3K4me3 partial bivalent	0.000363372	39	17	412	10	109	7	20	78	372
5	33936169	33938309	CpG:_166	H3K27me3-only	H3K27me3-only	H3K27me3 partial bivalent	0.249638	14	6	6	9	11	31	4	20	69
14	52534582	52536722	CpG:_160	bivalent	bivalent	bivalent	0.0183622	26	26	58	17	9	36	14	101	567
1	1631087	1633226	CpG:_173	unmodified	unmodified	unmodified	0.888892	5	1	0	0	1	0	1	0	5
2	233791784	233793922	CpG:_207	H3K27me3 partial bivalent	H3K27me3 partial bivalent	bivalent	0.141745	15	11	18	20	8	36	7	39	240
13	112726282	112728419	CpG:_201	H3K27me3-only	H3K27me3-only	H3K27me3-only	0.0649441	12	8	4	16	2	28	4	17	40
2	1746834	1748971	CpG:_198	H3K27me3-only	H3K27me3-only	H3K27me3-only	0.0352255	15	17	8	9	6	16	1	15	62
16	30933638	30935774	CpG:_143	H3K4me3-only	H3K4me3-only	H3K4me3-only	0.000546911	68	19	212	4	75	1	5	21	143
1	165324192	165326328	CpG:_181	H3K27me3-only	H3K27me3-only	H3K27me3-only	0.06124	12	7	1	8	5	21	4	16	58
3	62357640	62359774	CpG:_162	H3K27me3-only	H3K27me3-only	H3K27me3-only	0.0642176	16	5	3	8	5	19	2	12	43
6	30710308	30712440	CpG:_161	H3K4me3-only	H3K4me3-only	H3K4me3-only	0.00852944	48	21	171	1	66	7	10	22	184
4	153857113	153859245	CpG:_213	bivalent	bivalent	bivalent	0.00573332	12	12	91	23	11	27	9	215	851
17	6945390	6947521	CpG:_168	pseudo bivalent	pseudo bivalent	bivalent	0.104128	28	30	61	6	49	22	5	31	207
17	48276878	48279008	CpG:_146	H3K27me3-only	H3K27me3-only	pseudo bivalent	0.0732645	49	31	62	10	29	26	7	38	265
3	142681138	142683268	CpG:_206	bivalent	bivalent	bivalent	0.299516	16	15	38	17	5	31	6	82	342
13	25743999	25746127	CpG:_184	H3K27me3 partial bivalent	H3K27me3 partial bivalent	H3K27me3 partial bivalent	0.246078	15	14	10	12	6	38	4	30	169
10	120353693	120355821	CpG:_172	H3K27me3 partial bivalent	H3K27me3 partial bivalent	H3K27me3 partial bivalent	0.256744	15	17	6	21	8	38	8	28	128
9	34370774	34372902	CpG:_223	unmodified	unmodified	unmodified	0.891545	25	8	11	13	15	4	14	4	23
17	6925401	6927527	CpG:_141	unmodified	unmodified	pseudo bivalent	0.125495	31	37	34	7	27	10	9	18	122
10	102975970	102978096	CpG:_152	H3K27me3-only	H3K27me3-only	H3K27me3 partial bivalent	0.057872	31	22	13	11	13	52	5	36	232
2	91669440	91671565	CpG:_266	low bivalent	H3K27me3 partial bivalent	H3K27me3 partial bivalent	0.00956938	4	3	12	5	6	5	1	18	74
11	30606005	30608128	CpG:_162	H3K27me3-only	H3K27me3-only	H3K27me3 partial bivalent	0.0258265	17	7	13	6	3	28	4	22	137
5	172197483	172199606	CpG:_194	H3K4me3-only	H3K4me3-only	H3K4me3-only	0.000704544	66	16	370	4	508	7	10	41	230
5	140810495	140812617	CpG:_155	H3K27me3 partial bivalent	H3K27me3 partial bivalent	H3K27me3 partial bivalent	0.297607	18	7	10	28	2	48	14	34	127
10	76584626	76586746	CpG:_160	H3K4me3-only	H3K4me3-only	H3K4me3-only	0	51	8	254	6	133	3	10	29	127
17	31618346	31620465	CpG:_202	H3K27me3-only	H3K27me3-only	H3K27me3 partial bivalent	0.0256232	11	6	7	13	4	25	12	16	120
11	133825338	133827457	CpG:_196	H3K4me3 partial bivalent	H3K4me3 partial bivalent	bivalent	0.00482628	22	8	149	8	33	8	4	80	349
10	35103125	35105243	CpG:_182	H3K27me3 partial bivalent	H3K27me3 partial bivalent	bivalent	0.0104318	12	16	21	12	3	27	4	38	274
17	1531111	1533229	CpG:_218	H3K4me3 partial bivalent	H3K4me3 partial bivalent	bivalent	0.00582084	34	17	185	7	44	11	4	67	354
14	103057927	103060044	CpG:_173	H3K4me3-only	H3K4me3-only	H3K4me3-only	0.000891266	54	14	296	6	126	3	3	36	210
3	55520227	55522344	CpG:_176	H3K27me3-only	H3K27me3 partial bivalent	H3K27me3 partial bivalent	0.0241001	13	12	9	10	6	29	6	22	122
7	45613387	45615504	CpG:_151	H3K27me3-only	H3K27me3-only	H3K27me3 partial bivalent	0.0621382	8	6	7	3	7	15	6	14	88
17	81163133	81165249	CpG:_222	unmodified	unmodified	unmodified	0.964287	0	0	0	0	0	0	0	0	0
8	145849886	145851998	CpG:_209	unmodified	unmodified	unmodified	0.952057	3	0	0	0	0	2	1	0	0
1	151253659	151255769	CpG:_153	H3K4me3-only	H3K4me3-only	H3K4me3-only	0.00598301	66	8	300	4	105	3	15	20	176
11	73018453	73020563	CpG:_222	bivalent	bivalent	bivalent	0.0189057	28	14	80	12	20	25	6	115	547
12	128751042	128753151	CpG:_184	H3K27me3-only	H3K27me3-only	H3K27me3 partial bivalent	0.0661376	7	0	2	13	4	27	8	15	51
10	115803359	115805468	CpG:_223	H3K27me3 partial bivalent	H3K27me3 partial bivalent	bivalent	0.0785948	23	14	24	16	6	18	11	56	295
19	46996328	46998437	CpG:_190	bivalent	bivalent	bivalent	0.124619	12	18	44	6	12	29	8	38	229
5	87969961	87972070	CpG:_165	H3K27me3 partial bivalent	H3K27me3 partial bivalent	bivalent	0.0531867	29	23	33	19	9	41	9	81	344
16	67693452	67695560	CpG:_172	H3K4me3-only	H3K4me3-only	H3K4me3-only	0.0214178	55	21	234	5	133	5	13	24	153
15	72522132	72524238	CpG:_156	H3K4me3-only	H3K4me3-only	H3K4me3-only	0.00161964	33	10	292	4	90	2	11	16	212
17	46100798	46102904	CpG:_150	H3K4me3-only	pseudo bivalent	pseudo bivalent	0.00817585	57	31	99	5	62	20	10	36	276
3	129033541	129035646	CpG:_165	H3K4me3-only	H3K4me3-only	H3K4me3 partial bivalent	0.00630621	34	13	268	7	75	5	14	37	226
8	56013657	56015761	CpG:_172	H3K27me3-only	H3K27me3-only	H3K27me3 partial bivalent	0.0477148	10	3	4	18	2	32	6	21	53
17	8024759	8026862	CpG:_172	bivalent	bivalent	bivalent	0.00368979	31	41	122	8	14	32	7	110	606
1	240254960	240257063	CpG:_194	H3K27me3 partial bivalent	H3K27me3 partial bivalent	H3K27me3 partial bivalent	0.0410157	9	9	3	13	2	38	4	24	83
4	113435899	113438002	CpG:_170	bivalent	bivalent	bivalent	0.00927989	41	24	91	18	15	36	16	156	756
13	22243260	22245362	CpG:_168	H3K4me3 partial bivalent	H3K4me3 partial bivalent	bivalent	0.00534934	43	17	177	9	20	14	7	83	378
18	20714969	20717071	CpG:_215	bivalent	bivalent	bivalent	0.0697526	17	13	75	12	11	34	4	121	538
17	18086259	18088360	CpG:_215	H3K4me3-only	H3K4me3-only	H3K4me3-only	0.000919589	67	8	323	4	176	3	12	32	176
5	83429	85530	CpG:_167	unmodified	unmodified	unmodified	0.809525	1	0	0	1	0	0	0	0	0
3	37901939	37904039	CpG:_159	H3K4me3 partial bivalent	bivalent	bivalent	0.0267684	19	10	79	4	10	11	8	60	352
7	72847934	72850032	CpG:_206	H3K27me3-only	H3K27me3-only	pseudo bivalent	0.604753	19	14	30	16	8	16	3	17	92
13	28494002	28496099	CpG:_152	bivalent	bivalent	bivalent	0.0381495	12	26	30	13	6	36	8	66	375
17	17398249	17400346	CpG:_210	H3K4me3 partial bivalent	H3K4me3 partial bivalent	bivalent	0.0284884	31	19	88	5	23	11	8	70	337
16	58059381	58061477	CpG:_210	bivalent	bivalent	bivalent	0.0469302	20	8	101	5	22	15	7	55	300
17	80055180	80057276	CpG:_251	H3K4me3-only	H3K4me3-only	H3K4me3-only	0.00465917	42	14	205	2	98	4	12	24	155
1	27675920	27678016	CpG:_162	unmodified	unmodified	unmodified	0.733509	21	8	13	3	14	4	49	6	13
10	131756691	131758787	CpG:_181	H3K27me3 partial bivalent	H3K27me3 partial bivalent	H3K27me3 partial bivalent	0.0938348	23	11	11	16	3	38	9	38	187
18	74533810	74535905	CpG:_165	H3K4me3-only	H3K4me3-only	H3K4me3-only	0.104608	22	17	171	3	89	5	7	16	78
2	54950395	54952488	CpG:_180	bivalent	bivalent	bivalent	0.0177468	41	20	166	7	35	25	20	85	423
21	32929928	32932017	CpG:_249	bivalent	bivalent	bivalent	0.0110557	38	9	151	8	28	18	8	57	337
22	48970858	48972947	CpG:_201	H3K27me3-only	H3K27me3-only	H3K27me3-only	0.0391233	5	4	2	5	4	12	0	10	48
11	69517841	69519929	CpG:_180	H3K27me3-only	H3K27me3 partial bivalent	H3K27me3 partial bivalent	0.0303024	10	11	2	10	4	23	4	22	107
2	30453567	30455655	CpG:_198	H3K4me3-only	H3K4me3-only	H3K4me3-only	0.0050897	55	7	371	5	136	8	11	41	240
15	41803444	41805531	CpG:_179	bivalent	bivalent	bivalent	0.0602351	19	30	72	11	16	26	9	62	428
17	62501480	62503566	CpG:_188	H3K4me3-only	H3K4me3 partial bivalent	H3K4me3 partial bivalent	0.00157234	49	14	644	2	441	8	30	52	263
8	9762662	9764748	CpG:_170	H3K27me3 partial bivalent	H3K27me3 partial bivalent	bivalent	0.0232766	9	19	15	14	2	26	5	55	334
19	5690128	5692213	CpG:_158	H3K4me3-only	H3K4me3-only	H3K4me3-only	0.0977143	69	30	118	9	74	6	25	10	106
12	132633218	132635301	CpG:_181	unmodified	unmodified	unmodified	0.907802	3	0	0	0	0	0	5	2	0
10	125851152	125853233	CpG:_209	bivalent	bivalent	bivalent	0.0383955	12	7	43	8	7	25	5	41	198
3	126074784	126076865	CpG:_186	bivalent	bivalent	bivalent	0.0271346	17	15	78	11	19	33	2	98	400
13	20531549	20533630	CpG:_159	H3K4me3-only	H3K4me3-only	H3K4me3-only	0.000380228	56	3	341	9	168	2	15	31	163
7	139875412	139877493	CpG:_200	H3K4me3-only	H3K4me3-only	H3K4me3-only	0.000636708	49	9	235	5	140	4	12	30	126
8	126441472	126443552	CpG:_215	H3K4me3 partial bivalent	H3K4me3 partial bivalent	H3K4me3 partial bivalent	0.0018913	34	16	180	7	51	9	8	64	324
13	53774265	53776345	CpG:_217	H3K27me3-only	H3K27me3-only	H3K27me3-only	0.367041	14	9	2	11	4	30	2	10	48
19	3572546	3574626	CpG:_173	H3K4me3-only	H3K4me3-only	H3K4me3-only	0.185998	47	11	90	0	27	4	11	6	91
6	41604584	41606663	CpG:_168	H3K27me3 partial bivalent	H3K27me3 partial bivalent	H3K27me3 partial bivalent	0.178095	13	17	10	11	7	26	7	41	184
2	176993480	176995557	CpG:_186	H3K27me3 partial bivalent	bivalent	bivalent	0.0558804	15	29	28	16	4	33	4	51	303
3	159480947	159483023	CpG:_176	H3K27me3 partial bivalent	H3K27me3 partial bivalent	bivalent	0.0102469	18	16	27	11	9	34	4	43	292
19	1748168	1750243	CpG:_207	H3K27me3 partial bivalent	H3K27me3 partial bivalent	H3K27me3 partial bivalent	0.0293783	24	28	20	10	8	42	5	52	313
5	153857039	153859113	CpG:_145	H3K27me3-only	H3K27me3 partial bivalent	H3K27me3 partial bivalent	0.0734041	19	17	18	7	9	41	7	31	187
20	54578604	54580678	CpG:_173	H3K27me3-only	H3K27me3-only	H3K27me3-only	0.170287	10	4	3	17	0	22	2	14	23
19	55591906	55593980	CpG:_159	pseudo bivalent	pseudo bivalent	bivalent	0.0260574	37	24	69	12	18	23	14	39	268
10	118895964	118898037	CpG:_190	H3K27me3-only	H3K27me3-only	H3K27me3 partial bivalent	0.104576	16	4	5	10	3	39	5	19	110
19	34112280	34114353	CpG:_232	H3K27me3-only	H3K27me3 partial bivalent	H3K27me3 partial bivalent	0.0506292	10	8	3	14	4	12	3	19	73
11	71934248	71936321	CpG:_178	H3K4me3-only	H3K4me3-only	H3K4me3-only	0.0013268	41	5	243	4	92	3	9	26	166
6	160209942	160212015	CpG:_171	H3K4me3-only	H3K4me3-only	H3K4me3-only	0	58	10	343	7	123	7	14	26	199
2	236578081	236580153	CpG:_235	H3K27me3-only	H3K27me3-only	H3K27me3-only	0.0607077	13	5	12	4	4	21	2	4	63
15	22545219	22547291	CpG:_182	H3K27me3-only	H3K27me3-only	H3K27me3-only	0.807411	11	5	4	6	7	12	6	8	18
5	151150015	151152086	CpG:_180	H3K4me3-only	H3K4me3-only	H3K4me3-only	0.0297674	35	15	211	4	131	3	9	14	114
3	184079216	184081286	CpG:_160	H3K4me3-only	H3K4me3-only	H3K4me3-only	0.00231133	27	9	210	5	67	6	9	14	207
X	9982514	9984583	CpG:_170	H3K4me3 partial bivalent	H3K4me3 partial bivalent	bivalent	0.280566	17	6	80	5	30	8	6	30	120
5	178770725	178772794	CpG:_205	H3K27me3-only	H3K27me3 partial bivalent	H3K27me3 partial bivalent	0.0286819	12	8	10	12	4	19	9	21	142
20	60717599	60719667	CpG:_219	H3K4me3-only	H3K4me3-only	H3K4me3-only	0.00163525	22	11	192	1	118	2	8	19	102
1	6661777	6663844	CpG:_224	H3K4me3-only	H3K4me3-only	H3K4me3-only	0.00963905	36	7	283	4	168	4	14	25	156
17	21279507	21281574	CpG:_187	H3K27me3 partial bivalent	H3K27me3 partial bivalent	bivalent	0.0480253	9	11	13	5	8	27	4	30	169
6	170604412	170606479	CpG:_231	bivalent	bivalent	bivalent	0.0219615	25	27	45	14	14	39	4	89	568
7	149744403	149746469	CpG:_173	H3K27me3 partial bivalent	bivalent	bivalent	0.0326483	22	10	35	7	13	18	5	59	341
2	10182636	10184702	CpG:_183	H3K4me3-only	H3K4me3-only	H3K4me3-only	0.0794283	29	18	53	5	62	5	6	14	77
4	1164516	1166582	CpG:_189	bivalent	bivalent	bivalent	0.154223	25	27	46	11	20	38	7	67	448
18	60382305	60384371	CpG:_189	H3K4me3-only	H3K4me3 partial bivalent	H3K4me3 partial bivalent	0.00483512	39	5	199	6	75	7	8	52	192
6	7726096	7728161	CpG:_210	bivalent	bivalent	bivalent	0.00795268	13	21	39	10	10	33	6	80	389
13	28194184	28196249	CpG:_194	H3K4me3-only	H3K4me3-only	H3K4me3-only	0.00102522	53	12	351	5	173	3	17	38	217
18	74843361	74845426	CpG:_196	H3K4me3 partial bivalent	H3K4me3 partial bivalent	H3K4me3 partial bivalent	0.0970665	38	21	285	4	115	8	18	64	242
16	1840624	1842688	CpG:_152	unmodified	unmodified	unmodified	0.906651	10	6	4	4	7	4	24	0	5
2	96011133	96013197	CpG:_190	bivalent	bivalent	bivalent	0.0645013	9	11	35	14	1	22	6	63	330
2	155554006	155556069	CpG:_146	H3K27me3-only	H3K27me3-only	H3K27me3-only	0.0896133	23	4	2	16	4	35	7	25	48
9	139377111	139379174	CpG:_170	H3K4me3-only	H3K4me3-only	H3K4me3-only	0.087348	50	14	151	6	123	3	12	7	88
5	132148855	132150918	CpG:_230	H3K27me3 partial bivalent	H3K27me3 partial bivalent	bivalent	0.345204	27	13	39	17	9	28	12	75	346
5	179232533	179234595	CpG:_193	H3K4me3-only	H3K4me3-only	H3K4me3-only	0.0810285	23	14	191	2	76	3	14	19	179
9	89560585	89562647	CpG:_217	H3K4me3-only	H3K4me3 partial bivalent	bivalent	0.0103391	17	10	128	3	13	7	5	29	199
3	38495089	38497151	CpG:_181	H3K4me3 partial bivalent	H3K4me3 partial bivalent	bivalent	0.00406061	28	13	168	3	26	11	7	48	314
17	75953891	75955952	CpG:_206	H3K4me3-only	H3K4me3-only	H3K4me3-only	0.000678656	42	7	227	7	94	4	12	34	215
17	30813178	30815239	CpG:_159	H3K4me3-only	H3K4me3-only	H3K4me3-only	0.138065	28	12	140	3	39	7	15	19	128
22	50623165	50625226	CpG:_175	H3K4me3-only	H3K4me3-only	bivalent	0.149355	20	8	107	4	30	8	6	26	150
19	17836756	17838816	CpG:_165	unmodified	unmodified	unmodified	0.951163	16	10	2	3	11	3	48	3	7
16	33964363	33966423	CpG:_207	H3K27me3-only	H3K27me3-only	H3K27me3-only	0.666143	10	1	1	15	3	10	7	6	11
15	22891938	22893998	CpG:_184	bivalent	bivalent	bivalent	0.0100432	30	9	168	9	18	23	14	103	489
10	76993893	76995953	CpG:_186	H3K4me3-only	H3K4me3-only	H3K4me3-only	0.000455996	41	4	163	2	43	1	9	7	113
7	155601176	155603235	CpG:_154	H3K27me3-only	H3K27me3-only	H3K27me3 partial bivalent	0.0370197	9	10	1	6	4	32	5	15	84
7	8473140	8475199	CpG:_154	H3K27me3-only	H3K27me3 partial bivalent	H3K27me3 partial bivalent	0.0816888	13	11	4	22	3	34	4	24	118
4	995483	997541	CpG:_213	H3K27me3-only	H3K27me3 partial bivalent	H3K27me3 partial bivalent	0.11674	16	13	2	15	7	33	8	35	105
5	129239554	129241612	CpG:_207	bivalent	bivalent	bivalent	0.0203501	25	12	58	10	11	49	3	85	527
11	67980012	67982068	CpG:_204	H3K4me3 partial bivalent	H3K4me3 partial bivalent	H3K4me3 partial bivalent	0.000857112	41	8	252	3	95	5	7	52	238
X	118108503	118110559	CpG:_168	H3K4me3-only	bivalent	bivalent	0.372672	23	9	98	6	55	12	5	33	170
1	211751122	211753177	CpG:_207	H3K4me3-only	H3K4me3-only	H3K4me3-only	0.00189549	44	5	240	1	54	1	12	38	185
11	66885276	66887330	CpG:_155	H3K4me3-only	H3K4me3-only	H3K4me3-only	0.00388627	42	15	229	2	145	4	6	29	138
X	40943674	40945728	CpG:_186	H3K4me3-only	H3K4me3-only	H3K4me3 partial bivalent	0.00045783	51	7	337	2	262	2	17	61	217
17	43044370	43046424	CpG:_163	bivalent	bivalent	bivalent	0.0542823	27	30	59	12	9	39	1	103	528
5	134363093	134365146	CpG:_174	H3K27me3-only	H3K27me3-only	H3K27me3 partial bivalent	0.106352	17	8	1	14	5	27	9	20	81
19	1205369	1207422	CpG:_192	H3K4me3-only	H3K4me3-only	H3K4me3-only	0.00289027	34	12	152	4	61	6	9	23	135
17	80008515	80010567	CpG:_184	H3K4me3-only	H3K4me3-only	H3K4me3-only	0.18757	26	15	139	4	39	0	10	19	147
7	132260475	132262527	CpG:_167	bivalent	bivalent	bivalent	0.0291624	12	10	37	8	4	24	3	50	256
1	6844314	6846366	CpG:_191	H3K4me3-only	H3K4me3-only	H3K4me3-only	0.00349031	39	7	181	1	80	7	10	14	125
2	233251362	233253414	CpG:_184	H3K27me3-only	H3K27me3-only	H3K27me3-only	0.519054	12	4	2	10	7	22	2	10	57
15	60883299	60885350	CpG:_180	H3K4me3 partial bivalent	H3K4me3 partial bivalent	H3K4me3 partial bivalent	0.00220339	49	15	365	7	169	5	22	61	272
6	88875398	88877449	CpG:_209	H3K27me3 partial bivalent	bivalent	bivalent	0.021583	20	17	32	27	5	37	5	64	395
8	37654049	37656100	CpG:_175	bivalent	bivalent	bivalent	0.0379032	16	14	38	8	12	20	2	87	378
15	27016893	27018943	CpG:_194	H3K27me3-only	H3K27me3-only	H3K27me3 partial bivalent	0.0832985	15	8	5	19	1	18	3	23	73
19	19654768	19656818	CpG:_182	unmodified	unmodified	unmodified	0.915703	24	4	5	3	2	5	6	3	11
2	86946402	86948451	CpG:_212	H3K4me3-only	H3K4me3-only	H3K4me3-only	0.00150814	27	2	118	4	54	3	7	8	96
2	87302523	87304571	CpG:_201	H3K4me3-only	H3K4me3-only	H3K4me3-only	0	35	10	150	2	75	2	7	13	84
2	112895793	112897841	CpG:_138	bivalent	bivalent	bivalent	0.109768	6	5	35	8	13	8	2	37	198
16	30669108	30671155	CpG:_200	H3K4me3-only	H3K4me3-only	H3K4me3-only	0.00142737	93	6	296	6	213	3	12	22	105
22	17600564	17602611	CpG:_187	H3K27me3 partial bivalent	bivalent	bivalent	0.121046	15	20	31	14	10	22	1	46	282
19	49652213	49654260	CpG:_148	bivalent	bivalent	bivalent	0.0197301	34	46	71	13	8	41	10	114	652
4	120548204	120550250	CpG:_137	H3K4me3 partial bivalent	H3K4me3 partial bivalent	bivalent	0.00878453	52	15	160	8	36	17	9	66	397
11	110581840	110583883	CpG:_170	H3K27me3 partial bivalent	bivalent	bivalent	0.0122039	17	10	28	9	2	22	6	62	302
21	47392496	47394536	CpG:_152	bivalent	bivalent	bivalent	0.0346893	38	30	77	10	30	30	7	73	495
20	42543098	42545137	CpG:_172	bivalent	bivalent	bivalent	0.0148687	22	23	97	10	28	23	10	85	417
21	47421845	47423883	CpG:_160	unmodified	unmodified	unmodified	0.892234	18	4	5	7	6	6	2	7	4
2	235404503	235406541	CpG:_184	H3K4me3 partial bivalent	H3K4me3 partial bivalent	H3K4me3 partial bivalent	0.0866182	35	11	351	3	154	2	26	54	200
7	100201615	100203652	CpG:_140	H3K4me3-only	H3K4me3-only	H3K4me3-only	0.0508827	40	25	100	2	28	9	3	34	208
9	44118138	44120175	CpG:_143	unmodified	unmodified	H3K27me3-only	0.195183	11	4	11	9	2	6	2	20	51
11	62368455	62370491	CpG:_215	H3K4me3-only	H3K4me3-only	H3K4me3-only	0.108953	38	11	229	3	96	2	16	26	127
7	153748408	153750444	CpG:_165	H3K27me3-only	H3K27me3-only	H3K27me3-only	0.0641662	7	0	1	4	2	8	2	9	21
19	1103723	1105758	CpG:_229	H3K4me3-only	H3K4me3-only	H3K4me3-only	0.0961699	41	11	164	5	86	1	17	12	109
5	7394987	7397022	CpG:_154	H3K27me3-only	H3K27me3 partial bivalent	H3K27me3 partial bivalent	0.079999	4	7	7	11	7	19	1	14	58
6	166720240	166722275	CpG:_168	bivalent	bivalent	bivalent	0.102686	20	20	46	12	5	33	4	83	422
21	46292710	46294744	CpG:_204	H3K4me3-only	H3K4me3-only	H3K4me3-only	0.00468517	37	9	227	3	57	6	13	18	165
7	116164704	116166735	CpG:_148	bivalent	bivalent	bivalent	0.00910694	33	26	96	25	16	36	8	159	750
10	22540708	22542739	CpG:_184	H3K4me3 partial bivalent	bivalent	bivalent	0.0271519	33	15	226	1	157	14	8	46	274
4	102267593	102269621	CpG:_155	H3K4me3-only	H3K4me3-only	H3K4me3 partial bivalent	0.00223328	49	11	371	9	107	6	12	44	236
1	211432106	211434134	CpG:_147	H3K4me3-only	H3K4me3-only	H3K4me3-only	0.00204513	45	6	342	9	84	5	10	34	208
2	115918738	115920765	CpG:_203	H3K27me3-only	H3K27me3-only	H3K27me3-only	0.0574675	18	7	6	17	5	21	2	25	71
14	99946162	99948188	CpG:_198	H3K4me3-only	H3K4me3-only	H3K4me3-only	0.00208531	49	8	210	5	88	5	9	27	168
22	20790639	20792665	CpG:_145	bivalent	bivalent	bivalent	0.0596242	21	20	47	11	10	29	9	83	464
X	40005041	40007066	CpG:_167	H3K27me3-only	H3K27me3-only	pseudo bivalent	0.22833	34	13	43	4	9	17	4	23	127
1	48174495	48176519	CpG:_164	H3K27me3 partial bivalent	H3K27me3 partial bivalent	bivalent	0.0295125	16	18	19	13	8	33	2	37	244
17	72918996	72921019	CpG:_149	H3K27me3 partial bivalent	H3K27me3 partial bivalent	H3K27me3 partial bivalent	0.0526825	22	19	20	14	9	52	8	55	339
13	96742139	96744162	CpG:_154	H3K27me3-only	H3K27me3-only	H3K27me3-only	0.0275353	12	5	4	20	2	30	7	13	92
19	4791195	4793217	CpG:_181	H3K4me3-only	H3K4me3-only	H3K4me3-only	0.196816	47	14	109	2	92	1	19	4	56
5	9544693	9546715	CpG:_179	H3K27me3-only	pseudo bivalent	pseudo bivalent	0.0277259	23	10	38	12	7	31	6	21	154
9	35603969	35605991	CpG:_145	H3K4me3-only	H3K4me3-only	H3K4me3-only	0.00134706	51	14	137	4	70	2	5	11	114
17	42634830	42636851	CpG:_174	H3K27me3 partial bivalent	bivalent	bivalent	0.209283	14	8	30	13	9	25	6	54	259
14	105956176	105958197	CpG:_210	H3K4me3-only	H3K4me3-only	H3K4me3-only	0.00124856	50	13	135	3	159	4	2	4	80
4	13524063	13526083	CpG:_132	H3K27me3-only	H3K27me3-only	H3K27me3 partial bivalent	0.140435	20	7	7	21	5	34	6	27	113
3	47619113	47621131	CpG:_170	bivalent	bivalent	bivalent	0.0675007	20	31	112	7	8	17	3	80	397
1	17025924	17027942	CpG:_181	bivalent	bivalent	bivalent	0.0933048	43	47	75	30	24	79	13	168	768
16	743925	745943	CpG:_164	unmodified	H3K4me3-only	H3K4me3-only	0.0509713	46	15	65	3	17	4	9	13	126
7	223971	225989	CpG:_175	unmodified	unmodified	unmodified	0.91228	1	0	0	0	0	4	0	1	0
11	94276895	94278913	CpG:_201	H3K4me3-only	H3K4me3-only	H3K4me3-only	0.252237	32	21	108	6	88	5	9	35	117
20	57415136	57417153	CpG:_177	H3K27me3-only	H3K27me3-only	H3K27me3-only	0.523044	12	5	6	7	6	20	12	13	27
4	26321134	26323150	CpG:_156	H3K4me3-only	H3K4me3-only	H3K4me3-only	0.00192749	51	16	300	3	182	3	5	34	171
1	155098435	155100451	CpG:_152	bivalent	bivalent	bivalent	0.178572	34	24	84	10	17	21	6	45	353
1	62901652	62903667	CpG:_201	H3K4me3-only	H3K4me3-only	H3K4me3-only	0.000570251	46	11	262	6	131	5	13	18	137
12	49931624	49933637	CpG:_187	bivalent	bivalent	bivalent	0.0447833	42	19	105	4	26	19	6	74	410
19	7980971	7982983	CpG:_167	bivalent	bivalent	bivalent	0.0134291	31	33	64	12	19	30	3	95	466
5	177821853	177823865	CpG:_191	unmodified	unmodified	unmodified	0.923496	1	0	0	0	2	1	0	1	0
X	70981817	70983829	CpG:_137	unmodified	unmodified	unmodified	NA	0	0	0	0	0	0	0	0	0
X	70937446	70939458	CpG:_138	unmodified	unmodified	unmodified	NA	2	0	0	0	0	1	0	0	0
15	78110842	78112853	CpG:_210	H3K27me3-only	H3K27me3-only	H3K27me3 partial bivalent	0.0595363	8	9	4	7	5	18	2	14	105
19	540022	542033	CpG:_142	unmodified	unmodified	unmodified	0.906652	11	2	3	2	6	3	15	1	3
6	44213696	44215707	CpG:_143	H3K4me3-only	H3K4me3-only	H3K4me3-only	0.00780204	56	21	377	4	163	6	14	42	242
7	71800758	71802768	CpG:_178	H3K27me3-only	H3K27me3-only	H3K27me3-only	0.0396789	10	2	2	8	4	31	2	16	24
3	147126989	147128999	CpG:_180	H3K27me3 partial bivalent	H3K27me3 partial bivalent	H3K27me3 partial bivalent	0.109328	19	10	15	32	7	35	6	37	175
17	60214776	60216785	CpG:_175	H3K27me3 partial bivalent	H3K27me3 partial bivalent	H3K27me3 partial bivalent	0.398861	17	12	16	12	4	18	4	37	206
8	101733214	101735222	CpG:_199	H3K4me3-only	H3K4me3-only	H3K4me3-only	0.000515198	62	7	414	6	170	6	21	51	224
19	2289896	2291904	CpG:_227	bivalent	bivalent	bivalent	0.301069	27	17	109	4	38	16	15	41	254
9	138985838	138987846	CpG:_174	H3K4me3-only	H3K4me3-only	H3K4me3 partial bivalent	0.111429	25	12	85	3	20	6	5	28	127
19	14182736	14184744	CpG:_164	H3K4me3 partial bivalent	bivalent	bivalent	0.00570814	24	26	90	4	26	13	10	40	225
19	46404538	46406545	CpG:_185	H3K4me3-only	H3K4me3-only	H3K4me3-only	0.0922632	33	17	139	3	45	2	3	25	160
17	78009077	78011084	CpG:_162	H3K4me3 partial bivalent	H3K4me3 partial bivalent	bivalent	0.0119812	28	22	158	10	98	12	8	80	364
2	45164562	45166567	CpG:_142	H3K27me3-only	H3K27me3 partial bivalent	H3K27me3 partial bivalent	0.0753761	17	7	12	14	1	24	6	27	164
X	3732574	3734579	CpG:_160	H3K4me3-only	H3K4me3-only	H3K4me3-only	0.00314238	40	14	193	2	85	2	6	13	143
1	116380360	116382364	CpG:_209	H3K27me3-only	H3K27me3 partial bivalent	H3K27me3 partial bivalent	0.0290853	17	14	13	8	7	44	4	29	173
10	30024073	30026077	CpG:_222	H3K4me3 partial bivalent	H3K4me3 partial bivalent	bivalent	0.00256328	21	18	160	6	38	10	9	44	292
14	74706189	74708192	CpG:_196	H3K27me3 partial bivalent	H3K27me3 partial bivalent	bivalent	0.0528222	17	21	24	7	7	41	8	54	328
1	179711948	179713951	CpG:_199	H3K27me3 partial bivalent	H3K27me3 partial bivalent	bivalent	0.0855973	18	15	27	7	6	33	4	48	247
22	38476837	38478839	CpG:_178	H3K27me3 partial bivalent	H3K27me3 partial bivalent	H3K27me3 partial bivalent	0.110958	15	18	16	5	7	30	7	47	186
14	105398077	105400079	CpG:_178	unmodified	H3K4me3-only	pseudo bivalent	0.672719	19	7	32	6	9	9	3	20	87
14	38063664	38065665	CpG:_143	H3K27me3 partial bivalent	H3K27me3 partial bivalent	bivalent	0.0324062	18	10	21	14	9	29	12	54	255
20	59826978	59828978	CpG:_230	H3K27me3-only	H3K27me3 partial bivalent	H3K27me3 partial bivalent	0.0225516	7	7	5	7	2	17	1	18	88
6	1619094	1621094	CpG:_183	H3K27me3 partial bivalent	H3K27me3 partial bivalent	H3K27me3 partial bivalent	0.273581	10	15	7	12	4	29	4	28	108
11	2905024	2907024	CpG:_191	H3K4me3 partial bivalent	H3K4me3 partial bivalent	H3K4me3 partial bivalent	0.046309	23	16	107	5	22	8	2	53	324
22	46366727	46368726	CpG:_188	H3K27me3-only	H3K27me3-only	H3K27me3 partial bivalent	0.0742799	13	3	2	8	2	27	4	19	65
1	226249458	226251457	CpG:_170	H3K4me3-only	H3K4me3-only	H3K4me3-only	0.00189262	46	10	411	2	202	5	13	23	208
5	126112230	126114229	CpG:_213	H3K4me3-only	H3K4me3-only	H3K4me3-only	0	65	6	341	6	196	7	9	22	155
2	74725040	74727038	CpG:_161	bivalent	bivalent	bivalent	0.0527268	23	21	57	11	16	33	2	73	417
10	104677316	104679312	CpG:_189	H3K4me3-only	H3K4me3-only	H3K4me3-only	0.0386273	60	19	294	2	74	6	8	45	194
19	16770637	16772632	CpG:_144	H3K4me3-only	H3K4me3-only	H3K4me3 partial bivalent	0.00517084	52	7	228	3	47	4	6	50	253
19	651198	653193	CpG:_141	unmodified	unmodified	unmodified	0.911479	25	3	5	2	11	4	62	0	7
8	11565218	11567212	CpG:_187	H3K27me3 partial bivalent	H3K27me3 partial bivalent	H3K27me3 partial bivalent	0.0626774	15	16	7	18	7	39	10	33	139
12	125670118	125672112	CpG:_161	H3K27me3-only	H3K27me3 partial bivalent	H3K27me3 partial bivalent	0.0317539	12	7	10	7	5	13	3	22	107
X	3263354	3265347	CpG:_146	H3K27me3-only	H3K27me3-only	H3K27me3-only	0.0964293	9	1	1	12	3	33	2	17	26
17	48942950	48944943	CpG:_197	H3K4me3-only	H3K4me3-only	H3K4me3-only	0	52	13	319	2	160	5	11	36	161
18	56934834	56936827	CpG:_147	H3K27me3 partial bivalent	H3K27me3 partial bivalent	H3K27me3 partial bivalent	0.068853	13	16	13	25	7	39	12	31	205
1	226924561	226926553	CpG:_185	H3K4me3 partial bivalent	H3K4me3 partial bivalent	H3K4me3 partial bivalent	0.00130334	34	6	370	8	81	4	41	78	304
7	19156051	19158042	CpG:_152	H3K27me3 partial bivalent	H3K27me3 partial bivalent	H3K27me3 partial bivalent	0.0279416	9	6	7	11	6	36	8	25	123
5	107716310	107718301	CpG:_214	H3K4me3-only	H3K4me3-only	H3K4me3 partial bivalent	0.00118859	49	5	374	10	238	8	5	54	210
X	63424199	63426190	CpG:_128	H3K4me3-only	H3K4me3-only	H3K4me3-only	0.390693	28	10	85	8	33	6	9	19	98
5	71402878	71404868	CpG:_165	H3K27me3 partial bivalent	H3K27me3 partial bivalent	H3K27me3 partial bivalent	0.0234558	16	10	9	12	5	30	3	40	140
17	66286542	66288532	CpG:_173	H3K4me3-only	H3K4me3-only	H3K4me3-only	0	53	18	252	4	130	5	12	9	145
9	841375	843364	CpG:_153	H3K27me3-only	H3K27me3-only	H3K27me3-only	0.0973885	11	4	4	9	3	27	7	10	63
11	47207189	47209176	CpG:_156	H3K4me3 partial bivalent	H3K4me3 partial bivalent	bivalent	0.0287422	29	22	73	10	20	11	4	64	361
11	70962174	70964161	CpG:_183	H3K27me3-only	H3K27me3-only	H3K27me3-only	0.0357833	19	10	11	12	3	27	2	19	71
14	33402095	33404079	CpG:_145	H3K27me3-only	H3K27me3 partial bivalent	H3K27me3 partial bivalent	0.0193617	15	12	11	17	5	27	5	28	107
7	158936508	158938492	CpG:_181	bivalent	bivalent	bivalent	0.0247514	12	21	46	11	5	42	4	90	436
10	102586126	102588109	CpG:_173	bivalent	bivalent	bivalent	0.0302579	16	20	45	24	10	25	9	111	584
1	1167002	1168985	CpG:_240	H3K4me3-only	H3K4me3-only	H3K4me3-only	0.353276	25	15	101	2	61	1	8	12	83
11	64066758	64068741	CpG:_150	H3K27me3 partial bivalent	H3K27me3 partial bivalent	bivalent	0.0266495	35	46	44	15	17	47	6	74	468
10	94833273	94835256	CpG:_173	H3K27me3 partial bivalent	H3K27me3 partial bivalent	bivalent	0.0320324	19	31	23	7	7	23	5	40	305
11	72852177	72854160	CpG:_193	H3K4me3-only	H3K4me3-only	H3K4me3-only	0.000452284	45	18	305	4	117	7	8	37	206
7	4303080	4305062	CpG:_136	unmodified	unmodified	H3K27me3-only	0.591002	10	3	1	4	5	5	6	3	8
19	42757496	42759475	CpG:_161	H3K4me3-only	H3K4me3-only	H3K4me3-only	0	54	14	439	1	123	1	11	40	230
7	27212417	27214396	CpG:_183	bivalent	bivalent	bivalent	0.0519887	24	30	46	23	12	40	7	95	470
3	31573303	31575282	CpG:_223	H3K4me3-only	H3K4me3-only	H3K4me3 partial bivalent	0.000349895	41	11	426	5	170	0	17	38	218
1	6507208	6509186	CpG:_156	H3K27me3 partial bivalent	bivalent	bivalent	0.0212222	32	22	46	7	14	33	4	75	417
6	3750789	3752767	CpG:_225	bivalent	bivalent	bivalent	0.00779283	21	22	94	11	16	28	6	173	630
16	89555776	89557753	CpG:_205	H3K4me3-only	H3K4me3-only	H3K4me3-only	0	44	11	308	2	154	2	6	21	170
15	89920794	89922768	CpG:_155	H3K27me3-only	H3K27me3 partial bivalent	bivalent	0.1562	27	12	35	15	16	26	8	36	187
10	134120448	134122422	CpG:_199	H3K4me3 partial bivalent	H3K4me3 partial bivalent	H3K4me3 partial bivalent	0.04708	28	15	109	7	22	6	6	49	202
4	568514	570488	CpG:_184	H3K27me3-only	H3K27me3 partial bivalent	H3K27me3 partial bivalent	0.0860757	13	10	11	17	4	15	10	23	107
17	54910497	54912470	CpG:_211	H3K4me3-only	H3K4me3-only	H3K4me3-only	0.00356189	42	2	225	4	91	0	13	18	122
9	140195502	140197475	CpG:_186	unmodified	H3K4me3-only	pseudo bivalent	0.036944	20	9	35	3	13	8	2	13	146
9	32550560	32552532	CpG:_146	H3K4me3-only	H3K4me3-only	H3K4me3-only	0.000638557	69	9	315	2	132	3	12	19	193
18	13217074	13219044	CpG:_183	H3K4me3 partial bivalent	bivalent	bivalent	0.00338123	33	8	200	5	76	16	11	58	288
19	2163633	2165603	CpG:_184	H3K4me3-only	H3K4me3-only	H3K4me3-only	0.00190931	40	20	178	5	51	4	16	15	177
10	126431315	126433285	CpG:_191	H3K4me3-only	H3K4me3-only	H3K4me3-only	0.0630936	29	11	189	1	55	1	5	22	138
12	861443	863413	CpG:_206	H3K4me3-only	H3K4me3-only	H3K4me3-only	0.000723661	51	6	335	4	148	1	13	31	178
20	21501962	21503931	CpG:_214	H3K27me3-only	H3K27me3 partial bivalent	H3K27me3 partial bivalent	0.055064	22	15	15	11	4	34	2	31	204
5	1444679	1446648	CpG:_206	H3K27me3-only	H3K27me3-only	H3K27me3-only	0.0881269	17	10	6	11	5	21	7	17	88
16	28833905	28835873	CpG:_200	H3K4me3-only	H3K4me3-only	H3K4me3-only	0.000476202	61	6	379	1	209	2	13	37	181
6	128840159	128842126	CpG:_163	bivalent	bivalent	bivalent	0.011491	44	11	169	21	27	37	11	193	874
11	2949789	2951756	CpG:_200	bivalent	bivalent	bivalent	0.0325852	28	26	106	6	22	20	4	59	416
22	42665453	42667419	CpG:_176	H3K4me3-only	H3K4me3-only	H3K4me3 partial bivalent	0.169117	28	16	195	9	94	4	12	31	167
8	146126089	146128055	CpG:_169	H3K4me3-only	H3K4me3-only	H3K4me3-only	0.00178168	49	7	258	5	118	5	14	30	218
18	18821384	18823349	CpG:_195	H3K27me3-only	H3K27me3-only	H3K27me3 partial bivalent	0.0363911	13	7	11	5	5	27	3	18	161
4	134071663	134073628	CpG:_162	H3K27me3-only	H3K27me3-only	H3K27me3-only	0.0583771	16	8	5	17	3	26	8	18	47
11	112832525	112834490	CpG:_191	H3K27me3 partial bivalent	H3K27me3 partial bivalent	H3K27me3 partial bivalent	0.0303624	19	7	19	21	4	32	8	56	249
16	837377	839341	CpG:_197	H3K4me3-only	H3K4me3-only	H3K4me3-only	0.214713	27	9	114	1	33	1	11	14	79
1	231297813	231299777	CpG:_209	H3K27me3 partial bivalent	H3K27me3 partial bivalent	H3K27me3 partial bivalent	0.0921712	10	11	8	17	5	33	1	37	188
20	4228533	4230496	CpG:_182	H3K27me3-only	H3K27me3-only	H3K27me3-only	0.266859	9	5	4	16	4	15	3	5	36
7	55086142	55088105	CpG:_192	H3K27me3 partial bivalent	H3K27me3 partial bivalent	bivalent	0.0513511	14	14	17	9	8	38	4	34	170
11	130318235	130320198	CpG:_172	H3K27me3-only	H3K27me3 partial bivalent	H3K27me3 partial bivalent	0.065494	12	15	11	11	3	24	4	20	95
5	78531532	78533495	CpG:_192	H3K4me3 partial bivalent	H3K4me3 partial bivalent	H3K4me3 partial bivalent	0.00160559	53	14	324	4	172	8	19	71	335
5	180017100	180019062	CpG:_176	H3K27me3 partial bivalent	H3K27me3 partial bivalent	H3K27me3 partial bivalent	0.132791	12	11	11	13	10	23	8	27	96
2	133013778	133015740	CpG:_187	H3K27me3-only	H3K27me3-only	H3K27me3 partial bivalent	0.185256	13	4	5	9	4	26	4	23	64
17	7296505	7298466	CpG:_144	H3K4me3-only	H3K4me3-only	H3K4me3-only	0.173287	48	23	179	7	90	4	14	22	173
7	116962842	116964803	CpG:_148	H3K27me3-only	H3K27me3-only	H3K27me3-only	0.0361495	20	11	2	11	7	30	12	32	38
1	1981252	1983212	CpG:_195	H3K4me3-only	H3K4me3-only	H3K4me3-only	0.110622	37	13	149	3	37	6	13	38	137
17	7164286	7166245	CpG:_159	H3K27me3-only	pseudo bivalent	bivalent	0.0866127	28	23	48	11	19	24	9	32	265
12	52214180	52216138	CpG:_206	H3K4me3-only	H3K4me3-only	H3K4me3 partial bivalent	0.1762	24	12	116	3	48	6	3	28	163
9	94711118	94713075	CpG:_200	H3K27me3 partial bivalent	H3K27me3 partial bivalent	bivalent	0.0197209	7	16	15	13	3	24	6	21	195
16	68480865	68482822	CpG:_149	unmodified	unmodified	unmodified	0.0857363	34	26	33	6	10	10	7	12	87
14	95234613	95236569	CpG:_191	bivalent	bivalent	bivalent	0.0247083	10	11	31	15	0	24	5	52	262
13	28366550	28368505	CpG:_152	H3K27me3 partial bivalent	H3K27me3 partial bivalent	H3K27me3 partial bivalent	0.0890782	22	12	16	13	3	35	3	35	179
8	74206224	74208179	CpG:_204	H3K4me3-only	H3K4me3-only	H3K4me3-only	0.00397314	40	9	274	6	75	9	6	35	212
17	48070699	48072654	CpG:_153	bivalent	bivalent	bivalent	0.054426	25	22	72	20	13	48	3	93	456
6	7541519	7543472	CpG:_201	bivalent	bivalent	bivalent	0.014231	21	17	50	14	7	21	6	90	544
7	98245806	98247759	CpG:_233	H3K27me3-only	H3K27me3-only	H3K27me3 partial bivalent	0.0664928	13	10	7	6	3	20	8	20	92
21	40684371	40686324	CpG:_217	H3K4me3-only	H3K4me3-only	H3K4me3-only	0.00104043	47	4	248	3	112	2	12	29	165
6	111803557	111805509	CpG:_178	H3K4me3 partial bivalent	H3K4me3 partial bivalent	H3K4me3 partial bivalent	0.00100251	38	8	413	5	281	5	13	55	233
19	45655294	45657246	CpG:_208	H3K27me3-only	H3K27me3-only	bivalent	0.0596005	24	19	29	9	15	14	2	25	173
15	81071268	81073220	CpG:_157	H3K27me3-only	H3K27me3 partial bivalent	H3K27me3 partial bivalent	0.048685	17	7	10	12	4	17	5	27	134
8	12611610	12613562	CpG:_179	H3K4me3 partial bivalent	H3K4me3 partial bivalent	H3K4me3 partial bivalent	0.0012612	28	11	330	3	195	3	6	63	195
13	22247804	22249755	CpG:_172	bivalent	bivalent	bivalent	0.00461047	28	10	171	5	14	22	10	85	431
1	11750702	11752651	CpG:_169	H3K27me3 partial bivalent	H3K27me3 partial bivalent	bivalent	0.0543909	14	23	21	15	5	20	11	28	224
15	83951981	83953930	CpG:_188	H3K27me3-only	H3K27me3-only	bivalent	0.0439324	11	15	18	16	9	31	2	15	147
17	7141122	7143071	CpG:_140	H3K4me3-only	H3K4me3-only	H3K4me3-only	0	48	12	275	1	89	3	9	31	171
16	67681976	67683924	CpG:_128	unmodified	unmodified	unmodified	0.928519	18	6	7	7	13	1	64	3	8
5	164711	166658	CpG:_133	unmodified	unmodified	unmodified	0.951218	0	0	0	1	0	0	0	0	2
13	41634173	41636120	CpG:_161	H3K4me3-only	H3K4me3-only	H3K4me3 partial bivalent	0.00194908	52	10	416	3	131	2	21	47	246
10	367470	369416	CpG:_225	unmodified	unmodified	unmodified	0.726118	1	1	2	0	0	0	2	1	1
11	63529889	63531834	CpG:_171	unmodified	unmodified	unmodified	0.933894	18	6	2	3	10	4	8	7	5
20	13200671	13202616	CpG:_194	bivalent	bivalent	bivalent	0.00537605	29	18	142	6	45	19	4	56	285
12	112035613	112037558	CpG:_183	H3K4me3 partial bivalent	H3K4me3 partial bivalent	H3K4me3 partial bivalent	0.0018824	36	8	336	1	108	7	16	50	210
9	38067684	38069628	CpG:_195	bivalent	bivalent	bivalent	0.00675456	23	11	114	5	22	14	7	57	262
5	81045905	81047849	CpG:_159	H3K4me3-only	H3K4me3 partial bivalent	H3K4me3 partial bivalent	0.018556	47	12	305	5	110	6	10	58	233
3	18485113	18487056	CpG:_140	H3K4me3 partial bivalent	H3K4me3 partial bivalent	H3K4me3 partial bivalent	0.00415621	35	9	340	9	127	10	14	65	363
9	124360439	124362382	CpG:_183	H3K27me3-only	H3K27me3-only	H3K27me3-only	0.135069	10	3	1	13	1	24	3	22	48
20	60794180	60796121	CpG:_157	H3K27me3-only	H3K27me3 partial bivalent	H3K27me3 partial bivalent	0.0279161	14	18	15	5	3	14	6	25	147
2	66802891	66804831	CpG:_129	H3K27me3-only	H3K27me3-only	H3K27me3 partial bivalent	0.0221989	13	7	6	8	5	27	6	32	78
11	57226767	57228707	CpG:_159	H3K27me3 partial bivalent	bivalent	bivalent	0.0138071	24	20	39	12	14	38	11	85	493
1	41847265	41849204	CpG:_168	H3K27me3 partial bivalent	bivalent	bivalent	0.0552269	21	14	38	11	6	18	11	70	361
5	133449321	133451260	CpG:_157	H3K4me3-only	H3K4me3-only	H3K4me3-only	0.0317255	26	10	223	4	97	0	17	24	179
7	30174231	30176169	CpG:_162	H3K4me3 partial bivalent	H3K4me3 partial bivalent	H3K4me3 partial bivalent	0.0793174	29	9	191	6	63	6	6	55	222
11	13298797	13300735	CpG:_184	H3K4me3 partial bivalent	H3K4me3 partial bivalent	H3K4me3 partial bivalent	0.0179038	59	22	282	1	100	10	11	69	322
15	101458287	101460223	CpG:_147	bivalent	bivalent	bivalent	0.021196	10	9	32	7	1	17	3	51	287
1	19281949	19283883	CpG:_199	H3K4me3-only	H3K4me3-only	H3K4me3-only	0.00296024	34	11	186	4	80	7	5	29	183
X	107978211	107980145	CpG:_160	H3K27me3-only	H3K27me3-only	H3K27me3-only	0.388403	18	7	9	17	3	18	2	26	76
21	45875392	45877326	CpG:_131	H3K4me3-only	H3K4me3-only	H3K4me3-only	0.555987	32	6	81	5	20	5	8	23	124
20	17661522	17663456	CpG:_177	H3K4me3-only	H3K4me3-only	H3K4me3-only	0.0193643	32	4	157	4	44	7	7	24	113
6	166795369	166797301	CpG:_182	H3K4me3-only	H3K4me3-only	H3K4me3-only	0.000373543	50	10	265	3	85	4	13	40	220
X	2406771	2408703	CpG:_133	unmodified	unmodified	unmodified	0.951927	10	3	3	3	7	1	38	2	6
22	46545481	46547412	CpG:_191	H3K4me3-only	H3K4me3 partial bivalent	H3K4me3 partial bivalent	0.00250317	13	6	132	2	24	4	6	22	131
4	778662	780592	CpG:_172	H3K27me3 partial bivalent	H3K27me3 partial bivalent	H3K27me3 partial bivalent	0.223234	20	21	17	5	8	30	4	38	230
17	11143488	11145416	CpG:_189	H3K27me3-only	H3K27me3-only	H3K27me3-only	0.103497	14	1	2	14	4	13	3	6	18
17	8533005	8534933	CpG:_181	bivalent	bivalent	bivalent	0.00839116	37	9	154	7	23	27	5	117	497
8	494156	496083	CpG:_186	H3K27me3-only	H3K27me3-only	H3K27me3 partial bivalent	0.0823387	13	12	7	11	6	19	6	20	128
5	53813380	53815306	CpG:_193	H3K4me3-only	H3K4me3-only	H3K4me3-only	0.349105	46	18	175	1	46	6	7	36	188
7	70158761	70160687	CpG:_215	bivalent	bivalent	bivalent	0.00806169	16	9	87	8	28	24	4	66	236
4	9783036	9784960	CpG:_155	H3K27me3-only	H3K27me3-only	H3K27me3-only	0.555268	16	5	3	8	6	24	2	13	18
19	56361183	56363106	CpG:_197	unmodified	unmodified	unmodified	0.94862	5	1	1	5	1	2	0	3	0
7	191876	193799	CpG:_204	bivalent	bivalent	bivalent	0.0200419	11	7	34	5	5	16	2	62	310
4	7043809	7045732	CpG:_171	H3K4me3-only	H3K4me3-only	H3K4me3-only	0.0618799	30	12	156	2	61	2	7	20	121
11	19262474	19264397	CpG:_168	bivalent	bivalent	bivalent	0.162515	22	18	95	11	6	23	5	127	526
4	184826254	184828177	CpG:_197	H3K27me3 partial bivalent	H3K27me3 partial bivalent	bivalent	0.0247284	8	10	14	15	3	30	3	21	185
21	42878752	42880674	CpG:_152	H3K27me3-only	H3K27me3-only	H3K27me3 partial bivalent	0.0370562	15	8	3	11	6	15	5	21	74
2	219866132	219868054	CpG:_168	H3K27me3 partial bivalent	H3K27me3 partial bivalent	bivalent	0.0305876	26	33	31	11	5	47	3	55	399
9	112917	114839	CpG:_210	bivalent	bivalent	bivalent	0.0345597	20	28	43	11	8	26	3	66	463
8	93114057	93115979	CpG:_178	H3K27me3-only	H3K27me3 partial bivalent	H3K27me3 partial bivalent	0.0416231	16	12	9	11	6	25	5	24	104
5	135527057	135528978	CpG:_179	H3K27me3-only	H3K27me3-only	H3K27me3-only	0.113683	14	8	4	7	7	14	5	17	40
2	145273457	145275378	CpG:_148	bivalent	bivalent	bivalent	0.00378958	24	20	156	11	30	27	9	151	698
3	196728959	196730878	CpG:_185	H3K4me3-only	H3K4me3-only	H3K4me3-only	0.20898	35	12	86	2	56	9	10	8	80
19	811905	813824	CpG:_213	unmodified	unmodified	unmodified	0.942694	19	3	3	13	7	4	45	3	9
16	88599611	88601530	CpG:_167	H3K4me3-only	H3K4me3-only	H3K4me3-only	0.455908	13	9	37	2	30	2	5	10	29
8	42751213	42753132	CpG:_239	H3K4me3 partial bivalent	H3K4me3 partial bivalent	H3K4me3 partial bivalent	0.000598593	33	5	306	2	141	3	12	53	210
2	97481357	97483276	CpG:_228	H3K4me3-only	H3K4me3 partial bivalent	H3K4me3 partial bivalent	0.0382367	27	16	171	1	46	5	10	34	168
21	36041306	36043224	CpG:_204	bivalent	bivalent	bivalent	0.0598873	4	4	24	10	10	27	5	42	222
2	230578063	230579981	CpG:_164	bivalent	bivalent	bivalent	0.0346617	13	26	52	16	5	32	5	85	477
5	127418595	127420512	CpG:_221	H3K4me3-only	H3K4me3 partial bivalent	H3K4me3 partial bivalent	0.00037829	43	15	304	2	134	6	11	48	255
6	31795468	31797384	CpG:_166	H3K4me3-only	H3K4me3-only	H3K4me3-only	0	7	1	44	1	15	1	3	3	27
17	2239631	2241547	CpG:_187	H3K4me3-only	H3K4me3-only	H3K4me3-only	0.00462133	52	11	258	4	57	0	11	40	177
3	46923266	46925182	CpG:_153	bivalent	bivalent	bivalent	0.0393351	17	23	67	8	14	41	4	112	625
19	40971477	40973393	CpG:_151	H3K4me3-only	H3K4me3-only	H3K4me3 partial bivalent	0.0409439	40	24	72	7	23	4	9	36	222
18	56939625	56941540	CpG:_161	H3K27me3 partial bivalent	H3K27me3 partial bivalent	bivalent	0.0535047	11	15	19	12	2	37	3	47	230
22	23522551	23524465	CpG:_189	H3K4me3-only	H3K4me3-only	H3K4me3-only	0.0895088	17	5	136	3	54	4	15	18	146
2	242088416	242090330	CpG:_188	H3K4me3-only	H3K4me3-only	H3K4me3-only	0.000801402	51	9	266	3	78	2	8	32	174
3	50230431	50232344	CpG:_158	H3K27me3-only	H3K27me3-only	H3K27me3-only	0.188481	34	33	13	6	16	20	6	17	90
5	128795504	128797417	CpG:_167	H3K27me3-only	H3K27me3-only	H3K27me3 partial bivalent	0.0362932	13	6	7	9	1	31	5	27	82
16	31498651	31500564	CpG:_177	H3K4me3-only	H3K4me3-only	H3K4me3-only	0.260918	20	12	79	4	26	7	8	8	57
15	79102716	79104628	CpG:_164	bivalent	bivalent	bivalent	0.120523	19	9	63	12	10	23	10	90	476
3	126701373	126703284	CpG:_170	H3K4me3-only	H3K4me3-only	H3K4me3-only	0.0155164	25	11	71	2	47	4	6	21	119
2	99952489	99954400	CpG:_148	H3K4me3-only	H3K4me3-only	H3K4me3-only	0.00193368	58	10	268	2	90	3	7	14	157
12	132392636	132394546	CpG:_163	unmodified	unmodified	unmodified	0.938544	8	1	3	1	9	3	21	1	2
1	544739	546649	CpG:_171	unmodified	unmodified	unmodified	1	0	0	0	0	0	0	0	0	0
8	41753341	41755250	CpG:_171	H3K27me3 partial bivalent	H3K27me3 partial bivalent	bivalent	0.0386043	11	16	15	12	2	30	3	33	231
2	241374411	241376320	CpG:_190	bivalent	bivalent	bivalent	0.00938853	18	12	86	7	15	22	6	70	301
5	133339601	133341509	CpG:_185	H3K4me3-only	H3K4me3-only	H3K4me3-only	0.0495813	53	20	217	1	188	2	11	26	176
10	83633821	83635729	CpG:_178	H3K27me3 partial bivalent	H3K27me3 partial bivalent	H3K27me3 partial bivalent	0.029263	11	4	9	12	5	17	7	28	95
1	54203403	54205310	CpG:_214	H3K27me3 partial bivalent	bivalent	bivalent	0.024041	10	11	21	3	6	28	4	63	296
17	65373225	65375131	CpG:_180	H3K4me3-only	H3K4me3-only	H3K4me3-only	0.000856855	37	6	337	5	126	6	9	32	196
4	330163	332068	CpG:_156	H3K4me3-only	H3K4me3 partial bivalent	H3K4me3 partial bivalent	0.0397753	40	9	219	7	105	4	11	50	234
15	96864882	96866787	CpG:_145	H3K27me3-only	H3K27me3-only	H3K27me3-only	0.0690322	13	4	2	20	4	27	7	13	35
1	32228348	32230252	CpG:_141	bivalent	bivalent	bivalent	0.00436929	12	20	61	6	9	21	8	79	364
1	183440352	183442255	CpG:_142	H3K4me3-only	H3K4me3-only	H3K4me3-only	0.00107902	47	9	339	5	158	4	8	31	189
10	28821190	28823092	CpG:_173	H3K4me3-only	H3K4me3-only	H3K4me3-only	0.000407	60	10	365	9	209	5	12	37	190
X	153606335	153608237	CpG:_220	H3K4me3-only	H3K4me3-only	H3K4me3-only	0.362384	39	15	85	2	94	5	1	11	46
6	83073417	83075319	CpG:_175	bivalent	bivalent	bivalent	0.024714	24	17	66	16	9	30	7	93	532
6	110299366	110301267	CpG:_136	H3K27me3-only	H3K27me3-only	H3K27me3-only	0.254835	18	4	7	27	4	41	3	18	37
10	124220339	124222240	CpG:_197	bivalent	bivalent	bivalent	0.0191354	12	10	64	7	7	26	7	80	374
6	3456062	3457963	CpG:_181	bivalent	bivalent	bivalent	0.00876772	28	8	108	8	17	15	11	74	320
2	233497827	233499727	CpG:_179	bivalent	bivalent	bivalent	0.0675676	24	18	48	12	10	33	12	104	416
X	129243675	129245575	CpG:_172	H3K4me3-only	H3K4me3-only	H3K4me3-only	0.414062	23	13	101	3	54	5	6	14	97
4	54966164	54968063	CpG:_139	H3K27me3 partial bivalent	H3K27me3 partial bivalent	H3K27me3 partial bivalent	0.0457028	33	26	24	15	6	38	9	66	404
13	91999542	92001441	CpG:_218	H3K4me3 partial bivalent	H3K4me3 partial bivalent	H3K4me3 partial bivalent	0.00083091	29	5	187	7	91	4	11	41	171
8	145690606	145692505	CpG:_173	H3K4me3-only	H3K4me3-only	H3K4me3-only	0.00426569	35	7	145	3	30	2	3	11	100
1	1309141	1311039	CpG:_167	H3K4me3-only	H3K4me3-only	H3K4me3-only	0.341642	35	19	126	5	71	3	13	17	99
18	2654919	2656817	CpG:_195	H3K4me3-only	H3K4me3 partial bivalent	H3K4me3 partial bivalent	0.0020305	49	10	399	5	173	1	20	53	227
13	98085221	98087119	CpG:_139	H3K4me3-only	H3K4me3-only	H3K4me3-only	0.00167319	55	7	212	8	126	3	8	41	167
18	55019708	55021605	CpG:_143	H3K27me3-only	H3K27me3-only	H3K27me3 partial bivalent	0.103123	10	5	3	22	2	23	4	21	57
22	41487262	41489159	CpG:_162	H3K4me3-only	H3K4me3-only	H3K4me3-only	0.000472367	44	5	303	2	221	3	21	32	214
9	16870124	16872020	CpG:_141	H3K27me3-only	H3K27me3-only	H3K27me3-only	0.0167831	10	6	3	17	5	27	13	11	53
5	176881222	176883117	CpG:_188	H3K4me3-only	H3K4me3-only	H3K4me3-only	0.00398414	46	17	156	6	131	2	3	16	110
11	849088	850982	CpG:_155	bivalent	bivalent	bivalent	0.269478	12	14	30	6	11	25	8	52	259
20	21080930	21082824	CpG:_149	bivalent	bivalent	bivalent	0.0338326	16	25	69	15	9	38	5	75	450
3	134514086	134515980	CpG:_172	H3K27me3 partial bivalent	H3K27me3 partial bivalent	bivalent	0.0197624	21	14	28	8	6	24	1	41	221
6	130340557	130342450	CpG:_131	H3K4me3-only	H3K4me3-only	H3K4me3-only	0.000421492	38	9	280	5	62	3	9	26	168
15	62682503	62684396	CpG:_166	bivalent	bivalent	bivalent	0.00440749	19	11	124	7	14	15	6	86	333
6	160768415	160770308	CpG:_188	H3K27me3-only	H3K27me3-only	H3K27me3 partial bivalent	0.1443	14	8	7	12	5	17	10	21	125
13	99738332	99740225	CpG:_184	H3K4me3-only	H3K4me3-only	H3K4me3 partial bivalent	0.00134302	31	6	242	5	187	3	5	35	155
1	1011510	1013402	CpG:_122	unmodified	unmodified	unmodified	0.73427	0	0	0	0	1	2	0	1	2
13	112758599	112760491	CpG:_166	H3K27me3-only	H3K27me3-only	H3K27me3-only	0.112793	11	1	4	12	1	21	2	11	27
3	135914198	135916090	CpG:_195	H3K4me3-only	H3K4me3-only	H3K4me3-only	0.00314638	40	12	309	3	194	2	13	23	139
16	474923	476815	CpG:_188	H3K4me3-only	H3K4me3-only	H3K4me3 partial bivalent	0.00476827	19	10	135	6	67	2	6	26	190
7	158379329	158381221	CpG:_152	H3K27me3-only	H3K27me3 partial bivalent	bivalent	0.0824114	17	14	23	12	7	12	2	28	217
X	153569548	153571439	CpG:_200	unmodified	unmodified	unmodified	NA	1	0	0	0	0	0	1	0	3
X	153617403	153619294	CpG:_201	unmodified	unmodified	unmodified	NA	1	0	1	0	3	0	0	0	3
21	38079942	38081833	CpG:_153	H3K27me3-only	H3K27me3-only	H3K27me3 partial bivalent	0.0595263	16	11	6	12	5	28	6	22	96
10	102414426	102416315	CpG:_135	H3K27me3 partial bivalent	bivalent	bivalent	0.0291357	18	24	33	17	6	36	6	65	424
19	1274470	1276358	CpG:_206	H3K4me3-only	H3K4me3-only	H3K4me3-only	0.22937	55	29	84	5	81	4	40	7	48
5	134368579	134370466	CpG:_175	bivalent	bivalent	bivalent	0.0255185	8	16	33	14	2	27	1	66	362
4	55523410	55525297	CpG:_182	H3K27me3 partial bivalent	bivalent	bivalent	0.0228446	17	13	32	13	10	28	5	54	315
20	62257590	62259476	CpG:_160	H3K4me3-only	H3K4me3-only	H3K4me3-only	0.00459596	35	4	268	3	97	1	3	15	125
8	48649767	48651653	CpG:_213	bivalent	bivalent	bivalent	0.0118583	16	17	39	12	8	27	9	65	382
20	21376359	21378245	CpG:_213	H3K27me3 partial bivalent	H3K27me3 partial bivalent	bivalent	0.0615865	20	14	23	25	5	25	6	43	280
7	5594654	5596540	CpG:_133	H3K4me3-only	H3K4me3-only	H3K4me3-only	0.0657409	23	24	105	5	77	3	9	13	97
17	46702281	46704166	CpG:_168	bivalent	bivalent	bivalent	0.00574964	27	23	89	14	22	39	5	111	688
17	45771108	45772993	CpG:_158	H3K4me3 partial bivalent	H3K4me3 partial bivalent	H3K4me3 partial bivalent	0.0084597	30	18	135	6	43	7	2	49	227
7	97361133	97363018	CpG:_137	H3K27me3-only	H3K27me3-only	H3K27me3-only	0.0732539	21	7	7	9	6	30	8	18	90
8	1509851	1511735	CpG:_140	unmodified	unmodified	unmodified	0.925773	3	0	2	2	2	2	3	3	0
14	65878487	65880370	CpG:_197	H3K4me3-only	H3K4me3-only	H3K4me3 partial bivalent	0.00123317	30	7	326	4	101	2	22	30	190
9	14346266	14348149	CpG:_129	H3K27me3-only	H3K27me3-only	H3K27me3-only	0.0700637	16	7	5	19	7	28	1	19	37
10	25463757	25465639	CpG:_166	H3K27me3 partial bivalent	H3K27me3 partial bivalent	H3K27me3 partial bivalent	0.0919937	7	4	6	16	6	28	9	24	124
6	20402004	20403886	CpG:_156	H3K4me3-only	H3K4me3-only	H3K4me3-only	0.00179736	27	10	157	4	54	3	6	8	148
4	38664650	38666531	CpG:_165	H3K4me3-only	H3K4me3 partial bivalent	H3K4me3 partial bivalent	0.0315205	35	8	262	4	160	6	9	46	181
17	17584481	17586361	CpG:_200	H3K4me3-only	H3K4me3-only	H3K4me3-only	0.00233934	35	3	193	3	71	1	8	28	211
1	6479058	6480938	CpG:_180	bivalent	bivalent	bivalent	0.0312975	13	26	38	13	4	31	2	51	338
17	74135923	74137802	CpG:_152	unmodified	H3K27me3 partial bivalent	bivalent	0.158022	59	32	70	6	52	22	7	62	399
11	106888324	106890203	CpG:_134	H3K27me3-only	H3K27me3 partial bivalent	H3K27me3 partial bivalent	0.0531567	10	12	9	11	4	27	4	19	129
13	111566487	111568366	CpG:_206	H3K4me3-only	H3K4me3-only	H3K4me3 partial bivalent	0.0060762	41	10	307	4	100	10	19	41	204
19	360072	361949	CpG:_183	unmodified	unmodified	unmodified	0.943791	3	0	2	0	2	3	1	1	4
17	74732346	74734222	CpG:_219	H3K4me3-only	H3K4me3-only	H3K4me3-only	0.000622208	67	7	386	2	182	0	16	31	183
9	138391395	138393271	CpG:_189	H3K4me3-only	H3K4me3 partial bivalent	bivalent	0.0117074	25	10	175	2	36	9	10	36	198
6	41340668	41342543	CpG:_177	H3K27me3 partial bivalent	H3K27me3 partial bivalent	H3K27me3 partial bivalent	0.0649091	13	13	7	10	7	39	4	35	155
18	47719867	47721742	CpG:_170	H3K27me3 partial bivalent	H3K27me3 partial bivalent	bivalent	0.049821	22	20	31	13	6	24	5	55	216
2	85197446	85199321	CpG:_186	H3K4me3-only	H3K4me3-only	H3K4me3 partial bivalent	0.000389408	24	10	210	0	177	5	7	27	129
2	233215681	233217556	CpG:_174	H3K27me3 partial bivalent	H3K27me3 partial bivalent	H3K27me3 partial bivalent	0.217372	14	9	9	8	3	39	5	31	186
17	29995	31868	CpG:_212	H3K27me3 partial bivalent	H3K27me3 partial bivalent	H3K27me3 partial bivalent	0.0839244	13	8	10	6	10	30	5	30	186
4	3565312	3567185	CpG:_144	unmodified	unmodified	unmodified	0.939736	3	0	1	4	5	3	2	6	1
14	24044887	24046760	CpG:_189	H3K27me3 partial bivalent	H3K27me3 partial bivalent	H3K27me3 partial bivalent	0.306512	19	10	15	13	7	32	10	36	180
3	119812776	119814649	CpG:_166	H3K4me3-only	H3K4me3-only	H3K4me3-only	0.00122196	66	6	290	4	222	2	7	23	136
15	101419262	101421133	CpG:_189	H3K27me3 partial bivalent	H3K27me3 partial bivalent	bivalent	0.0563455	12	7	20	6	3	17	8	26	157
5	92919559	92921430	CpG:_141	bivalent	bivalent	bivalent	0.0192428	18	20	55	6	8	19	3	68	446
18	72919915	72921785	CpG:_141	H3K4me3 partial bivalent	H3K4me3 partial bivalent	H3K4me3 partial bivalent	0.000934283	29	13	254	9	67	8	10	70	306
10	180583	182452	CpG:_165	H3K4me3-only	H3K4me3-only	H3K4me3 partial bivalent	0.00111364	32	4	194	4	122	5	8	31	152
2	119602617	119604486	CpG:_128	H3K27me3 partial bivalent	H3K27me3 partial bivalent	H3K27me3 partial bivalent	0.104949	9	13	7	9	3	25	4	25	116
19	45970800	45972668	CpG:_140	H3K4me3-only	H3K4me3-only	H3K4me3-only	0.00169217	69	12	370	6	370	8	11	39	202
12	72665684	72667551	CpG:_175	H3K27me3-only	H3K27me3-only	H3K27me3 partial bivalent	0.0529112	9	3	5	9	8	29	3	26	65
2	176986425	176988291	CpG:_172	H3K27me3 partial bivalent	H3K27me3 partial bivalent	H3K27me3 partial bivalent	0.0662412	21	15	21	21	5	50	4	45	246
1	1821406	1823272	CpG:_187	H3K4me3-only	H3K4me3-only	H3K4me3-only	0.000455257	32	11	259	1	182	1	2	20	155
1	182359698	182361563	CpG:_169	bivalent	bivalent	bivalent	0.00940055	20	12	162	9	47	15	7	39	251
14	66974370	66976235	CpG:_170	H3K4me3 partial bivalent	H3K4me3 partial bivalent	H3K4me3 partial bivalent	0.0053604	37	11	232	6	45	7	12	63	285
3	160117013	160118878	CpG:_159	H3K4me3-only	H3K4me3-only	pseudo bivalent	0.000630517	57	16	321	3	105	18	10	46	273
14	32545277	32547141	CpG:_145	H3K4me3 partial bivalent	H3K4me3 partial bivalent	H3K4me3 partial bivalent	0.00282083	31	7	343	7	82	7	8	53	262
19	3611795	3613658	CpG:_168	unmodified	unmodified	unmodified	0.939848	21	3	1	9	3	2	32	3	5
2	107502354	107504216	CpG:_185	H3K27me3-only	H3K27me3-only	H3K27me3-only	0.0386683	7	7	5	11	1	24	0	21	35
9	138798463	138800325	CpG:_193	H3K4me3-only	H3K4me3-only	H3K4me3-only	0.0257826	25	8	125	6	37	2	2	22	89
2	36582398	36584260	CpG:_196	bivalent	bivalent	bivalent	0.0127468	26	14	94	9	16	22	4	57	363
16	1010336	1012198	CpG:_146	unmodified	unmodified	unmodified	0.956788	3	1	0	0	3	0	1	1	1
8	103875223	103877084	CpG:_181	H3K4me3-only	H3K4me3 partial bivalent	H3K4me3 partial bivalent	0.0021957	37	6	344	2	141	6	12	43	204
11	129938937	129940798	CpG:_178	H3K4me3-only	H3K4me3 partial bivalent	H3K4me3 partial bivalent	0.00181009	44	10	246	2	55	9	7	54	219
9	140134707	140136568	CpG:_155	H3K4me3-only	H3K4me3-only	H3K4me3-only	0.00241927	44	9	151	2	65	0	12	10	89
1	2212021	2213881	CpG:_179	unmodified	unmodified	unmodified	0.966669	3	1	1	0	0	0	2	0	0
14	90863044	90864903	CpG:_172	H3K4me3-only	H3K4me3-only	H3K4me3 partial bivalent	0.00139853	36	4	345	1	136	8	10	33	176
17	37761692	37763551	CpG:_180	H3K27me3 partial bivalent	H3K27me3 partial bivalent	H3K27me3 partial bivalent	0.0416127	21	35	17	14	4	25	7	39	281
1	228134423	228136282	CpG:_169	bivalent	bivalent	bivalent	0.0147183	13	10	52	7	3	25	3	61	336
8	97505748	97507607	CpG:_165	H3K27me3 partial bivalent	H3K27me3 partial bivalent	bivalent	0.0213082	23	16	25	4	3	26	6	38	223
10	133109194	133111052	CpG:_183	H3K27me3-only	H3K27me3-only	H3K27me3 partial bivalent	0.0583166	11	6	6	10	6	18	6	15	108
1	110880943	110882800	CpG:_148	H3K4me3-only	H3K4me3-only	H3K4me3-only	0.000842793	56	7	261	1	151	5	11	18	115
X	38662907	38664764	CpG:_150	H3K4me3-only	pseudo bivalent	pseudo bivalent	0.332657	23	2	149	3	50	12	10	20	98
1	65613042	65614898	CpG:_171	bivalent	bivalent	bivalent	0.00619095	15	14	82	9	8	29	5	98	457
14	89882422	89884278	CpG:_159	H3K4me3-only	H3K4me3-only	H3K4me3 partial bivalent	0	25	5	196	5	62	2	13	29	171
6	78172232	78174088	CpG:_131	H3K27me3-only	H3K27me3 partial bivalent	H3K27me3 partial bivalent	0.0792566	13	6	6	19	3	34	4	32	95
6	107435455	107437310	CpG:_179	bivalent	bivalent	bivalent	0.000492854	25	6	130	12	16	16	3	55	301
11	35639630	35641485	CpG:_205	H3K27me3 partial bivalent	bivalent	bivalent	0.00853966	15	18	31	10	4	24	8	68	443
19	719099	720953	CpG:_169	H3K27me3-only	H3K27me3-only	H3K27me3-only	0.217013	8	7	5	10	7	29	3	8	45
4	174254684	174256538	CpG:_156	H3K4me3-only	H3K4me3-only	H3K4me3-only	0.00154727	53	4	361	3	86	10	12	31	223
9	73027331	73029184	CpG:_145	H3K4me3-only	H3K4me3-only	H3K4me3-only	0.00203156	52	17	311	3	239	5	11	49	202
2	45155196	45157049	CpG:_177	H3K27me3-only	H3K27me3-only	H3K27me3-only	0.0821722	14	8	7	11	3	33	10	12	66
14	100771821	100773673	CpG:_204	bivalent	bivalent	bivalent	0.0616787	13	10	111	5	25	15	5	78	372
10	25011964	25013816	CpG:_141	H3K4me3-only	H3K4me3-only	H3K4me3-only	0.000538578	36	9	169	3	38	8	6	30	186
9	130547265	130549117	CpG:_125	H3K4me3-only	H3K4me3-only	H3K4me3-only	0.000529101	42	13	225	8	133	4	5	15	138
14	103799810	103801661	CpG:_212	H3K4me3-only	H3K4me3-only	H3K4me3-only	0.00212533	52	4	356	4	247	2	15	30	191
19	50093658	50095507	CpG:_129	H3K4me3-only	H3K4me3-only	H3K4me3-only	0.000657829	51	12	244	4	57	4	14	21	164
11	64072065	64073914	CpG:_150	H3K4me3-only	H3K4me3-only	H3K4me3-only	0.000828376	45	7	179	2	57	4	10	14	113
19	18979352	18981200	CpG:_191	H3K27me3-only	H3K27me3-only	H3K27me3-only	0.593881	17	15	4	8	9	12	17	14	27
X	46433055	46434902	CpG:_213	H3K4me3-only	H3K4me3-only	H3K4me3-only	0.3982	22	8	84	2	49	6	7	16	72
2	198649752	198651599	CpG:_166	bivalent	bivalent	bivalent	0.34899	35	9	62	13	15	17	15	50	270
19	47615254	47617101	CpG:_136	H3K4me3-only	H3K4me3-only	H3K4me3-only	0	66	8	358	5	333	6	17	28	156
4	78739708	78741555	CpG:_183	H3K4me3 partial bivalent	H3K4me3 partial bivalent	H3K4me3 partial bivalent	0.000567537	28	5	452	7	236	5	25	62	218
17	80655336	80657183	CpG:_176	H3K4me3-only	H3K4me3-only	H3K4me3-only	0.0292544	32	14	87	1	18	8	7	18	156
16	1831722	1833568	CpG:_197	H3K4me3-only	H3K4me3-only	H3K4me3-only	0.0050532	54	9	227	2	102	1	8	16	124
16	88310707	88312553	CpG:_115	unmodified	unmodified	H3K27me3-only	0.94602	10	0	1	1	1	6	1	2	1
11	734675	736521	CpG:_179	unmodified	unmodified	unmodified	0.90965	3	1	0	1	1	2	3	0	2
7	104653120	104654966	CpG:_133	H3K4me3-only	H3K4me3-only	H3K4me3-only	0.00133224	75	9	444	2	502	4	9	44	194
11	554714	556560	CpG:_182	H3K4me3-only	H3K4me3-only	H3K4me3-only	0.0452357	25	14	63	5	36	6	8	15	127
7	42276004	42277850	CpG:_154	bivalent	bivalent	bivalent	0.00654502	6	16	28	10	5	28	2	35	198
12	133308489	133310334	CpG:_121	unmodified	unmodified	unmodified	0.933741	15	1	1	4	4	2	42	4	1
8	107282032	107283876	CpG:_138	bivalent	bivalent	bivalent	0.00849891	28	8	92	7	27	22	4	47	234
11	74951648	74953491	CpG:_192	bivalent	bivalent	bivalent	0.0197028	24	10	81	5	17	21	9	65	240
17	8906237	8908080	CpG:_190	bivalent	bivalent	bivalent	0.0539346	20	12	39	16	7	37	2	50	286
15	92936678	92938521	CpG:_177	H3K27me3-only	H3K27me3-only	H3K27me3-only	0.0163244	8	11	0	7	2	19	2	10	57
7	33943666	33945509	CpG:_153	H3K27me3 partial bivalent	H3K27me3 partial bivalent	bivalent	0.0274781	10	14	18	17	5	24	8	40	230
17	61776891	61778733	CpG:_198	H3K4me3-only	H3K4me3-only	H3K4me3-only	0.00359411	32	21	208	2	175	3	4	13	125
16	22824617	22826459	CpG:_187	H3K27me3-only	H3K27me3-only	H3K27me3-only	0.0785385	5	1	3	6	3	25	5	15	43
13	98794399	98796241	CpG:_189	H3K27me3 partial bivalent	bivalent	bivalent	0.0169154	11	13	26	14	0	26	4	59	291
15	31683985	31685824	CpG:_143	H3K4me3-only	H3K4me3 partial bivalent	bivalent	0.138328	22	16	96	4	60	9	10	32	181
9	137028718	137030556	CpG:_150	H3K4me3-only	H3K4me3-only	H3K4me3-only	0.00680805	43	10	150	5	160	2	9	15	74
20	44685772	44687610	CpG:_141	H3K27me3-only	H3K27me3-only	pseudo bivalent	0.175608	11	23	14	13	4	16	6	10	117
2	263401	265238	CpG:_176	H3K4me3-only	H3K4me3-only	H3K4me3-only	0.133365	30	7	170	9	85	3	9	25	107
4	18022436	18024273	CpG:_162	H3K4me3 partial bivalent	H3K4me3 partial bivalent	H3K4me3 partial bivalent	0.000813466	53	9	305	7	61	6	7	176	509
13	44359859	44361696	CpG:_179	bivalent	bivalent	bivalent	0.0110724	16	18	47	21	5	24	8	85	436
16	53164001	53165838	CpG:_206	H3K4me3-only	H3K4me3-only	H3K4me3 partial bivalent	0.00283784	30	5	241	4	64	4	7	45	152
10	118500869	118502706	CpG:_206	bivalent	bivalent	bivalent	0.0481947	10	21	46	7	10	28	3	80	328
3	13034851	13036687	CpG:_158	H3K4me3 partial bivalent	H3K4me3 partial bivalent	H3K4me3 partial bivalent	0.0360804	21	15	123	3	43	7	5	52	249
17	2756102	2757938	CpG:_139	bivalent	bivalent	bivalent	0.0354512	17	15	78	8	15	20	3	103	437
19	48945801	48947636	CpG:_163	H3K27me3-only	pseudo bivalent	bivalent	0.126786	16	13	30	10	14	18	4	22	194
6	119669590	119671424	CpG:_177	H3K4me3 partial bivalent	H3K4me3 partial bivalent	H3K4me3 partial bivalent	0.001545	38	11	327	1	111	10	11	90	335
14	105714492	105716325	CpG:_158	H3K4me3-only	H3K4me3-only	H3K4me3-only	0.237147	25	8	57	5	41	3	3	5	54
18	74153240	74155073	CpG:_179	unmodified	unmodified	H3K27me3-only	0.947024	18	5	5	3	3	7	14	7	4
6	150284683	150286515	CpG:_196	bivalent	bivalent	bivalent	0.0132601	41	22	120	12	29	46	6	164	886
19	45681324	45683156	CpG:_157	H3K4me3-only	H3K4me3-only	H3K4me3-only	0.0209481	63	14	168	2	76	5	6	9	81
7	151216069	151217901	CpG:_188	H3K4me3-only	H3K4me3-only	H3K4me3-only	0.0125995	46	8	152	4	123	1	3	24	120
10	116852262	116854094	CpG:_153	bivalent	bivalent	bivalent	0.00911577	17	18	40	11	10	24	3	80	419
8	86726567	86728398	CpG:_127	unmodified	unmodified	unmodified	NA	0	0	0	0	0	0	0	0	0
1	85665819	85667650	CpG:_178	H3K4me3 partial bivalent	bivalent	bivalent	0.0428738	42	15	281	8	138	17	11	96	388
12	22486836	22488666	CpG:_163	H3K4me3 partial bivalent	H3K4me3 partial bivalent	H3K4me3 partial bivalent	0.00155425	42	11	312	8	106	11	9	54	267
15	63334234	63336063	CpG:_154	H3K27me3 partial bivalent	H3K27me3 partial bivalent	bivalent	0.0187755	19	14	23	10	5	38	7	66	328
10	119133804	119135632	CpG:_187	H3K4me3 partial bivalent	H3K4me3 partial bivalent	H3K4me3 partial bivalent	0.00406679	31	14	276	1	91	7	7	70	321
14	104313162	104314990	CpG:_197	H3K4me3 partial bivalent	H3K4me3 partial bivalent	H3K4me3 partial bivalent	0.0832485	19	10	129	2	43	5	5	37	146
11	66079093	66080920	CpG:_130	unmodified	unmodified	H3K4me3-only	0.102113	75	23	80	6	37	1	7	11	58
22	19742902	19744729	CpG:_131	H3K27me3 partial bivalent	H3K27me3 partial bivalent	bivalent	0.0484171	21	18	32	8	15	32	4	44	243
10	104153730	104155557	CpG:_146	H3K4me3-only	H3K4me3-only	H3K4me3-only	0	59	8	308	3	491	1	9	16	150
8	86814470	86816296	CpG:_130	unmodified	unmodified	unmodified	NA	0	0	0	0	0	0	0	0	0
2	149401672	149403498	CpG:_187	H3K4me3-only	H3K4me3-only	H3K4me3 partial bivalent	0.000782433	55	11	407	5	240	4	11	51	261
8	86838851	86840677	CpG:_130	unmodified	unmodified	unmodified	NA	0	0	0	0	0	0	0	0	0
8	86802277	86804103	CpG:_130	unmodified	unmodified	unmodified	NA	0	0	0	0	0	0	0	0	0
8	86787002	86788828	CpG:_130	unmodified	unmodified	unmodified	NA	0	0	0	0	0	0	0	0	0
8	86756441	86758267	CpG:_130	unmodified	unmodified	unmodified	NA	0	0	0	0	0	0	0	0	0
8	86748021	86749847	CpG:_130	unmodified	unmodified	unmodified	NA	0	0	0	0	0	0	0	0	0
8	86573422	86575248	CpG:_130	unmodified	unmodified	unmodified	NA	3	0	0	1	1	0	0	0	0
8	86566585	86568411	CpG:_129	unmodified	unmodified	unmodified	0.79999	1	1	0	0	0	0	0	0	0
5	73935726	73937551	CpG:_160	bivalent	bivalent	bivalent	0.00364029	27	12	107	12	12	15	4	57	316
6	167411598	167413422	CpG:_197	H3K4me3-only	H3K4me3-only	H3K4me3 partial bivalent	0.00145208	38	13	270	3	63	8	7	41	202
12	49390618	49392441	CpG:_134	bivalent	bivalent	bivalent	0.0305759	31	32	79	17	21	29	5	92	504
6	21594614	21596437	CpG:_193	bivalent	bivalent	bivalent	0.00857456	28	8	84	7	9	20	11	98	462
22	37956103	37957926	CpG:_167	bivalent	bivalent	bivalent	0.0850288	9	17	26	14	9	27	2	50	292
11	65553750	65555573	CpG:_204	H3K27me3 partial bivalent	H3K27me3 partial bivalent	bivalent	0.0431079	24	13	34	7	13	32	6	84	388
4	1137999	1139821	CpG:_131	unmodified	unmodified	unmodified	0.882506	5	0	4	3	0	1	3	3	3
10	42737287	42739108	CpG:_200	H3K27me3-only	H3K27me3-only	H3K27me3-only	0.478056	9	3	2	11	4	13	3	10	38
1	235490339	235492160	CpG:_166	H3K4me3-only	H3K4me3 partial bivalent	H3K4me3 partial bivalent	0.000850298	43	7	394	1	199	5	16	46	227
4	1857066	1858887	CpG:_203	H3K4me3-only	H3K4me3-only	H3K4me3 partial bivalent	0.0197084	30	14	187	2	51	1	7	35	127
5	75378975	75380796	CpG:_148	H3K27me3 partial bivalent	bivalent	bivalent	0.0120651	13	18	25	7	8	30	3	57	276
18	77253183	77255003	CpG:_197	unmodified	unmodified	unmodified	0.961014	9	3	2	4	5	3	21	8	4
8	86554677	86556497	CpG:_127	unmodified	unmodified	unmodified	0.90625	4	0	1	3	3	2	2	3	2
8	31496526	31498346	CpG:_143	H3K27me3-only	H3K27me3-only	H3K27me3-only	0.0638752	12	5	4	11	1	17	3	14	62
10	72972076	72973895	CpG:_162	H3K27me3 partial bivalent	bivalent	bivalent	0.0329244	9	14	20	6	5	18	5	32	145
16	1382917	1384735	CpG:_173	bivalent	bivalent	bivalent	0.0454822	18	26	36	8	14	23	7	37	247
17	75368689	75370506	CpG:_138	H3K4me3-only	H3K4me3-only	H3K4me3-only	0.00377423	28	18	271	6	81	2	14	17	199
2	193058996	193060812	CpG:_142	bivalent	bivalent	bivalent	0.0276186	24	23	54	13	9	48	9	113	697
8	134308329	134310145	CpG:_149	H3K4me3-only	H3K4me3-only	H3K4me3 partial bivalent	0.0149817	25	18	204	4	77	4	13	28	175
9	86594327	86596142	CpG:_177	H3K4me3-only	H3K4me3-only	H3K4me3-only	0.00111796	44	5	390	2	151	5	16	20	161
17	43472528	43474343	CpG:_141	unmodified	unmodified	unmodified	0.895109	14	1	1	5	7	4	32	3	3
5	56246536	56248351	CpG:_144	H3K4me3 partial bivalent	H3K4me3 partial bivalent	H3K4me3 partial bivalent	0.0014668	37	4	188	9	47	4	9	66	227
16	3207598	3209413	CpG:_140	H3K4me3-only	H3K4me3 partial bivalent	H3K4me3 partial bivalent	0.00760962	44	16	181	8	55	9	7	51	279
3	9437946	9439760	CpG:_170	H3K4me3-only	H3K4me3-only	H3K4me3-only	0.00162003	64	7	243	3	173	5	9	13	106
8	145730391	145732205	CpG:_134	unmodified	unmodified	unmodified	0.901975	13	7	3	3	2	3	5	3	2
16	31487153	31488967	CpG:_151	H3K4me3-only	H3K4me3-only	pseudo bivalent	0.230157	21	13	64	6	28	8	6	21	111
15	40615100	40616913	CpG:_175	H3K4me3-only	H3K4me3-only	H3K4me3-only	0.115808	21	10	69	5	27	5	7	19	108
3	126193684	126195495	CpG:_155	H3K4me3-only	H3K4me3-only	H3K4me3-only	0.0297832	28	12	132	3	89	6	9	17	107
2	171678547	171680358	CpG:_122	H3K27me3 partial bivalent	H3K27me3 partial bivalent	bivalent	0.057438	26	26	37	17	6	39	11	49	451
4	6200913	6202724	CpG:_180	H3K4me3 partial bivalent	H3K4me3 partial bivalent	bivalent	0.0193269	24	14	84	5	11	10	4	37	219
18	42258984	42260795	CpG:_155	bivalent	bivalent	bivalent	0.00065445	18	8	64	4	13	14	3	81	361
7	155946844	155948654	CpG:_141	unmodified	unmodified	unmodified	0.981481	1	1	0	4	1	0	1	0	0
2	74667594	74669403	CpG:_143	H3K27me3 partial bivalent	H3K27me3 partial bivalent	bivalent	0.312219	21	16	27	17	12	34	3	56	216
2	153573744	153575553	CpG:_170	H3K4me3-only	H3K4me3-only	H3K4me3-only	0	55	8	355	3	167	4	7	32	151
6	19837505	19839314	CpG:_196	H3K27me3-only	H3K27me3-only	H3K27me3-only	0.0823811	15	6	3	8	3	30	12	15	56
14	104094552	104096361	CpG:_144	H3K4me3-only	H3K4me3-only	H3K4me3-only	0.0746268	35	14	223	2	136	5	12	28	149
1	53791688	53793496	CpG:_159	H3K4me3-only	H3K4me3-only	H3K4me3-only	0.000877919	34	9	183	6	35	4	8	29	138
20	61980565	61982373	CpG:_126	unmodified	unmodified	unmodified	0.922712	12	1	2	8	1	4	6	3	3
9	21994102	21995910	CpG:_176	H3K4me3 partial bivalent	H3K4me3 partial bivalent	H3K4me3 partial bivalent	0.00331242	31	10	257	3	61	8	20	74	335
5	139125903	139127711	CpG:_124	bivalent	bivalent	bivalent	0.0152282	34	23	94	9	23	18	7	82	494
17	36829693	36831500	CpG:_209	bivalent	bivalent	bivalent	0.0201631	24	15	92	6	9	24	2	95	481
6	127439266	127441072	CpG:_152	H3K27me3 partial bivalent	bivalent	bivalent	0.010771	8	20	21	17	4	35	2	53	253
17	40705177	40706983	CpG:_129	H3K4me3-only	H3K4me3-only	H3K4me3-only	0.462995	17	12	78	3	48	3	14	12	74
22	51111936	51113742	CpG:_142	bivalent	bivalent	bivalent	0.0132258	13	9	43	5	14	28	7	60	357
5	145718290	145720095	CpG:_138	H3K27me3-only	H3K27me3-only	H3K27me3-only	0.118389	14	2	4	8	6	36	5	13	44
1	1534332	1536136	CpG:_160	H3K4me3-only	pseudo bivalent	bivalent	0.195865	11	10	28	4	11	9	4	15	79
7	108095402	108097206	CpG:_177	H3K27me3 partial bivalent	H3K27me3 partial bivalent	bivalent	0.0100195	12	11	20	11	8	39	4	56	276
4	1872182	1873986	CpG:_164	H3K4me3-only	H3K4me3-only	H3K4me3-only	0.00114811	31	8	183	0	111	2	6	22	118
19	30934823	30936626	CpG:_131	H3K27me3-only	H3K27me3-only	H3K27me3-only	0.915024	10	1	1	7	2	10	6	8	6
20	35491002	35492805	CpG:_209	bivalent	bivalent	bivalent	0.0800538	16	6	38	9	9	18	4	54	293
9	140093883	140095686	CpG:_134	H3K4me3-only	H3K4me3-only	H3K4me3-only	0.0940854	29	8	106	2	29	9	6	19	88
21	33783915	33785717	CpG:_173	H3K4me3-only	H3K4me3-only	H3K4me3-only	0.0500617	28	6	147	4	89	5	12	21	147
18	11750954	11752756	CpG:_165	H3K27me3-only	H3K27me3-only	H3K27me3 partial bivalent	0.168257	12	12	3	6	5	15	6	21	78
3	122745184	122746986	CpG:_168	bivalent	bivalent	bivalent	0.011523	13	23	73	17	10	28	3	125	708
3	141594487	141596288	CpG:_153	H3K4me3-only	H3K4me3-only	H3K4me3-only	0.00146735	35	11	230	2	112	5	11	18	175
14	105371529	105373330	CpG:_140	unmodified	unmodified	unmodified	0.832484	2	3	3	1	2	4	2	4	4
20	62151046	62152847	CpG:_190	H3K4me3-only	H3K4me3-only	H3K4me3-only	0.0100231	37	10	197	1	92	8	6	31	188
18	43753304	43755104	CpG:_175	H3K4me3-only	H3K4me3 partial bivalent	bivalent	0.00152746	41	12	291	3	93	12	16	51	225
5	139780308	139782108	CpG:_152	H3K4me3-only	H3K4me3-only	H3K4me3-only	0.000376072	58	8	363	2	125	4	14	20	180
12	2903390	2905189	CpG:_180	H3K4me3-only	H3K4me3-only	H3K4me3-only	0.0186417	29	5	151	3	44	6	4	27	159
6	153450993	153452792	CpG:_152	H3K27me3 partial bivalent	bivalent	bivalent	0.016971	25	13	37	14	6	27	2	64	377
3	52567010	52568807	CpG:_151	bivalent	bivalent	bivalent	0.273469	11	16	56	6	15	19	4	42	220
10	88159614	88161411	CpG:_177	H3K4me3 partial bivalent	H3K4me3 partial bivalent	H3K4me3 partial bivalent	0.0012738	21	14	157	3	63	4	12	37	190
19	46518284	46520080	CpG:_154	H3K4me3 partial bivalent	H3K4me3 partial bivalent	H3K4me3 partial bivalent	0.064857	35	12	92	4	14	10	8	48	221
5	179049816	179051611	CpG:_169	H3K4me3-only	H3K4me3-only	H3K4me3-only	0.0495969	55	15	226	2	191	2	11	16	99
9	96338041	96339836	CpG:_149	H3K4me3-only	H3K4me3 partial bivalent	H3K4me3 partial bivalent	0.00862047	22	3	127	2	73	3	4	29	129
3	156391812	156393607	CpG:_191	H3K4me3-only	H3K4me3 partial bivalent	H3K4me3 partial bivalent	0.00097526	52	16	400	8	146	4	11	55	271
1	156674859	156676654	CpG:_129	H3K4me3-only	H3K4me3-only	pseudo bivalent	0.0148722	40	20	107	6	33	13	5	32	223
18	76732971	76734765	CpG:_180	H3K27me3 partial bivalent	H3K27me3 partial bivalent	H3K27me3 partial bivalent	0.0694914	13	10	12	7	3	29	3	26	158
11	134093697	134095491	CpG:_184	H3K4me3-only	H3K4me3-only	H3K4me3-only	0.00168956	46	10	219	5	70	3	6	21	147
12	104323018	104324811	CpG:_128	H3K4me3-only	H3K4me3-only	H3K4me3-only	0.00086	63	11	201	1	254	4	6	17	112
20	2672905	2674698	CpG:_178	bivalent	bivalent	bivalent	0.0461051	14	15	37	5	8	11	1	31	176
12	113908888	113910681	CpG:_137	H3K27me3-only	H3K27me3-only	H3K27me3-only	0.0599876	6	7	3	5	2	25	7	11	31
2	30142832	30144624	CpG:_147	H3K27me3 partial bivalent	H3K27me3 partial bivalent	bivalent	0.0469392	13	10	21	9	7	32	4	47	259
2	220361463	220363254	CpG:_141	H3K27me3 partial bivalent	bivalent	bivalent	0.0844807	27	7	47	15	9	25	5	84	335
18	44548965	44550756	CpG:_149	unmodified	unmodified	unmodified	NA	0	0	0	0	0	0	0	0	0
18	44543038	44544829	CpG:_149	unmodified	unmodified	unmodified	NA	2	0	0	0	0	0	1	0	0
22	37414320	37416111	CpG:_153	H3K4me3 partial bivalent	H3K4me3 partial bivalent	bivalent	0.32224	16	9	77	1	20	8	8	32	201
18	44554880	44556671	CpG:_148	unmodified	unmodified	unmodified	NA	2	0	1	1	0	1	1	1	0
9	37026223	37028014	CpG:_159	H3K27me3 partial bivalent	H3K27me3 partial bivalent	bivalent	0.0409945	20	32	30	12	10	43	7	44	334
17	80709053	80710843	CpG:_194	H3K4me3-only	H3K4me3-only	H3K4me3-only	0.0151501	27	12	161	6	31	2	10	17	128
10	88515427	88517217	CpG:_193	H3K4me3 partial bivalent	H3K4me3 partial bivalent	bivalent	0.0211233	36	10	234	5	51	13	4	66	329
1	225614722	225616512	CpG:_172	H3K4me3-only	H3K4me3-only	H3K4me3-only	0.00128913	38	10	270	4	77	4	16	28	188
11	67887978	67889768	CpG:_166	H3K4me3-only	H3K4me3 partial bivalent	H3K4me3 partial bivalent	0.0475056	16	11	63	6	36	6	5	27	143
10	73156165	73157954	CpG:_171	bivalent	bivalent	bivalent	0.0301981	17	14	38	10	7	22	4	60	362
16	29465354	29467143	CpG:_159	unmodified	unmodified	unmodified	NA	0	0	0	0	0	0	0	0	0
8	80523976	80525765	CpG:_127	H3K27me3 partial bivalent	H3K27me3 partial bivalent	H3K27me3 partial bivalent	0.0411807	14	21	13	13	7	39	6	42	226
16	30204696	30206485	CpG:_159	unmodified	unmodified	unmodified	NA	4	1	8	0	2	0	0	0	7
12	114845862	114847650	CpG:_119	H3K27me3-only	H3K27me3-only	H3K27me3 partial bivalent	0.0757487	16	7	5	10	6	25	5	30	93
8	58172077	58173863	CpG:_117	H3K27me3-only	H3K27me3-only	H3K27me3-only	0.912632	11	3	3	5	0	10	2	13	4
10	12390803	12392589	CpG:_170	H3K4me3-only	H3K4me3 partial bivalent	H3K4me3 partial bivalent	0.00290191	31	6	221	5	135	2	14	41	169
17	40573741	40575526	CpG:_156	bivalent	bivalent	bivalent	0.029988	28	21	52	14	11	35	8	66	401
20	2082285	2084070	CpG:_182	H3K4me3-only	H3K4me3-only	H3K4me3-only	0.00240353	44	2	302	5	276	2	12	22	146
17	7738150	7739935	CpG:_145	H3K4me3-only	H3K4me3-only	H3K4me3-only	0.00377991	58	17	268	8	376	4	10	31	218
X	6144121	6145906	CpG:_138	H3K27me3-only	H3K27me3-only	H3K27me3-only	0.0313596	17	2	3	7	3	26	3	14	60
1	223536843	223538628	CpG:_140	H3K4me3 partial bivalent	bivalent	bivalent	0.0218734	30	12	116	3	24	15	9	49	260
10	94448694	94450479	CpG:_191	bivalent	bivalent	bivalent	0.0172259	23	23	92	18	8	30	7	152	746
3	54155240	54157025	CpG:_189	H3K27me3-only	H3K27me3-only	H3K27me3 partial bivalent	0.04447	8	8	1	6	2	19	3	12	49
2	242575707	242577492	CpG:_210	H3K4me3-only	H3K4me3-only	H3K4me3-only	0.00089487	30	4	282	2	82	1	10	25	157
9	503937	505722	CpG:_207	H3K4me3 partial bivalent	H3K4me3 partial bivalent	H3K4me3 partial bivalent	0.018901	23	13	133	5	25	6	10	61	277
5	98263747	98265531	CpG:_177	H3K4me3-only	H3K4me3-only	H3K4me3-only	0.000750751	45	3	405	3	348	3	15	29	205
2	75060880	75062664	CpG:_179	H3K4me3-only	H3K4me3-only	H3K4me3-only	0.00440364	31	12	132	5	22	4	9	21	177
1	246137776	246139559	CpG:_132	unmodified	unmodified	unmodified	0.964909	0	0	0	0	0	0	0	0	0
X	40026593	40028376	CpG:_132	H3K27me3-only	pseudo bivalent	pseudo bivalent	0.20363	15	21	29	3	21	11	6	13	75
11	63535653	63537435	CpG:_173	bivalent	bivalent	bivalent	0.0266526	18	13	104	4	18	19	1	76	331
19	531115	532896	CpG:_186	H3K4me3-only	H3K4me3-only	H3K4me3-only	0.00109003	32	10	201	7	67	2	3	21	178
9	135116148	135117929	CpG:_144	H3K4me3-only	H3K4me3 partial bivalent	H3K4me3 partial bivalent	0.0260767	34	9	137	4	32	6	4	54	185
2	73460086	73461867	CpG:_144	H3K4me3-only	H3K4me3-only	H3K4me3-only	0.00336808	46	10	199	4	75	3	2	15	116
17	48041283	48043064	CpG:_124	H3K27me3-only	H3K27me3 partial bivalent	H3K27me3 partial bivalent	0.0851196	25	26	14	23	7	46	7	36	213
6	84417598	84419378	CpG:_185	H3K27me3-only	H3K27me3-only	H3K27me3-only	0.0528547	16	5	6	18	7	25	7	30	73
14	94253953	94255733	CpG:_165	H3K27me3-only	H3K27me3-only	H3K27me3-only	0.0591677	14	8	3	7	6	17	4	8	38
20	60696562	60698342	CpG:_175	H3K4me3-only	H3K4me3-only	H3K4me3-only	0	26	6	160	4	52	0	6	16	114
19	10981487	10983266	CpG:_165	H3K4me3-only	H3K4me3-only	H3K4me3-only	0.000529487	39	7	94	3	35	3	4	27	90
20	44657464	44659243	CpG:_136	H3K27me3-only	H3K27me3-only	H3K27me3-only	0.194952	15	4	2	14	4	36	7	13	36
15	57210227	57212005	CpG:_193	H3K4me3 partial bivalent	H3K4me3 partial bivalent	H3K4me3 partial bivalent	0.000795189	26	7	294	3	124	5	15	89	237
8	144852778	144854555	CpG:_168	bivalent	bivalent	bivalent	0.106352	13	17	33	10	8	22	7	42	254
19	50193021	50194798	CpG:_118	unmodified	H3K27me3-only	pseudo bivalent	0.202911	25	19	36	6	13	12	7	23	143
6	3849272	3851048	CpG:_143	H3K4me3-only	H3K4me3-only	pseudo bivalent	0.639965	23	16	48	11	25	9	12	20	41
13	77459323	77461099	CpG:_180	H3K4me3-only	bivalent	bivalent	0.00204315	20	9	142	6	25	11	6	29	226
18	5295324	5297099	CpG:_160	H3K4me3-only	H3K4me3-only	H3K4me3-only	0.00221737	41	2	201	2	79	6	7	13	105
11	119598383	119600157	CpG:_162	H3K4me3 partial bivalent	bivalent	bivalent	0.00373161	24	11	108	5	26	13	4	57	267
12	52240773	52242547	CpG:_134	H3K27me3 partial bivalent	H3K27me3 partial bivalent	bivalent	0.0490666	21	17	25	18	11	28	2	58	333
1	7723401	7725175	CpG:_111	unmodified	H3K27me3-only	H3K27me3-only	0.841623	13	0	2	4	3	9	4	7	6
1	167905028	167906801	CpG:_138	H3K4me3-only	H3K4me3-only	H3K4me3-only	0.0015001	59	15	288	6	152	2	12	31	172
17	65240726	65242498	CpG:_150	H3K4me3 partial bivalent	H3K4me3 partial bivalent	H3K4me3 partial bivalent	0.0128753	31	16	305	5	124	7	12	61	272
6	71665361	71667132	CpG:_181	bivalent	bivalent	bivalent	0.0243604	28	17	66	11	11	21	6	102	464
1	228269730	228271501	CpG:_166	H3K4me3-only	H3K4me3-only	H3K4me3 partial bivalent	0.00102512	39	12	273	4	176	5	19	37	209
16	1142316	1144087	CpG:_149	unmodified	unmodified	unmodified	0.592138	11	5	0	2	4	4	3	1	11
16	89777019	89778789	CpG:_122	unmodified	H3K4me3-only	H3K4me3-only	0.481343	19	12	36	2	8	2	7	9	73
13	108519293	108521063	CpG:_139	H3K27me3-only	H3K27me3 partial bivalent	H3K27me3 partial bivalent	0.0420198	10	8	2	12	2	19	2	19	86
20	52209591	52211360	CpG:_169	H3K4me3-only	H3K4me3-only	H3K4me3-only	0.00671114	26	6	249	3	134	0	13	20	165
4	122871413	122873182	CpG:_160	H3K4me3 partial bivalent	bivalent	bivalent	0.00558466	34	12	177	9	13	16	8	104	502
6	118228043	118229811	CpG:_166	H3K27me3 partial bivalent	H3K27me3 partial bivalent	bivalent	0.0327962	18	26	27	14	4	41	7	57	366
20	18036865	18038633	CpG:_147	H3K27me3 partial bivalent	H3K27me3 partial bivalent	bivalent	0.0169772	11	12	14	7	6	13	1	31	218
15	40732930	40734697	CpG:_167	H3K4me3 partial bivalent	H3K4me3 partial bivalent	H3K4me3 partial bivalent	0.0149353	26	10	162	3	46	8	8	62	294
X	590430	592197	CpG:_171	H3K27me3-only	H3K27me3-only	H3K27me3-only	0.0764364	7	1	1	15	2	19	6	9	20
X	40034240	40036007	CpG:_168	H3K4me3-only	H3K4me3-only	pseudo bivalent	0.119939	22	9	101	13	95	10	9	12	80
2	74729400	74731166	CpG:_131	bivalent	bivalent	bivalent	0.1994	13	25	36	13	9	28	10	53	294
19	940724	942490	CpG:_130	unmodified	unmodified	H3K4me3-only	0.487125	24	21	33	2	21	8	6	11	53
3	127794370	127796136	CpG:_148	H3K4me3 partial bivalent	bivalent	bivalent	0.0913984	28	21	75	2	26	13	12	57	317
6	139694812	139696578	CpG:_148	H3K4me3-only	H3K4me3-only	H3K4me3-only	0.00178949	55	6	285	7	96	3	13	28	192
15	48936811	48938577	CpG:_174	H3K27me3 partial bivalent	H3K27me3 partial bivalent	H3K27me3 partial bivalent	0.0133175	14	9	9	10	4	18	1	30	118
19	10023836	10025602	CpG:_149	bivalent	bivalent	bivalent	0.0376491	23	16	55	6	9	21	5	63	393
21	44394085	44395850	CpG:_168	H3K4me3-only	H3K4me3-only	H3K4me3-only	0.000953025	40	8	173	3	136	5	11	16	99
1	231556682	231558447	CpG:_179	H3K4me3-only	H3K4me3-only	H3K4me3-only	0.0015083	38	9	238	7	65	3	15	28	205
19	55962483	55964247	CpG:_137	H3K27me3 partial bivalent	bivalent	bivalent	0.0192174	17	23	31	13	19	28	5	53	327
1	148853997	148855761	CpG:_202	H3K27me3 partial bivalent	bivalent	bivalent	0.0171881	13	14	25	5	5	24	3	46	278
20	46413743	46415507	CpG:_143	H3K27me3-only	H3K27me3-only	bivalent	0.023371	12	17	19	7	5	20	4	19	174
11	34378230	34379993	CpG:_173	unmodified	H3K4me3-only	pseudo bivalent	0.0354885	29	13	49	6	11	12	4	20	179
2	168149034	168150797	CpG:_164	bivalent	bivalent	bivalent	0.0256835	18	13	40	10	7	29	4	48	284
10	102825930	102827693	CpG:_120	bivalent	bivalent	bivalent	0.05976	34	39	83	12	13	35	8	86	517
9	140189304	140191066	CpG:_164	H3K27me3-only	H3K27me3 partial bivalent	H3K27me3 partial bivalent	0.140564	24	15	24	9	8	36	5	34	244
7	63642040	63643802	CpG:_144	H3K27me3-only	H3K27me3-only	H3K27me3-only	0.397496	15	5	2	10	7	12	4	9	21
12	5541211	5542973	CpG:_128	H3K27me3-only	H3K27me3-only	H3K27me3-only	0.03599	14	5	13	10	9	26	2	20	50
12	132619198	132620960	CpG:_140	unmodified	unmodified	unmodified	0.864686	2	0	2	0	3	0	0	1	0
20	58507756	58509517	CpG:_186	H3K4me3-only	H3K4me3-only	H3K4me3-only	0.453505	24	6	81	2	20	8	5	19	63
11	65547500	65549261	CpG:_182	H3K4me3-only	H3K4me3-only	H3K4me3-only	0.0785821	37	11	143	3	45	8	3	28	147
14	38067447	38069207	CpG:_123	H3K27me3 partial bivalent	H3K27me3 partial bivalent	H3K27me3 partial bivalent	0.102052	15	12	12	14	5	24	7	33	131
4	103747632	103749392	CpG:_141	H3K4me3-only	H3K4me3-only	H3K4me3-only	0.000819001	71	3	385	5	239	5	18	31	194
3	183947041	183948801	CpG:_192	bivalent	bivalent	bivalent	0.0100101	20	9	76	12	12	25	5	109	570
2	134877408	134879168	CpG:_175	H3K4me3 partial bivalent	H3K4me3 partial bivalent	H3K4me3 partial bivalent	0.0033005	31	9	301	3	89	8	11	51	183
19	50154532	50156291	CpG:_186	unmodified	unmodified	unmodified	0.945797	9	6	3	2	8	1	52	1	1
19	35738791	35740550	CpG:_133	H3K4me3-only	H3K4me3 partial bivalent	bivalent	0.0428111	36	15	165	10	65	14	11	43	251
18	33876728	33878487	CpG:_150	bivalent	bivalent	bivalent	0.0147349	14	15	55	10	7	30	9	81	398
11	10829362	10831121	CpG:_147	H3K4me3-only	H3K4me3-only	H3K4me3-only	0.000950071	57	10	314	3	192	7	13	23	218
16	67183209	67184968	CpG:_195	H3K4me3-only	H3K4me3-only	H3K4me3-only	0.408732	22	8	54	8	28	7	10	13	89
4	752030	753788	CpG:_186	unmodified	unmodified	unmodified	0.938228	6	3	1	1	2	1	10	1	2
12	101109864	101111622	CpG:_152	H3K27me3-only	H3K27me3-only	H3K27me3-only	0.163013	11	5	2	6	4	26	5	17	40
10	23480698	23482455	CpG:_177	H3K27me3-only	H3K27me3 partial bivalent	H3K27me3 partial bivalent	0.0538775	5	4	2	6	1	24	4	13	58
15	89949374	89951130	CpG:_124	H3K27me3 partial bivalent	H3K27me3 partial bivalent	H3K27me3 partial bivalent	0.0581694	11	17	10	8	3	25	9	29	199
8	144568916	144570672	CpG:_113	unmodified	unmodified	unmodified	0.852631	1	1	0	0	0	1	0	0	0
19	17007102	17008857	CpG:_129	H3K27me3-only	bivalent	bivalent	0.0322829	20	14	35	7	15	17	4	31	199
17	15847758	15849513	CpG:_184	bivalent	bivalent	bivalent	0.0835271	16	7	41	5	10	21	8	71	312
22	19165062	19166816	CpG:_186	H3K4me3-only	H3K4me3-only	H3K4me3-only	0.106597	20	24	150	3	59	5	6	13	97
9	37464815	37466569	CpG:_129	H3K4me3-only	H3K4me3-only	H3K4me3-only	0	56	6	247	0	87	4	14	45	207
3	2140030	2141784	CpG:_182	H3K27me3-only	H3K27me3 partial bivalent	bivalent	0.0444238	10	8	12	19	2	28	1	26	84
13	42030914	42032667	CpG:_157	H3K4me3 partial bivalent	H3K4me3 partial bivalent	H3K4me3 partial bivalent	0.0338536	38	11	252	4	196	4	16	51	220
18	33766392	33768145	CpG:_141	bivalent	bivalent	bivalent	0.112089	14	12	99	9	13	16	4	89	394
6	21587422	21589175	CpG:_131	bivalent	bivalent	bivalent	0.00636934	27	19	91	11	10	18	6	77	434
2	230785913	230787665	CpG:_142	H3K4me3-only	H3K4me3-only	H3K4me3-only	0	45	11	397	5	149	3	18	22	185
18	48085839	48087589	CpG:_153	H3K27me3 partial bivalent	H3K27me3 partial bivalent	bivalent	0.036744	18	8	22	8	4	30	7	64	309
6	167834866	167836616	CpG:_144	unmodified	unmodified	unmodified	0.936081	5	0	2	2	1	0	2	2	0
14	51296728	51298477	CpG:_184	H3K4me3-only	H3K4me3-only	H3K4me3 partial bivalent	0.00108428	24	6	234	5	65	5	12	30	225
5	1003938	1005687	CpG:_149	H3K27me3-only	H3K27me3 partial bivalent	bivalent	0.213899	23	15	31	11	11	14	7	35	166
12	133049413	133051162	CpG:_127	unmodified	unmodified	unmodified	0.728946	3	4	8	2	7	0	0	2	11
3	238392	240140	CpG:_171	H3K27me3-only	H3K27me3-only	H3K27me3 partial bivalent	0.0874396	15	4	4	16	11	35	5	17	75
9	99983211	99984959	CpG:_144	bivalent	bivalent	bivalent	0.062585	19	17	43	7	8	28	2	62	326
2	128784500	128786247	CpG:_185	H3K4me3-only	H3K4me3-only	H3K4me3-only	0.000854056	49	8	290	3	75	3	8	33	175
15	102028861	102030608	CpG:_176	H3K27me3-only	H3K27me3-only	H3K27me3-only	0.130756	3	4	6	4	3	23	4	10	63
4	146857335	146859082	CpG:_122	H3K4me3 partial bivalent	H3K4me3 partial bivalent	H3K4me3 partial bivalent	0.000683459	31	4	233	4	35	6	11	86	279
4	44449387	44451133	CpG:_166	H3K27me3 partial bivalent	H3K27me3 partial bivalent	bivalent	0.0474003	17	6	19	15	4	24	5	36	207
3	196695320	196697065	CpG:_224	H3K4me3 partial bivalent	H3K4me3 partial bivalent	H3K4me3 partial bivalent	0.0125675	31	5	135	8	23	8	9	69	270
8	144153651	144155395	CpG:_137	unmodified	unmodified	H3K27me3-only	0.84018	5	1	0	5	3	5	5	2	5
15	93631429	93633173	CpG:_161	H3K27me3 partial bivalent	bivalent	bivalent	0.0140068	14	9	27	3	3	17	4	51	299
5	111754478	111756222	CpG:_194	bivalent	bivalent	bivalent	0.0253433	12	11	38	5	3	21	6	69	354
17	38277761	38279504	CpG:_138	H3K4me3-only	H3K4me3-only	H3K4me3-only	0.000775426	38	8	306	4	108	2	11	34	205
9	6412354	6414097	CpG:_178	H3K4me3-only	H3K4me3-only	H3K4me3-only	0.0669336	34	13	209	5	133	5	8	29	160
8	253719	255462	CpG:_136	unmodified	unmodified	unmodified	0.913792	0	0	0	0	0	1	2	0	0
12	133146518	133148261	CpG:_135	unmodified	unmodified	unmodified	0.932604	14	3	2	8	9	0	29	4	5
11	100998031	100999774	CpG:_172	H3K27me3-only	H3K27me3-only	H3K27me3-only	0.0733169	10	7	0	22	9	22	2	19	51
15	41793563	41795305	CpG:_142	bivalent	bivalent	bivalent	0.0409968	23	15	43	6	12	21	6	47	283
20	61884645	61886387	CpG:_156	H3K27me3 partial bivalent	H3K27me3 partial bivalent	bivalent	0.0379432	14	10	19	9	8	23	6	30	181
1	51433763	51435505	CpG:_145	H3K4me3-only	H3K4me3-only	H3K4me3-only	0.00296602	38	9	264	4	73	8	7	26	162
22	50638648	50640389	CpG:_211	H3K4me3-only	H3K4me3-only	H3K4me3 partial bivalent	0.0126105	27	7	153	1	51	7	6	33	151
7	158621006	158622747	CpG:_200	H3K4me3-only	H3K4me3-only	H3K4me3-only	0.00176913	29	3	250	4	177	3	9	20	159
8	25315287	25317028	CpG:_128	H3K4me3-only	H3K4me3-only	H3K4me3-only	0.00191017	48	5	215	2	70	4	6	23	132
10	88853758	88855498	CpG:_160	H3K4me3-only	H3K4me3-only	H3K4me3-only	0.000948364	30	7	184	9	137	4	6	19	156
4	4228100	4229839	CpG:_137	H3K27me3 partial bivalent	H3K27me3 partial bivalent	H3K27me3 partial bivalent	0.171144	5	9	9	14	1	22	2	21	63
12	109124225	109125964	CpG:_136	H3K4me3-only	H3K4me3-only	H3K4me3-only	0.00484842	36	11	159	1	47	6	8	32	175
13	114964101	114965840	CpG:_268	unmodified	unmodified	H3K27me3-only	0.735429	7	2	4	5	2	5	1	2	11
9	114245045	114246784	CpG:_183	H3K4me3-only	H3K4me3-only	H3K4me3 partial bivalent	0.00039968	25	4	149	4	76	4	5	28	135
1	17764073	17765811	CpG:_139	H3K4me3-only	H3K4me3-only	H3K4me3 partial bivalent	0.00110364	17	3	171	5	33	3	7	19	107
15	53076188	53077926	CpG:_128	H3K27me3-only	H3K27me3-only	H3K27me3 partial bivalent	0.0685895	17	10	12	20	5	38	6	23	124
10	101379709	101381445	CpG:_147	H3K4me3-only	H3K4me3-only	H3K4me3-only	0.0018308	39	5	190	4	142	5	8	22	114
8	146016928	146018664	CpG:_169	H3K4me3-only	H3K4me3-only	H3K4me3-only	0.0194401	34	17	144	4	50	3	6	21	129
20	41817476	41819212	CpG:_177	unmodified	unmodified	H3K27me3-only	0.0617561	9	2	3	2	2	5	4	3	15
7	73183380	73185115	CpG:_157	H3K27me3-only	H3K27me3 partial bivalent	H3K27me3 partial bivalent	0.135165	9	7	8	9	6	34	6	18	136
13	47126971	47128706	CpG:_152	H3K4me3 partial bivalent	H3K4me3 partial bivalent	H3K4me3 partial bivalent	0.00049456	38	5	300	5	82	10	19	55	289
2	237086728	237088463	CpG:_128	H3K27me3-only	H3K27me3-only	H3K27me3 partial bivalent	0.0708124	20	13	12	11	4	22	6	25	96
20	2852900	2854635	CpG:_159	H3K4me3 partial bivalent	H3K4me3 partial bivalent	H3K4me3 partial bivalent	0.00248041	32	10	208	6	66	10	10	49	224
8	143694431	143696166	CpG:_165	unmodified	H3K27me3-only	H3K27me3 partial bivalent	0.467489	25	6	20	9	12	13	3	27	141
5	109024966	109026701	CpG:_178	H3K4me3-only	H3K4me3 partial bivalent	H3K4me3 partial bivalent	0.000918833	29	7	379	7	150	8	18	40	196
8	8559132	8560867	CpG:_166	bivalent	bivalent	bivalent	0.348603	20	4	62	20	15	20	6	75	320
6	151711095	151712829	CpG:_195	H3K4me3-only	H3K4me3-only	H3K4me3-only	0.0017185	45	8	280	3	167	1	12	18	125
4	724336	726070	CpG:_128	unmodified	unmodified	unmodified	0.946485	12	3	2	1	3	0	26	3	1
17	55162174	55163908	CpG:_186	H3K4me3-only	H3K4me3-only	H3K4me3-only	0.00183277	33	4	178	1	83	6	9	27	157
4	153456109	153457843	CpG:_143	H3K4me3-only	H3K4me3-only	H3K4me3-only	0.00314439	53	13	271	2	124	3	11	36	183
4	57773868	57775602	CpG:_173	H3K4me3-only	H3K4me3-only	H3K4me3-only	0.00207126	30	6	279	5	106	3	13	27	165
2	162094461	162096195	CpG:_131	H3K4me3-only	H3K4me3-only	H3K4me3-only	0.197414	44	17	137	5	44	5	15	25	149
19	1407110	1408843	CpG:_184	H3K4me3-only	H3K4me3-only	H3K4me3-only	0.00502824	38	8	220	1	116	3	10	18	158
19	5903483	5905216	CpG:_141	H3K4me3-only	H3K4me3-only	H3K4me3-only	0.000886043	54	9	242	5	122	5	9	15	118
20	19738040	19739773	CpG:_128	H3K27me3-only	H3K27me3-only	pseudo bivalent	0.0465536	12	7	16	8	10	16	6	20	58
20	52789253	52790986	CpG:_136	H3K27me3-only	H3K27me3 partial bivalent	H3K27me3 partial bivalent	0.0368249	16	4	8	11	4	24	8	25	117
X	138285889	138287622	CpG:_155	H3K27me3-only	H3K27me3-only	H3K27me3-only	0.257083	20	10	9	12	1	24	2	17	105
11	1768980	1770712	CpG:_151	unmodified	H3K27me3-only	H3K27me3-only	0.2231	12	10	7	4	5	8	7	10	45
8	99438693	99440425	CpG:_178	H3K27me3-only	H3K27me3 partial bivalent	H3K27me3 partial bivalent	0.104175	9	11	6	14	4	14	2	17	89
7	154794018	154795750	CpG:_181	H3K4me3 partial bivalent	H3K4me3 partial bivalent	H3K4me3 partial bivalent	0.00273918	20	1	201	1	76	2	11	41	170
11	129871691	129873423	CpG:_151	H3K4me3-only	H3K4me3-only	H3K4me3-only	0.000545717	43	6	226	1	218	5	11	15	104
20	50417313	50419045	CpG:_129	H3K27me3-only	H3K27me3-only	H3K27me3 partial bivalent	0.147421	11	11	2	3	3	23	6	15	63
5	36875928	36877660	CpG:_157	H3K4me3-only	H3K4me3-only	H3K4me3-only	0.00435095	50	3	446	3	226	4	12	37	228
10	98272208	98273939	CpG:_145	bivalent	bivalent	bivalent	0.035494	25	23	59	12	7	23	10	93	495
3	50312688	50314419	CpG:_150	H3K27me3-only	H3K27me3 partial bivalent	H3K27me3 partial bivalent	0.1824	20	12	15	10	7	24	5	29	176
9	129986565	129988295	CpG:_146	H3K4me3-only	H3K4me3-only	H3K4me3 partial bivalent	0.0343918	24	17	59	5	28	5	4	25	121
X	153598875	153600604	CpG:_164	H3K4me3-only	H3K4me3-only	H3K4me3-only	0.326514	30	7	150	2	53	3	5	19	75
17	13503830	13505559	CpG:_189	H3K27me3 partial bivalent	H3K27me3 partial bivalent	H3K27me3 partial bivalent	0.0340679	15	10	14	16	5	27	7	37	219
2	69869987	69871716	CpG:_135	H3K4me3-only	H3K4me3-only	H3K4me3-only	0.00106281	49	21	314	3	128	2	17	35	202
9	69380680	69382408	CpG:_130	unmodified	unmodified	unmodified	0.00952381	1	1	13	0	1	2	1	3	48
9	67925460	67927188	CpG:_127	unmodified	unmodified	unmodified	NA	0	0	0	0	0	0	0	0	1
4	37245251	37246979	CpG:_173	H3K27me3-only	H3K27me3-only	H3K27me3-only	0.0717112	12	4	3	14	3	19	8	10	32
9	43133117	43134845	CpG:_130	unmodified	unmodified	unmodified	0.0909091	1	0	4	1	1	4	1	4	38
20	33296515	33298242	CpG:_128	H3K4me3-only	H3K4me3-only	H3K4me3-only	0.0448774	45	9	158	3	66	5	2	29	152
17	4692250	4693977	CpG:_173	pseudo bivalent	bivalent	bivalent	0.133456	28	17	90	4	63	17	5	40	163
1	3816357	3818084	CpG:_134	H3K4me3-only	H3K4me3-only	H3K4me3-only	0.00402553	43	12	117	3	67	3	9	8	82
1	212457968	212459694	CpG:_171	H3K4me3-only	H3K4me3-only	H3K4me3-only	0.00310581	45	9	253	2	158	5	10	15	142
1	205424830	205426556	CpG:_137	bivalent	bivalent	bivalent	0.0218329	15	23	33	18	5	33	3	59	411
2	242254300	242256026	CpG:_161	H3K4me3-only	H3K4me3-only	H3K4me3-only	0.00460841	40	11	311	7	192	3	13	24	173
4	39978067	39979792	CpG:_196	H3K4me3-only	H3K4me3-only	H3K4me3-only	0.000878735	37	11	220	7	117	1	13	22	157
15	77906411	77908136	CpG:_123	unmodified	unmodified	H3K27me3-only	0.920984	13	3	0	6	7	7	3	1	2
7	30323918	30325641	CpG:_187	H3K4me3-only	H3K4me3-only	H3K4me3-only	0.000452284	50	4	274	3	115	3	4	28	127
9	132804280	132806003	CpG:_179	H3K4me3-only	H3K4me3 partial bivalent	H3K4me3 partial bivalent	0.00666424	35	12	392	5	141	2	14	40	266
17	234439	236162	CpG:_149	H3K4me3 partial bivalent	H3K4me3 partial bivalent	H3K4me3 partial bivalent	0.102483	16	14	50	3	12	6	2	39	164
3	9987896	9989619	CpG:_169	unmodified	unmodified	unmodified	0.570077	19	9	14	4	18	4	10	5	20
1	202776004	202777727	CpG:_151	H3K4me3 partial bivalent	H3K4me3 partial bivalent	H3K4me3 partial bivalent	0.0101224	26	11	214	5	90	6	12	68	280
5	132946745	132948467	CpG:_205	bivalent	bivalent	bivalent	0.0141464	15	9	45	11	3	24	6	72	472
11	20618198	20619920	CpG:_123	H3K27me3-only	H3K27me3-only	H3K27me3-only	0.0533382	11	11	6	10	8	35	8	27	44
16	2028988	2030710	CpG:_153	H3K27me3-only	H3K27me3-only	H3K27me3-only	0.362999	17	10	7	8	1	17	15	22	66
20	22557518	22559240	CpG:_113	H3K27me3-only	H3K27me3-only	H3K27me3-only	0.106245	13	1	6	8	6	26	7	8	20
13	76055078	76056799	CpG:_177	bivalent	bivalent	bivalent	0.00418448	26	11	100	16	13	36	8	154	686
15	67357340	67359061	CpG:_146	H3K4me3-only	H3K4me3-only	H3K4me3 partial bivalent	0.00150683	33	3	192	5	69	2	11	36	182
2	241391877	241393598	CpG:_170	bivalent	bivalent	bivalent	0.026702	11	8	35	7	9	33	3	76	383
1	145472981	145474702	CpG:_130	H3K4me3-only	H3K4me3 partial bivalent	H3K4me3 partial bivalent	0.0382014	34	14	155	3	36	4	8	43	232
11	118661306	118663026	CpG:_142	H3K4me3-only	H3K4me3-only	H3K4me3-only	0.000595238	45	13	364	3	189	2	16	26	209
17	61699008	61700728	CpG:_127	H3K4me3-only	H3K4me3-only	H3K4me3 partial bivalent	0.00152672	21	8	183	4	61	3	7	26	134
11	69588827	69590546	CpG:_192	H3K27me3-only	H3K27me3-only	H3K27me3-only	0.0549956	12	5	2	10	2	18	3	13	17
12	120031495	120033212	CpG:_118	H3K27me3-only	H3K27me3-only	H3K27me3-only	0.0579346	8	7	3	14	3	23	7	16	24
6	53659255	53660972	CpG:_140	H3K4me3 partial bivalent	bivalent	bivalent	0.0251329	29	16	170	5	37	13	9	72	282
6	167039963	167041679	CpG:_172	H3K4me3 partial bivalent	H3K4me3 partial bivalent	H3K4me3 partial bivalent	0.00539103	45	12	140	2	25	10	7	66	277
12	1639034	1640750	CpG:_190	bivalent	bivalent	bivalent	0.0347401	9	11	43	12	9	24	5	98	446
19	1826830	1828546	CpG:_117	unmodified	unmodified	unmodified	0.871819	21	8	2	3	6	6	29	6	3
11	34072987	34074703	CpG:_159	H3K4me3-only	H3K4me3-only	H3K4me3-only	0.000929182	40	4	376	1	181	3	9	39	159
2	206549600	206551316	CpG:_145	H3K27me3-only	H3K27me3 partial bivalent	H3K27me3 partial bivalent	0.0739574	16	15	7	5	1	26	4	25	161
2	198363690	198365405	CpG:_166	H3K4me3-only	H3K4me3-only	H3K4me3-only	0.000845812	46	9	285	4	154	6	12	24	171
2	33171449	33173164	CpG:_155	bivalent	bivalent	bivalent	0.0182509	16	8	79	2	4	14	5	92	322
1	230202495	230204209	CpG:_128	H3K4me3 partial bivalent	H3K4me3 partial bivalent	bivalent	0.000990589	28	7	167	3	46	10	7	61	219
18	43417389	43419103	CpG:_151	H3K27me3-only	H3K27me3-only	bivalent	0.262912	18	19	24	8	6	17	6	24	186
4	2009715	2011428	CpG:_178	H3K4me3-only	H3K4me3-only	H3K4me3-only	0.00236212	34	9	227	4	151	5	11	30	194
14	93581084	93582797	CpG:_141	H3K4me3-only	H3K4me3-only	H3K4me3-only	0.01464	19	6	131	1	63	1	11	14	108
3	129693128	129694841	CpG:_155	H3K27me3 partial bivalent	bivalent	bivalent	0.0763698	19	13	33	6	9	30	6	45	344
11	61594997	61596710	CpG:_151	bivalent	bivalent	bivalent	0.0215501	31	18	111	2	22	18	3	51	263
1	39956425	39958137	CpG:_201	H3K4me3 partial bivalent	H3K4me3 partial bivalent	bivalent	0.0358138	11	13	58	7	13	7	6	31	181
4	1713268	1714980	CpG:_174	H3K4me3-only	H3K4me3-only	H3K4me3-only	0.00181479	33	9	226	0	155	3	15	11	126
10	135191595	135193307	CpG:_161	H3K4me3-only	H3K4me3-only	H3K4me3-only	0.036228	22	9	121	2	23	6	8	22	108
2	219824152	219825864	CpG:_159	H3K27me3 partial bivalent	H3K27me3 partial bivalent	bivalent	0.0393263	15	18	19	6	8	26	2	39	250
1	118147959	118149670	CpG:_136	H3K4me3-only	H3K4me3-only	H3K4me3 partial bivalent	0.00403177	40	17	277	4	97	7	8	42	217
9	6006965	6008676	CpG:_148	H3K4me3-only	H3K4me3-only	H3K4me3-only	0.00197355	43	5	287	2	118	3	13	19	156
17	73266341	73268052	CpG:_152	H3K4me3-only	H3K4me3-only	H3K4me3-only	0.0099427	28	16	223	4	122	4	15	23	157
20	26188639	26190348	CpG:_201	bivalent	bivalent	bivalent	0.0818602	19	7	83	6	26	14	3	41	204
9	131450973	131452682	CpG:_169	H3K4me3-only	H3K4me3-only	H3K4me3-only	0	30	4	191	2	94	2	4	16	101
12	68042167	68043876	CpG:_137	H3K4me3 partial bivalent	H3K4me3 partial bivalent	H3K4me3 partial bivalent	0.00107469	35	5	345	8	154	3	14	63	248
4	2262961	2264669	CpG:_140	H3K4me3-only	H3K4me3-only	H3K4me3-only	0.00313813	27	7	118	3	87	1	0	13	89
10	21797633	21799341	CpG:_111	H3K27me3-only	H3K27me3-only	H3K27me3-only	0.834219	17	1	7	7	10	20	7	16	24
1	152079998	152081705	CpG:_131	H3K27me3-only	H3K27me3-only	H3K27me3-only	0.226063	24	12	8	22	6	34	7	20	131
17	71306976	71308682	CpG:_161	H3K4me3-only	H3K4me3 partial bivalent	H3K4me3 partial bivalent	0.0182542	25	7	137	5	43	4	9	33	205
1	221051967	221053673	CpG:_147	H3K27me3 partial bivalent	bivalent	bivalent	0.0230507	15	18	28	15	9	26	5	75	378
2	74756224	74757930	CpG:_153	H3K4me3-only	H3K4me3-only	H3K4me3-only	0.00162871	51	8	192	3	73	4	12	27	161
10	99789615	99791320	CpG:_160	H3K27me3 partial bivalent	H3K27me3 partial bivalent	bivalent	0.0479914	10	8	12	7	4	26	3	34	134
14	104895905	104897609	CpG:_108	unmodified	unmodified	unmodified	0.914288	10	1	1	5	5	4	0	4	5
3	197807030	197808734	CpG:_160	pseudo bivalent	bivalent	bivalent	0.145434	28	16	55	10	13	34	11	36	296
16	31084344	31086048	CpG:_143	H3K4me3-only	H3K4me3-only	H3K4me3-only	0.00113659	62	15	372	6	83	4	6	26	171
18	55710829	55712532	CpG:_150	bivalent	bivalent	bivalent	0.00281532	12	9	102	6	18	13	3	91	389
2	232328446	232330149	CpG:_169	H3K4me3-only	H3K4me3-only	H3K4me3-only	0.000679348	67	17	153	5	152	5	5	12	113
3	42542821	42544524	CpG:_125	pseudo bivalent	pseudo bivalent	bivalent	0.0223987	35	16	149	3	55	18	12	37	201
20	32580800	32582502	CpG:_146	H3K4me3-only	H3K4me3-only	H3K4me3-only	0.00151653	54	8	300	0	142	3	8	15	174
21	46824532	46826234	CpG:_197	bivalent	bivalent	bivalent	0.0373032	11	15	45	13	7	26	2	60	319
15	66544433	66546134	CpG:_158	bivalent	bivalent	bivalent	0.010443	28	12	75	19	9	38	8	116	709
19	7989498	7991199	CpG:_159	pseudo bivalent	pseudo bivalent	pseudo bivalent	0.127241	12	21	30	1	16	10	10	9	78
17	7154425	7156126	CpG:_127	H3K4me3-only	H3K4me3-only	H3K4me3-only	0.000560852	55	8	266	5	170	2	2	26	154
1	149857770	149859470	CpG:_133	H3K4me3-only	H3K4me3-only	H3K4me3-only	0.000364674	68	10	329	1	142	1	10	25	172
22	19753313	19755013	CpG:_147	H3K27me3 partial bivalent	bivalent	bivalent	0.0111907	15	17	26	5	8	23	4	49	252
2	38829104	38830804	CpG:_169	H3K4me3-only	H3K4me3-only	H3K4me3-only	0.00176989	42	11	319	4	137	3	15	35	201
19	39897242	39898942	CpG:_109	H3K4me3 partial bivalent	H3K4me3 partial bivalent	H3K4me3 partial bivalent	0.00399966	45	8	533	1	156	1	70	83	303
2	213696350	213698050	CpG:_180	unmodified	unmodified	H3K27me3-only	0.865273	20	4	3	7	4	8	3	10	11
18	9913465	9915164	CpG:_181	H3K4me3-only	H3K4me3-only	H3K4me3-only	0.000907717	44	7	290	4	129	4	8	15	124
14	59654631	59656330	CpG:_130	H3K4me3-only	H3K4me3-only	H3K4me3-only	0.00129272	49	6	284	2	100	2	8	23	188
4	121992004	121993703	CpG:_143	bivalent	bivalent	bivalent	0.0335375	35	21	75	12	13	35	5	135	732
10	133794899	133796598	CpG:_181	H3K4me3 partial bivalent	H3K4me3 partial bivalent	bivalent	0.103641	16	6	124	3	32	8	11	49	168
7	143077470	143079169	CpG:_156	H3K4me3-only	H3K4me3-only	H3K4me3-only	0.00552521	37	6	361	4	193	2	11	29	198
21	46950587	46952286	CpG:_132	unmodified	unmodified	unmodified	0.94232	10	3	2	3	11	3	32	1	3
13	110958892	110960590	CpG:_185	H3K27me3-only	H3K27me3-only	H3K27me3-only	0.0445057	13	7	2	5	1	17	10	9	25
21	33244911	33246609	CpG:_169	H3K27me3 partial bivalent	bivalent	bivalent	0.0147758	21	11	34	13	6	19	5	48	286
2	85980500	85982198	CpG:_166	bivalent	bivalent	bivalent	0.00754259	10	18	43	11	5	24	6	64	422
2	114260096	114261794	CpG:_184	H3K27me3 partial bivalent	H3K27me3 partial bivalent	bivalent	0.0201535	19	22	30	12	9	26	5	54	313
1	20878895	20880592	CpG:_188	H3K27me3-only	H3K27me3-only	H3K27me3-only	0.0391109	11	6	0	9	1	13	2	13	38
11	101980633	101982330	CpG:_161	bivalent	bivalent	bivalent	0.0219115	29	13	104	7	20	21	5	119	487
22	21982787	21984484	CpG:_167	H3K4me3-only	H3K4me3-only	H3K4me3-only	0.261114	32	18	157	2	49	1	23	15	72
6	41039982	41041679	CpG:_146	H3K4me3-only	H3K4me3-only	H3K4me3-only	0	48	3	196	4	103	2	6	13	95
11	11642122	11643819	CpG:_149	H3K27me3-only	H3K27me3-only	H3K27me3 partial bivalent	0.0261433	20	9	14	3	11	20	3	22	138
15	100105369	100107065	CpG:_135	H3K4me3 partial bivalent	H3K4me3 partial bivalent	H3K4me3 partial bivalent	0.00282878	26	5	198	4	106	4	1	39	198
12	118809325	118811021	CpG:_126	H3K4me3 partial bivalent	H3K4me3 partial bivalent	H3K4me3 partial bivalent	0.00255096	36	8	226	7	38	8	9	56	305
3	196755678	196757374	CpG:_138	H3K4me3-only	H3K4me3-only	H3K4me3 partial bivalent	0.0807584	18	15	58	4	18	3	7	25	164
5	692682	694377	CpG:_168	H3K4me3 partial bivalent	H3K4me3 partial bivalent	H3K4me3 partial bivalent	0.00468249	14	7	79	5	28	5	9	46	207
19	925121	926816	CpG:_141	H3K4me3-only	H3K4me3-only	H3K4me3 partial bivalent	0.00209775	25	7	241	3	73	4	8	28	232
17	252660	254355	CpG:_172	unmodified	unmodified	unmodified	0.915601	0	1	0	1	0	0	6	0	0
6	41753881	41755576	CpG:_121	H3K4me3-only	H3K4me3-only	H3K4me3-only	0.0289146	44	14	233	4	62	3	9	20	193
14	91883673	91885367	CpG:_153	H3K4me3-only	H3K4me3-only	H3K4me3-only	0.00174838	34	28	150	5	53	3	9	15	97
7	127671159	127672853	CpG:_156	bivalent	bivalent	bivalent	0.0156337	13	9	60	5	15	17	10	59	290
9	139084514	139086208	CpG:_179	H3K27me3-only	H3K27me3-only	H3K27me3-only	0.0862857	14	3	4	9	3	17	5	11	28
2	136874087	136875780	CpG:_135	H3K4me3 partial bivalent	H3K4me3 partial bivalent	H3K4me3 partial bivalent	0.000468039	48	14	551	13	209	11	52	169	418
14	50100316	50102009	CpG:_167	H3K4me3-only	H3K4me3-only	H3K4me3-only	0.00210193	36	13	319	3	175	1	14	23	177
6	159239082	159240775	CpG:_161	H3K4me3-only	H3K4me3-only	H3K4me3 partial bivalent	0.0467119	29	8	302	7	194	4	9	30	208
1	47696505	47698197	CpG:_129	H3K27me3 partial bivalent	H3K27me3 partial bivalent	bivalent	0.041019	20	21	31	19	9	39	4	52	377
14	105952604	105954296	CpG:_134	H3K4me3-only	H3K4me3-only	H3K4me3-only	0.0900883	35	18	139	5	158	2	5	10	129
1	111216245	111217937	CpG:_190	H3K4me3 partial bivalent	H3K4me3 partial bivalent	H3K4me3 partial bivalent	0.0167534	40	11	321	3	138	8	20	55	251
19	50353791	50355483	CpG:_168	H3K4me3-only	H3K4me3 partial bivalent	H3K4me3 partial bivalent	0.000953289	36	14	236	1	92	0	11	50	176
3	128215213	128216905	CpG:_137	bivalent	bivalent	bivalent	0.446721	17	8	54	9	10	17	8	48	215
5	98104579	98106270	CpG:_135	bivalent	bivalent	bivalent	0.00911783	34	17	164	9	12	24	11	88	596
10	121301479	121303169	CpG:_183	H3K4me3-only	H3K4me3-only	H3K4me3-only	0.00108738	31	8	174	4	47	3	7	24	140
13	114427775	114429465	CpG:_152	H3K4me3-only	H3K4me3-only	H3K4me3-only	0.0476178	15	4	43	0	29	3	2	4	25
1	67895136	67896826	CpG:_139	H3K4me3-only	H3K4me3-only	H3K4me3-only	0.0011564	43	8	268	4	75	6	7	34	163
4	124318308	124319998	CpG:_179	bivalent	bivalent	bivalent	0.00915314	38	20	150	11	30	18	8	89	443
6	137112677	137114366	CpG:_166	H3K4me3-only	H3K4me3-only	H3K4me3-only	0.0024848	41	14	307	2	116	2	12	28	189
7	127990927	127992616	CpG:_145	H3K27me3 partial bivalent	H3K27me3 partial bivalent	bivalent	0.312751	18	13	25	6	6	25	5	36	194
4	99181510	99183199	CpG:_135	H3K4me3-only	H3K4me3 partial bivalent	H3K4me3 partial bivalent	0.00154894	44	6	310	5	104	8	11	48	244
X	9432831	9434520	CpG:_168	H3K4me3 partial bivalent	H3K4me3 partial bivalent	bivalent	0.0301435	16	7	139	8	42	7	6	39	204
10	134209368	134211056	CpG:_200	H3K4me3-only	H3K4me3-only	H3K4me3 partial bivalent	0.095863	15	9	94	3	68	2	3	26	91
7	35292986	35294674	CpG:_124	H3K27me3 partial bivalent	H3K27me3 partial bivalent	bivalent	0.131784	16	22	23	20	11	43	6	54	245
5	96270438	96272125	CpG:_158	H3K4me3-only	H3K4me3-only	H3K4me3-only	0	53	13	354	4	159	4	12	32	229
3	114865437	114867124	CpG:_127	H3K4me3-only	H3K4me3-only	H3K4me3-only	0.00228515	54	6	272	0	228	2	9	25	153
2	37898143	37899830	CpG:_157	H3K4me3 partial bivalent	H3K4me3 partial bivalent	H3K4me3 partial bivalent	0.00181855	31	8	324	2	68	7	7	47	239
14	105780340	105782027	CpG:_164	H3K4me3-only	H3K4me3-only	H3K4me3-only	0.0145019	27	10	95	2	42	6	4	17	88
9	95946148	95947835	CpG:_185	bivalent	bivalent	bivalent	0.0662855	17	6	44	4	9	22	2	82	341
5	114504911	114506598	CpG:_160	bivalent	bivalent	bivalent	0.00783077	21	16	90	16	17	35	9	145	656
8	625115	626802	CpG:_248	unmodified	unmodified	unmodified	0.936709	3	1	1	1	4	0	6	1	0
19	49132604	49134291	CpG:_116	unmodified	unmodified	unmodified	0.77392	23	9	3	1	9	1	49	1	6
10	23727837	23729523	CpG:_170	H3K4me3 partial bivalent	H3K4me3 partial bivalent	bivalent	0.0138128	17	8	211	5	123	8	13	56	231
20	25063839	25065525	CpG:_118	H3K27me3 partial bivalent	H3K27me3 partial bivalent	bivalent	0.0766547	15	13	19	12	8	33	5	31	190
2	213402181	213403867	CpG:_132	H3K27me3-only	H3K27me3-only	H3K27me3-only	0.0257791	12	12	2	14	5	27	4	11	95
16	33038922	33040607	CpG:_182	H3K27me3-only	H3K27me3-only	H3K27me3-only	0.466839	4	1	0	8	1	8	3	6	16
19	3576629	3578314	CpG:_133	unmodified	unmodified	unmodified	0.936607	10	1	1	2	5	1	13	3	3
16	67595869	67597554	CpG:_175	H3K4me3-only	H3K4me3-only	H3K4me3-only	0.00133589	35	6	307	2	217	1	5	18	133
3	139653431	139655115	CpG:_147	H3K27me3 partial bivalent	H3K27me3 partial bivalent	H3K27me3 partial bivalent	0.0303927	7	5	7	10	4	27	8	22	102
18	77710770	77712454	CpG:_191	H3K4me3 partial bivalent	H3K4me3 partial bivalent	H3K4me3 partial bivalent	0.00341507	15	8	137	3	48	5	7	56	152
12	54427026	54428709	CpG:_130	H3K27me3 partial bivalent	H3K27me3 partial bivalent	H3K27me3 partial bivalent	0.0920908	18	17	12	25	6	45	9	42	181
18	12657045	12658727	CpG:_173	H3K4me3-only	H3K4me3-only	H3K4me3-only	0.0890674	23	8	88	6	21	6	4	21	113
6	159589637	159591319	CpG:_162	H3K27me3 partial bivalent	H3K27me3 partial bivalent	bivalent	0.0510346	18	16	22	8	9	14	7	46	270
1	245133029	245134711	CpG:_148	H3K4me3-only	H3K4me3-only	H3K4me3-only	0.00180832	46	9	298	5	446	3	9	26	159
22	46262066	46263747	CpG:_161	H3K27me3-only	H3K27me3-only	H3K27me3-only	0.188133	4	5	1	6	6	19	3	4	24
12	76424635	76426316	CpG:_154	H3K4me3-only	H3K4me3 partial bivalent	H3K4me3 partial bivalent	0.0124189	42	11	177	5	81	10	7	50	227
6	75914706	75916387	CpG:_122	H3K27me3 partial bivalent	H3K27me3 partial bivalent	bivalent	0.0322742	26	28	32	11	4	27	4	65	418
X	2746554	2748235	CpG:_119	H3K27me3 partial bivalent	H3K27me3 partial bivalent	H3K27me3 partial bivalent	0.213091	8	3	12	8	4	18	6	32	98
14	35342846	35344526	CpG:_183	H3K4me3-only	H3K4me3-only	H3K4me3-only	0.000948269	44	8	332	7	202	4	13	25	205
17	655027	656707	CpG:_179	H3K4me3-only	H3K4me3-only	H3K4me3-only	0.0879514	34	12	112	4	57	10	3	12	82
20	62272292	62273972	CpG:_128	H3K4me3-only	H3K4me3-only	H3K4me3-only	0.0142964	28	5	125	1	45	2	10	14	87
10	21462129	21463808	CpG:_176	H3K27me3-only	H3K27me3 partial bivalent	H3K27me3 partial bivalent	0.0207994	7	8	3	11	3	16	4	15	81
11	75945904	75947583	CpG:_112	H3K4me3-only	H3K4me3-only	H3K4me3-only	0.0334084	40	15	247	4	26	6	6	35	185
18	12911025	12912704	CpG:_142	unmodified	unmodified	unmodified	0.481836	20	5	16	14	11	4	12	12	52
6	32939276	32940954	CpG:_140	H3K4me3-only	H3K4me3-only	H3K4me3-only	0.00121947	76	8	239	4	111	4	20	23	138
4	186048542	186050220	CpG:_132	bivalent	bivalent	bivalent	0.048234	27	15	70	9	13	24	5	100	533
18	4453970	4455647	CpG:_158	H3K27me3-only	H3K27me3-only	H3K27me3-only	0.0574861	11	2	4	15	5	23	8	19	54
19	10380288	10381965	CpG:_133	H3K4me3-only	H3K4me3-only	H3K4me3-only	0.00910278	41	34	107	6	119	2	8	18	122
6	100060980	100062657	CpG:_163	bivalent	bivalent	bivalent	0.0341537	17	17	57	13	11	31	5	102	561
15	74218697	74220373	CpG:_166	H3K4me3-only	H3K4me3-only	bivalent	0.222728	15	9	69	3	39	7	4	22	108
11	2720411	2722087	CpG:_165	H3K4me3-only	H3K4me3-only	H3K4me3 partial bivalent	0.416391	20	8	68	6	23	6	8	23	134
1	224803638	224805314	CpG:_159	bivalent	bivalent	bivalent	0.0304082	17	17	53	13	8	41	5	59	440
9	138370739	138372414	CpG:_138	bivalent	bivalent	bivalent	0.0221896	12	10	35	11	6	11	4	60	236
16	25702956	25704631	CpG:_134	H3K27me3-only	H3K27me3-only	H3K27me3-only	0.0281602	3	6	3	11	0	16	1	11	59
2	56410866	56412539	CpG:_147	H3K27me3-only	H3K27me3 partial bivalent	bivalent	0.012298	15	10	22	7	2	17	3	24	177
22	51158387	51160060	CpG:_167	H3K27me3-only	H3K27me3-only	H3K27me3-only	0.923874	4	2	0	1	5	7	2	1	3
1	26231951	26233624	CpG:_157	H3K4me3-only	H3K4me3-only	H3K4me3-only	0.0458235	45	15	126	6	36	2	3	19	113
17	81081863	81083535	CpG:_167	unmodified	unmodified	unmodified	0.90137	1	1	0	1	0	3	1	1	1
5	122433879	122435551	CpG:_121	H3K27me3-only	H3K27me3-only	H3K27me3-only	0.127707	15	6	2	7	4	29	9	19	36
1	11538670	11540342	CpG:_172	bivalent	bivalent	bivalent	0.015121	17	13	40	7	6	21	6	50	301
1	181057504	181059176	CpG:_175	H3K4me3-only	H3K4me3 partial bivalent	H3K4me3 partial bivalent	0.00967906	32	8	250	7	124	1	8	41	178
13	76209541	76211213	CpG:_137	H3K4me3-only	H3K4me3-only	H3K4me3 partial bivalent	0.121699	33	15	136	5	52	9	8	34	210
19	1490135	1491806	CpG:_154	H3K4me3-only	H3K4me3-only	H3K4me3-only	0.015189	28	19	73	2	23	5	2	18	110
5	68788152	68789823	CpG:_164	bivalent	bivalent	bivalent	0.014643	13	20	31	11	11	24	5	63	380
7	35076137	35077808	CpG:_166	H3K4me3-only	H3K4me3-only	H3K4me3-only	0.00249456	25	10	146	4	46	5	4	21	136
14	105330515	105332186	CpG:_162	H3K4me3 partial bivalent	H3K4me3 partial bivalent	bivalent	0.0286129	13	14	63	6	19	6	7	36	190
18	24235590	24237261	CpG:_136	H3K27me3-only	H3K27me3 partial bivalent	H3K27me3 partial bivalent	0.0115558	11	12	7	12	4	26	7	23	133
2	111140612	111142283	CpG:_139	unmodified	unmodified	unmodified	0.862076	0	0	0	0	0	0	0	0	0
2	110744376	110746047	CpG:_139	unmodified	unmodified	unmodified	0.928579	0	0	0	0	0	0	0	0	0
5	1856774	1858444	CpG:_125	unmodified	unmodified	unmodified	0.788822	9	2	5	6	5	4	2	9	17
16	32095663	32097333	CpG:_178	bivalent	bivalent	bivalent	0.0814574	5	4	22	5	3	10	1	44	214
4	1722180	1723850	CpG:_163	H3K4me3-only	H3K4me3-only	H3K4me3-only	0.00140117	31	11	106	1	46	3	7	9	68
3	124605060	124606729	CpG:_152	bivalent	bivalent	bivalent	0.0186456	14	6	66	10	10	26	5	97	423
12	110718393	110720062	CpG:_180	H3K4me3-only	H3K4me3-only	H3K4me3-only	0.00381264	38	14	228	3	98	2	8	22	167
7	94284859	94286527	CpG:_112	unmodified	H3K4me3-only	pseudo bivalent	0.252799	26	27	45	12	8	11	12	25	129
15	92396014	92397682	CpG:_152	H3K4me3-only	H3K4me3-only	H3K4me3-only	0.00122643	45	3	195	4	92	3	6	30	158
10	123356617	123358285	CpG:_175	H3K27me3 partial bivalent	H3K27me3 partial bivalent	bivalent	0.0368056	10	9	16	10	7	21	4	30	119
1	19970256	19971923	CpG:_153	bivalent	bivalent	bivalent	0.0528239	18	5	98	8	41	18	7	67	268
10	102489344	102491011	CpG:_130	H3K27me3 partial bivalent	bivalent	bivalent	0.0458968	12	21	22	8	8	21	4	43	263
4	128981811	128983478	CpG:_186	H3K4me3-only	H3K4me3-only	H3K4me3-only	0.000869783	33	5	190	5	94	5	14	14	133
9	976163	977828	CpG:_142	H3K27me3-only	H3K27me3 partial bivalent	H3K27me3 partial bivalent	0.0590308	8	5	6	8	7	27	5	19	80
16	67427285	67428950	CpG:_146	H3K27me3 partial bivalent	H3K27me3 partial bivalent	bivalent	0.0596619	17	10	25	12	11	34	8	42	260
17	43662142	43663807	CpG:_137	H3K4me3-only	H3K4me3-only	H3K4me3 partial bivalent	0.00995834	28	6	221	3	122	3	7	31	159
21	47743686	47745351	CpG:_175	H3K4me3-only	H3K4me3-only	H3K4me3-only	0.00298522	42	7	226	6	59	3	11	16	101
21	40177003	40178667	CpG:_152	H3K4me3 partial bivalent	H3K4me3 partial bivalent	H3K4me3 partial bivalent	0.00307983	24	6	150	2	37	6	4	42	170
10	23462225	23463889	CpG:_163	H3K27me3-only	H3K27me3-only	H3K27me3-only	0.0705139	11	7	6	11	5	24	10	13	82
18	60986622	60988286	CpG:_133	H3K4me3-only	H3K4me3 partial bivalent	H3K4me3 partial bivalent	0.0339155	28	5	174	1	90	1	6	37	151
1	183386001	183387664	CpG:_114	H3K27me3 partial bivalent	H3K27me3 partial bivalent	bivalent	0.0988507	11	11	19	13	6	35	1	31	208
X	44731603	44733266	CpG:_171	H3K4me3-only	H3K4me3-only	H3K4me3-only	0.000484351	37	14	286	4	186	3	11	24	160
17	7184025	7185687	CpG:_126	H3K27me3-only	H3K27me3 partial bivalent	bivalent	0.0165285	33	35	44	3	13	22	9	39	301
[truncated: 25,539 more rows]
