# Supplementary material for: reChIP-seq reveals widespread bivalency of H3K4me3 and H3K27me3 in CD4+ memory T cells
Source: Nat Commun. 2016 Aug 17;7:12514. doi: 10.1038/ncomms12514 (PMC4992058; doi:10.1038/ncomms12514)
Supplement: Supplementary Software — normR source code. Up to date versions are available on the Bioconductor web page http://bioconductor.org/packages/normr/. [file ncomms12514-s4.zip]

Archive with 2 entries (1 files):
- Supplementary Software/
- Supplementary Software/normr_0.99.1.tar.gz
